# Supplementary material for: Continuous tuning of persistent luminescence wavelength by intermediate-phase engineering in inorganic crystals
Source: Nat Commun. 2024 Aug 9;15:6797. doi: 10.1038/s41467-024-51180-5 (PMC11316030; doi:10.1038/s41467-024-51180-5)
Supplement: Supplementary file 3 — Supplementary Data 1 [file 41467_2024_51180_MOESM3_ESM.cif]

data_CONTCAR\(3)
_audit_creation_date              2024-07-22
_audit_creation_method            'Materials Studio'
_symmetry_space_group_name_H-M    'P1'
_symmetry_Int_Tables_number       1
_symmetry_cell_setting            triclinic
loop_
_symmetry_equiv_pos_as_xyz
  x,y,z
_cell_length_a                    11.3975
_cell_length_b                    11.3975
_cell_length_c                    23.1950
_cell_angle_alpha                 90.0000
_cell_angle_beta                  90.0000
_cell_angle_gamma                 120.0000
loop_
_atom_site_label
_atom_site_type_symbol
_atom_site_fract_x
_atom_site_fract_y
_atom_site_fract_z
_atom_site_U_iso_or_equiv
_atom_site_adp_type
_atom_site_occupancy
Zn1    Zn    0.00000   0.00000   0.00022   0.01267  Uiso   1.00
Zn2    Zn    0.00000   0.00000   0.25022   0.01267  Uiso   1.00
Ca3    Ca    0.11111   0.22222   0.13430   0.01267  Uiso   1.00
Ca4    Ca    0.22222   0.11111   0.38430   0.01267  Uiso   1.00
S5     S     0.22222   0.11111   0.04137   0.01267  Uiso   1.00
S6     S     0.11111   0.22222   0.29137   0.01267  Uiso   1.00
O7     O     0.00000   0.00000   0.16793   0.01267  Uiso   1.00
O8     O     0.00000   0.00000   0.41793   0.01267  Uiso   1.00
Zn9    Zn    0.33333   0.00000   0.00022   0.01267  Uiso   1.00
Zn10   Zn    0.33333   0.00000   0.25022   0.01267  Uiso   1.00
Ca11   Ca    0.44444   0.22222   0.13430   0.01267  Uiso   1.00
Ca12   Ca    0.55556   0.11111   0.38430   0.01267  Uiso   1.00
S13    S     0.55556   0.11111   0.04137   0.01267  Uiso   1.00
S14    S     0.44444   0.22222   0.29137   0.01267  Uiso   1.00
O15    O     0.33333   0.00000   0.16793   0.01267  Uiso   1.00
O16    O     0.33333   0.00000   0.41793   0.01267  Uiso   1.00
Zn17   Zn    0.66667   0.00000   0.00022   0.01267  Uiso   1.00
Zn18   Zn    0.66667   0.00000   0.25022   0.01267  Uiso   1.00
Ca19   Ca    0.77778   0.22222   0.13430   0.01267  Uiso   1.00
Ca20   Ca    0.88889   0.11111   0.38430   0.01267  Uiso   1.00
S21    S     0.88889   0.11111   0.04137   0.01267  Uiso   1.00
S22    S     0.77778   0.22222   0.29137   0.01267  Uiso   1.00
O23    O     0.66667   0.00000   0.16793   0.01267  Uiso   1.00
O24    O     0.66667   0.00000   0.41793   0.01267  Uiso   1.00
Zn25   Zn    0.00000   0.33333   0.00022   0.01267  Uiso   1.00
Zn26   Zn    0.00000   0.33333   0.25022   0.01267  Uiso   1.00
Ca27   Ca    0.11111   0.55556   0.13430   0.01267  Uiso   1.00
Ca28   Ca    0.22222   0.44444   0.38430   0.01267  Uiso   1.00
S29    S     0.22222   0.44444   0.04137   0.01267  Uiso   1.00
S30    S     0.11111   0.55556   0.29137   0.01267  Uiso   1.00
O31    O     0.00000   0.33333   0.16793   0.01267  Uiso   1.00
O32    O     0.00000   0.33333   0.41793   0.01267  Uiso   1.00
Zn33   Zn    0.33333   0.33333   0.00022   0.01267  Uiso   1.00
Zn34   Zn    0.33333   0.33333   0.25022   0.01267  Uiso   1.00
Ca35   Ca    0.44444   0.55556   0.13430   0.01267  Uiso   1.00
Ca36   Ca    0.55556   0.44444   0.38430   0.01267  Uiso   1.00
S37    S     0.55556   0.44444   0.04137   0.01267  Uiso   1.00
S38    S     0.44444   0.55556   0.29137   0.01267  Uiso   1.00
O39    O     0.33333   0.33333   0.16793   0.01267  Uiso   1.00
O40    O     0.33333   0.33333   0.41793   0.01267  Uiso   1.00
Zn41   Zn    0.66667   0.33333   0.00022   0.01267  Uiso   1.00
Zn42   Zn    0.66667   0.33333   0.25022   0.01267  Uiso   1.00
Ca43   Ca    0.77778   0.55556   0.13430   0.01267  Uiso   1.00
Ca44   Ca    0.88889   0.44444   0.38430   0.01267  Uiso   1.00
S45    S     0.88889   0.44444   0.04137   0.01267  Uiso   1.00
S46    S     0.77778   0.55556   0.29137   0.01267  Uiso   1.00
O47    O     0.66667   0.33333   0.16793   0.01267  Uiso   1.00
O48    O     0.66667   0.33333   0.41793   0.01267  Uiso   1.00
Zn49   Zn    0.00000   0.66667   0.00022   0.01267  Uiso   1.00
Zn50   Zn    0.00000   0.66667   0.25022   0.01267  Uiso   1.00
Ca51   Ca    0.11111   0.88889   0.13430   0.01267  Uiso   1.00
Ca52   Ca    0.22222   0.77778   0.38430   0.01267  Uiso   1.00
S53    S     0.22222   0.77778   0.04137   0.01267  Uiso   1.00
S54    S     0.11111   0.88889   0.29137   0.01267  Uiso   1.00
O55    O     0.00000   0.66667   0.16793   0.01267  Uiso   1.00
O56    O     0.00000   0.66667   0.41793   0.01267  Uiso   1.00
Zn57   Zn    0.33333   0.66667   0.00022   0.01267  Uiso   1.00
Zn58   Zn    0.33333   0.66667   0.25022   0.01267  Uiso   1.00
Ca59   Ca    0.44444   0.88889   0.13430   0.01267  Uiso   1.00
Ca60   Ca    0.55556   0.77778   0.38430   0.01267  Uiso   1.00
S61    S     0.55556   0.77778   0.04137   0.01267  Uiso   1.00
S62    S     0.44444   0.88889   0.29137   0.01267  Uiso   1.00
O63    O     0.33333   0.66667   0.16793   0.01267  Uiso   1.00
O64    O     0.33333   0.66667   0.41793   0.01267  Uiso   1.00
Zn65   Zn    0.66667   0.66667   0.00022   0.01267  Uiso   1.00
Zn66   Zn    0.66667   0.66667   0.25022   0.01267  Uiso   1.00
Ca67   Ca    0.77778   0.88889   0.13430   0.01267  Uiso   1.00
Ca68   Ca    0.88889   0.77778   0.38430   0.01267  Uiso   1.00
S69    S     0.88889   0.77778   0.04137   0.01267  Uiso   1.00
S70    S     0.77778   0.88889   0.29137   0.01267  Uiso   1.00
O71    O     0.66667   0.66667   0.16793   0.01267  Uiso   1.00
O72    O     0.66667   0.66667   0.41793   0.01267  Uiso   1.00
Zn73   Zn    0.00000   0.00000   0.50022   0.01267  Uiso   1.00
Zn74   Zn    0.00000   0.00000   0.75022   0.01267  Uiso   1.00
Ca75   Ca    0.11111   0.22222   0.63430   0.01267  Uiso   1.00
Ca76   Ca    0.22222   0.11111   0.88430   0.01267  Uiso   1.00
S77    S     0.22222   0.11111   0.54137   0.01267  Uiso   1.00
S78    S     0.11111   0.22222   0.79137   0.01267  Uiso   1.00
O79    O     0.00000   0.00000   0.66793   0.01267  Uiso   1.00
O80    O     0.00000   0.00000   0.91793   0.01267  Uiso   1.00
Zn81   Zn    0.33333   0.00000   0.50022   0.01267  Uiso   1.00
Zn82   Zn    0.33333   0.00000   0.75022   0.01267  Uiso   1.00
Ca83   Ca    0.44444   0.22222   0.63430   0.01267  Uiso   1.00
Ca84   Ca    0.55556   0.11111   0.88430   0.01267  Uiso   1.00
S85    S     0.55556   0.11111   0.54137   0.01267  Uiso   1.00
S86    S     0.44444   0.22222   0.79137   0.01267  Uiso   1.00
O87    O     0.33333   0.00000   0.66793   0.01267  Uiso   1.00
O88    O     0.33333   0.00000   0.91793   0.01267  Uiso   1.00
Zn89   Zn    0.66667   0.00000   0.50022   0.01267  Uiso   1.00
Zn90   Zn    0.66667   0.00000   0.75022   0.01267  Uiso   1.00
Ca91   Ca    0.77778   0.22222   0.63430   0.01267  Uiso   1.00
Ca92   Ca    0.88889   0.11111   0.88430   0.01267  Uiso   1.00
S93    S     0.88889   0.11111   0.54137   0.01267  Uiso   1.00
S94    S     0.77778   0.22222   0.79137   0.01267  Uiso   1.00
O95    O     0.66667   0.00000   0.66793   0.01267  Uiso   1.00
O96    O     0.66667   0.00000   0.91793   0.01267  Uiso   1.00
Zn97   Zn    0.00000   0.33333   0.50022   0.01267  Uiso   1.00
Zn98   Zn    0.00000   0.33333   0.75022   0.01267  Uiso   1.00
Ca99   Ca    0.11111   0.55556   0.63430   0.01267  Uiso   1.00
Ca100  Ca    0.22222   0.44444   0.88430   0.01267  Uiso   1.00
S101   S     0.22222   0.44444   0.54137   0.01267  Uiso   1.00
S102   S     0.11111   0.55556   0.79137   0.01267  Uiso   1.00
O103   O     0.00000   0.33333   0.66793   0.01267  Uiso   1.00
O104   O     0.00000   0.33333   0.91793   0.01267  Uiso   1.00
Zn105  Zn    0.33333   0.33333   0.50022   0.01267  Uiso   1.00
Zn106  Zn    0.33333   0.33333   0.75022   0.01267  Uiso   1.00
Ca107  Ca    0.44444   0.55556   0.63430   0.01267  Uiso   1.00
Ca108  Ca    0.55556   0.44444   0.88430   0.01267  Uiso   1.00
S109   S     0.55556   0.44444   0.54137   0.01267  Uiso   1.00
S110   S     0.44444   0.55556   0.79137   0.01267  Uiso   1.00
O111   O     0.33333   0.33333   0.66793   0.01267  Uiso   1.00
O112   O     0.33333   0.33333   0.91793   0.01267  Uiso   1.00
Zn113  Zn    0.66667   0.33333   0.50022   0.01267  Uiso   1.00
Zn114  Zn    0.66667   0.33333   0.75022   0.01267  Uiso   1.00
Ca115  Ca    0.77778   0.55556   0.63430   0.01267  Uiso   1.00
Ca116  Ca    0.88889   0.44444   0.88430   0.01267  Uiso   1.00
S117   S     0.88889   0.44444   0.54137   0.01267  Uiso   1.00
S118   S     0.77778   0.55556   0.79137   0.01267  Uiso   1.00
O119   O     0.66667   0.33333   0.66793   0.01267  Uiso   1.00
O120   O     0.66667   0.33333   0.91793   0.01267  Uiso   1.00
Zn121  Zn    0.00000   0.66667   0.50022   0.01267  Uiso   1.00
Zn122  Zn    0.00000   0.66667   0.75022   0.01267  Uiso   1.00
Ca123  Ca    0.11111   0.88889   0.63430   0.01267  Uiso   1.00
Ca124  Ca    0.22222   0.77778   0.88430   0.01267  Uiso   1.00
S125   S     0.22222   0.77778   0.54137   0.01267  Uiso   1.00
S126   S     0.11111   0.88889   0.79137   0.01267  Uiso   1.00
O127   O     0.00000   0.66667   0.66793   0.01267  Uiso   1.00
O128   O     0.00000   0.66667   0.91793   0.01267  Uiso   1.00
Zn129  Zn    0.33333   0.66667   0.50022   0.01267  Uiso   1.00
Zn130  Zn    0.33333   0.66667   0.75022   0.01267  Uiso   1.00
Ca131  Ca    0.44444   0.88889   0.63430   0.01267  Uiso   1.00
Ca132  Ca    0.55556   0.77778   0.88430   0.01267  Uiso   1.00
S133   S     0.55556   0.77778   0.54137   0.01267  Uiso   1.00
S134   S     0.44444   0.88889   0.79137   0.01267  Uiso   1.00
O135   O     0.33333   0.66667   0.66793   0.01267  Uiso   1.00
O136   O     0.33333   0.66667   0.91793   0.01267  Uiso   1.00
Zn137  Zn    0.66667   0.66667   0.50022   0.01267  Uiso   1.00
Zn138  Zn    0.66667   0.66667   0.75022   0.01267  Uiso   1.00
Ca139  Ca    0.77778   0.88889   0.63430   0.01267  Uiso   1.00
Ca140  Ca    0.88889   0.77778   0.88430   0.01267  Uiso   1.00
S141   S     0.88889   0.77778   0.54137   0.01267  Uiso   1.00
S142   S     0.77778   0.88889   0.79137   0.01267  Uiso   1.00
O143   O     0.66667   0.66667   0.66793   0.01267  Uiso   1.00
O144   O     0.66667   0.66667   0.91793   0.01267  Uiso   1.00
