# Supplementary material for: Continuous tuning of persistent luminescence wavelength by intermediate-phase engineering in inorganic crystals
Source: Nat Commun. 2024 Aug 9;15:6797. doi: 10.1038/s41467-024-51180-5 (PMC11316030; doi:10.1038/s41467-024-51180-5)
Supplement: Supplementary file 4 — Supplementary Data 2 [file 41467_2024_51180_MOESM4_ESM.cif]

#======================================================================

# CRYSTAL DATA

#----------------------------------------------------------------------

data_VESTA_phase_1


_chemical_name_common                  'CASr                                  '
_cell_length_a                         11.46312
_cell_length_b                         11.46597
_cell_length_c                         22.95067
_cell_angle_alpha                      89.99947
_cell_angle_beta                       89.99955
_cell_angle_gamma                      119.99252
_space_group_name_H-M_alt              'P 1'
_space_group_IT_number                 1

loop_
_space_group_symop_operation_xyz
   'x, y, z'

loop_
   _atom_site_label
   _atom_site_occupancy
   _atom_site_fract_x
   _atom_site_fract_y
   _atom_site_fract_z
   _atom_site_adp_type
   _atom_site_B_iso_or_equiv
   _atom_site_type_symbol
   Zn1        1.0    -0.000034     -0.000071      0.001523     Biso  1.000000 Zn
   Zn2        1.0     0.999565      0.999142      0.245945     Biso  1.000000 Zn
   Zn3        1.0     0.333385      0.000187      0.001575     Biso  1.000000 Zn
   Zn4        1.0     0.332299      0.998504      0.245928     Biso  1.000000 Zn
   Zn5        1.0     0.666813      0.000201      0.001572     Biso  1.000000 Zn
   Zn6        1.0     0.666183      0.998515      0.245931     Biso  1.000000 Zn
   Zn7        1.0     0.999965      0.333145      0.001562     Biso  1.000000 Zn
   Zn8        1.0     0.001245      0.334247      0.245794     Biso  1.000000 Zn
   Zn9        1.0     0.333217      0.333152      0.001560     Biso  1.000000 Zn
   Zn10       1.0     0.333007      0.334246      0.245793     Biso  1.000000 Zn
   Zn11       1.0     0.666680      0.333360      0.001670     Biso  1.000000 Zn
   Zn12       1.0     0.667068      0.334119      0.245964     Biso  1.000000 Zn
   Zn13       1.0     0.000203      0.666604      0.001435     Biso  1.000000 Zn
   Zn14       1.0     0.001010      0.667062      0.245595     Biso  1.000000 Zn
   Zn15       1.0     0.333508      0.666931      0.001548     Biso  1.000000 Zn
   Zn16       1.0     0.333430      0.666871      0.245394     Biso  1.000000 Zn
   Zn17       1.0     0.666480      0.666640      0.001440     Biso  1.000000 Zn
   Zn18       1.0     0.666063      0.667070      0.245594     Biso  1.000000 Zn
   Zn19       1.0     0.997457      0.994891      0.498581     Biso  1.000000 Zn
   Zn20       1.0     0.000270      0.000516      0.757443     Biso  1.000000 Zn
   Zn21       1.0     0.331060      0.995007      0.498475     Biso  1.000000 Zn
   Zn22       1.0     0.333596      0.000816      0.757310     Biso  1.000000 Zn
   Zn23       1.0     0.663971      0.995015      0.498472     Biso  1.000000 Zn
   Zn24       1.0     0.667237      0.000818      0.757310     Biso  1.000000 Zn
   Zn25       1.0     0.005338      0.336383      0.498166     Biso  1.000000 Zn
   Zn26       1.0     0.999439      0.332637      0.757262     Biso  1.000000 Zn
   Zn27       1.0     0.331058      0.336405      0.498180     Biso  1.000000 Zn
   Zn28       1.0     0.333212      0.332658      0.757280     Biso  1.000000 Zn
   Zn29       1.0     0.666589      0.333287      0.498621     Biso  1.000000 Zn
   Zn30       1.0     0.666304      0.332605      0.756779     Biso  1.000000 Zn
   Zn31       1.0     0.002183      0.671474      0.497519     Biso  1.000000 Zn
   Zn32       1.0     0.999630      0.666442      0.757819     Biso  1.000000 Zn
   Zn33       1.0     0.333296      0.666575      0.496789     Biso  1.000000 Zn
   Zn34       1.0     0.333470      0.667069      0.757980     Biso  1.000000 Zn
   Zn35       1.0     0.669315      0.671451      0.497518     Biso  1.000000 Zn
   Zn36       1.0     0.666801      0.666446      0.757821     Biso  1.000000 Zn
   Ca1        1.0     0.111092      0.222178      0.133725     Biso  1.000000 Ca
   Ca2        1.0     0.444368      0.222237      0.133968     Biso  1.000000 Ca
   Ca3        1.0     0.777869      0.222227      0.133967     Biso  1.000000 Ca
   Ca4        1.0     0.111314      0.555645      0.132992     Biso  1.000000 Ca
   Ca5        1.0     0.224700      0.449401      0.380599     Biso  1.000000 Ca
   Ca6        1.0     0.444337      0.555647      0.132994     Biso  1.000000 Ca
   Ca7        1.0     0.777865      0.555726      0.133532     Biso  1.000000 Ca
   Ca8        1.0     0.111064      0.888773      0.133465     Biso  1.000000 Ca
   Ca9        1.0     0.221873      0.775223      0.382021     Biso  1.000000 Ca
   Ca10       1.0     0.444419      0.888834      0.133400     Biso  1.000000 Ca
   Ca11       1.0     0.553356      0.775222      0.382026     Biso  1.000000 Ca
   Ca12       1.0     0.777709      0.888769      0.133470     Biso  1.000000 Ca
   Ca13       1.0     0.888978      0.777950      0.380992     Biso  1.000000 Ca
   Ca14       1.0     0.222204      0.111140      0.889185     Biso  1.000000 Ca
   Ca15       1.0     0.555624      0.111257      0.889340     Biso  1.000000 Ca
   Ca16       1.0     0.888943      0.111144      0.889183     Biso  1.000000 Ca
   Ca17       1.0     0.222259      0.444509      0.889335     Biso  1.000000 Ca
   Ca18       1.0     0.555523      0.444363      0.889335     Biso  1.000000 Ca
   Ca19       1.0     0.888824      0.444352      0.889342     Biso  1.000000 Ca
   Ca20       1.0     0.222357      0.778012      0.889182     Biso  1.000000 Ca
   Ca21       1.0     0.555672      0.778017      0.889174     Biso  1.000000 Ca
   Ca22       1.0     0.888921      0.777825      0.889232     Biso  1.000000 Ca
   Sr1        1.0     0.220320      0.108991      0.382587     Biso  1.000000 Sr
   Sr2        1.0     0.553008      0.106013      0.380804     Biso  1.000000 Sr
   Sr3        1.0     0.888685      0.108989      0.382580     Biso  1.000000 Sr
   Sr4        1.0     0.555511      0.449002      0.381842     Biso  1.000000 Sr
   Sr5        1.0     0.893468      0.449006      0.381866     Biso  1.000000 Sr
   Sr6        1.0     0.111060      0.222113      0.636315     Biso  1.000000 Sr
   Sr7        1.0     0.444312      0.222229      0.635570     Biso  1.000000 Sr
   Sr8        1.0     0.777903      0.222216      0.635561     Biso  1.000000 Sr
   Sr9        1.0     0.111086      0.555635      0.637809     Biso  1.000000 Sr
   Sr10       1.0     0.444504      0.555656      0.637841     Biso  1.000000 Sr
   Sr11       1.0     0.777755      0.555524      0.636764     Biso  1.000000 Sr
   Sr12       1.0     0.111079      0.888820      0.637282     Biso  1.000000 Sr
   Sr13       1.0     0.444522      0.889051      0.637369     Biso  1.000000 Sr
   Sr14       1.0     0.777749      0.888814      0.637280     Biso  1.000000 Sr
   S1         1.0     0.222046      0.111035      0.041712     Biso  1.000000 S
   S2         1.0     0.111305      0.222584      0.285566     Biso  1.000000 S
   S3         1.0     0.555582      0.111163      0.041522     Biso  1.000000 S
   S4         1.0     0.444088      0.222250      0.284964     Biso  1.000000 S
   S5         1.0     0.888987      0.111032      0.041710     Biso  1.000000 S
   S6         1.0     0.778174      0.222264      0.284966     Biso  1.000000 S
   S7         1.0     0.222278      0.444525      0.041466     Biso  1.000000 S
   S8         1.0     0.112830      0.556590      0.286195     Biso  1.000000 S
   S9         1.0     0.555417      0.444466      0.041399     Biso  1.000000 S
   S10        1.0     0.443774      0.556601      0.286186     Biso  1.000000 S
   S11        1.0     0.889052      0.444473      0.041402     Biso  1.000000 S
   S12        1.0     0.778755      0.557511      0.285354     Biso  1.000000 S
   S13        1.0     0.222361      0.777996      0.041546     Biso  1.000000 S
   S14        1.0     0.110284      0.887359      0.286141     Biso  1.000000 S
   S15        1.0     0.555689      0.778008      0.041559     Biso  1.000000 S
   S16        1.0     0.443437      0.886857      0.285911     Biso  1.000000 S
   S17        1.0     0.888694      0.777342      0.041303     Biso  1.000000 S
   S18        1.0     0.777054      0.887362      0.286132     Biso  1.000000 S
   S19        1.0     0.222064      0.111071      0.535738     Biso  1.000000 S
   S20        1.0     0.111224      0.222445      0.797246     Biso  1.000000 S
   S21        1.0     0.554884      0.109772      0.537220     Biso  1.000000 S
   S22        1.0     0.444728      0.222486      0.797342     Biso  1.000000 S
   S23        1.0     0.889002      0.111076      0.535740     Biso  1.000000 S
   S24        1.0     0.777751      0.222476      0.797340     Biso  1.000000 S
   S25        1.0     0.223650      0.447323      0.540264     Biso  1.000000 S
   S26        1.0     0.111003      0.555208      0.797307     Biso  1.000000 S
   S27        1.0     0.555610      0.446669      0.536110     Biso  1.000000 S
   S28        1.0     0.444128      0.555238      0.797301     Biso  1.000000 S
   S29        1.0     0.891008      0.446628      0.536022     Biso  1.000000 S
   S30        1.0     0.777330      0.554658      0.797301     Biso  1.000000 S
   S31        1.0     0.221724      0.775428      0.539137     Biso  1.000000 S
   S32        1.0     0.111306      0.889010      0.797103     Biso  1.000000 S
   S33        1.0     0.553737      0.775447      0.539118     Biso  1.000000 S
   S34        1.0     0.444783      0.889564      0.797154     Biso  1.000000 S
   S35        1.0     0.888285      0.776573      0.539940     Biso  1.000000 S
   S36        1.0     0.777713      0.889015      0.797104     Biso  1.000000 S
   O1         1.0     0.999880      0.999757      0.162480     Biso  1.000000 O
   O2         1.0     0.993485      0.986963      0.415312     Biso  1.000000 O
   O3         1.0     0.333147      0.999640      0.162484     Biso  1.000000 O
   O4         1.0     0.326778      0.986349      0.415184     Biso  1.000000 O
   O5         1.0     0.666490      0.999637      0.162487     Biso  1.000000 O
   O6         1.0     0.659584      0.986357      0.415180     Biso  1.000000 O
   O7         1.0     0.000481      0.333968      0.162362     Biso  1.000000 O
   O8         1.0     0.013477      0.340182      0.414836     Biso  1.000000 O
   O9         1.0     0.333489      0.333965      0.162363     Biso  1.000000 O
   O10        1.0     0.326707      0.340188      0.414849     Biso  1.000000 O
   O11        1.0     0.666873      0.333736      0.162490     Biso  1.000000 O
   O12        1.0     0.666246      0.332557      0.415521     Biso  1.000000 O
   O13        1.0     0.000317      0.666483      0.162183     Biso  1.000000 O
   O14        1.0     0.006172      0.679563      0.413957     Biso  1.000000 O
   O15        1.0     0.333285      0.666574      0.162001     Biso  1.000000 O
   O16        1.0     0.333419      0.666839      0.412963     Biso  1.000000 O
   O17        1.0     0.666173      0.666482      0.162184     Biso  1.000000 O
   O18        1.0     0.673389      0.679541      0.413959     Biso  1.000000 O
   O19        1.0     0.000274      0.000540      0.673937     Biso  1.000000 O
   O20        1.0    -0.000005     -0.000008      0.918082     Biso  1.000000 O
   O21        1.0     0.333767      0.001228      0.673785     Biso  1.000000 O
   O22        1.0     0.333283      0.000096      0.918119     Biso  1.000000 O
   O23        1.0     0.667462      0.001210      0.673780     Biso  1.000000 O
   O24        1.0     0.666816      0.000101      0.918119     Biso  1.000000 O
   O25        1.0     0.999164      0.332161      0.673738     Biso  1.000000 O
   O26        1.0     0.999982      0.333143      0.918112     Biso  1.000000 O
   O27        1.0     0.332994      0.332169      0.673752     Biso  1.000000 O
   O28        1.0     0.333162      0.333142      0.918111     Biso  1.000000 O
   O29        1.0     0.666253      0.332499      0.673222     Biso  1.000000 O
   O30        1.0     0.666631      0.333318      0.918230     Biso  1.000000 O
   O31        1.0     0.999430      0.666740      0.674312     Biso  1.000000 O
   O32        1.0     0.000153      0.666788      0.917979     Biso  1.000000 O
   O33        1.0     0.333524      0.667167      0.674540     Biso  1.000000 O
   O34        1.0     0.333487      0.666952      0.918106     Biso  1.000000 O
   O35        1.0     0.667296      0.666738      0.674314     Biso  1.000000 O
   O36        1.0     0.666656      0.666798      0.917983     Biso  1.000000 O
