# Supplementary material for: Continuous tuning of persistent luminescence wavelength by intermediate-phase engineering in inorganic crystals
Source: Nat Commun. 2024 Aug 9;15:6797. doi: 10.1038/s41467-024-51180-5 (PMC11316030; doi:10.1038/s41467-024-51180-5)
Supplement: Supplementary file 5 — Supplementary Data 3 [file 41467_2024_51180_MOESM5_ESM.cif]

#======================================================================

# CRYSTAL DATA

#----------------------------------------------------------------------

data_VESTA_phase_1


_chemical_name_common                  'CASr                                  '
_cell_length_a                         11.60789
_cell_length_b                         11.60789
_cell_length_c                         23.10370
_cell_angle_alpha                      89.99160
_cell_angle_beta                       90.00840
_cell_angle_gamma                      119.98553
_space_group_name_H-M_alt              'P 1'
_space_group_IT_number                 1

loop_
_space_group_symop_operation_xyz
   'x, y, z'

loop_
   _atom_site_label
   _atom_site_occupancy
   _atom_site_fract_x
   _atom_site_fract_y
   _atom_site_fract_z
   _atom_site_adp_type
   _atom_site_B_iso_or_equiv
   _atom_site_type_symbol
   Zn1        1.0     0.999784      0.000216      0.999170     Biso  1.000000 Zn
   Zn2        1.0     0.997865      0.002135      0.247102     Biso  1.000000 Zn
   Zn3        1.0     0.336818      0.006716      0.000377     Biso  1.000000 Zn
   Zn4        1.0     0.336272      0.004966      0.247009     Biso  1.000000 Zn
   Zn5        1.0     0.670537      0.006253      0.000241     Biso  1.000000 Zn
   Zn6        1.0     0.671006      0.002021      0.246634     Biso  1.000000 Zn
   Zn7        1.0     0.993747      0.329463      0.000241     Biso  1.000000 Zn
   Zn8        1.0     0.997979      0.328994      0.246634     Biso  1.000000 Zn
   Zn9        1.0     0.336253      0.330678      0.000101     Biso  1.000000 Zn
   Zn10       1.0     0.330641      0.328679      0.246020     Biso  1.000000 Zn
   Zn11       1.0     0.666741      0.333259      0.999598     Biso  1.000000 Zn
   Zn12       1.0     0.666132      0.333868      0.245984     Biso  1.000000 Zn
   Zn13       1.0     0.993284      0.663182      0.000377     Biso  1.000000 Zn
   Zn14       1.0     0.995034      0.663728      0.247009     Biso  1.000000 Zn
   Zn15       1.0     0.333615      0.666385      0.001641     Biso  1.000000 Zn
   Zn16       1.0     0.333258      0.666742      0.246784     Biso  1.000000 Zn
   Zn17       1.0     0.669322      0.663747      0.000101     Biso  1.000000 Zn
   Zn18       1.0     0.671321      0.669359      0.246020     Biso  1.000000 Zn
   Zn19       1.0     0.000241      0.999759      0.501564     Biso  1.000000 Zn
   Zn20       1.0     0.000106      0.999894      0.755142     Biso  1.000000 Zn
   Zn21       1.0     0.333060      0.999052      0.500959     Biso  1.000000 Zn
   Zn22       1.0     0.333222      0.000818      0.755689     Biso  1.000000 Zn
   Zn23       1.0     0.665702      0.999313      0.501333     Biso  1.000000 Zn
   Zn24       1.0     0.667614      0.000938      0.755614     Biso  1.000000 Zn
   Zn25       1.0     0.000687      0.334298      0.501333     Biso  1.000000 Zn
   Zn26       1.0     0.999062      0.332386      0.755614     Biso  1.000000 Zn
   Zn27       1.0     0.333385      0.333986      0.501275     Biso  1.000000 Zn
   Zn28       1.0     0.333344      0.332150      0.755570     Biso  1.000000 Zn
   Zn29       1.0     0.666699      0.333301      0.501648     Biso  1.000000 Zn
   Zn30       1.0     0.666687      0.333313      0.755391     Biso  1.000000 Zn
   Zn31       1.0     0.000948      0.666940      0.500959     Biso  1.000000 Zn
   Zn32       1.0     0.999182      0.666778      0.755689     Biso  1.000000 Zn
   Zn33       1.0     0.333269      0.666731      0.500881     Biso  1.000000 Zn
   Zn34       1.0     0.333324      0.666676      0.756119     Biso  1.000000 Zn
   Zn35       1.0     0.666014      0.666615      0.501275     Biso  1.000000 Zn
   Zn36       1.0     0.667850      0.666656      0.755570     Biso  1.000000 Zn
   Ca1        1.0     0.107760      0.218912      0.133038     Biso  1.000000 Ca
   Ca2        1.0     0.446436      0.224540      0.133240     Biso  1.000000 Ca
   Ca3        1.0     0.777954      0.222046      0.134838     Biso  1.000000 Ca
   Ca4        1.0     0.775460      0.553564      0.133240     Biso  1.000000 Ca
   Ca5        1.0     0.781088      0.892240      0.133038     Biso  1.000000 Ca
   Ca6        1.0     0.223566      0.111857      0.887538     Biso  1.000000 Ca
   Ca7        1.0     0.558376      0.116499      0.887421     Biso  1.000000 Ca
   Ca8        1.0     0.888363      0.111637      0.887235     Biso  1.000000 Ca
   Ca9        1.0     0.558233      0.441767      0.887043     Biso  1.000000 Ca
   Ca10       1.0     0.883501      0.441624      0.887421     Biso  1.000000 Ca
   Ca11       1.0     0.888143      0.776434      0.887538     Biso  1.000000 Ca
   Sr1        1.0     0.222187      0.111157      0.383483     Biso  1.000000 Sr
   Sr2        1.0     0.555527      0.111219      0.383322     Biso  1.000000 Sr
   Sr3        1.0     0.888802      0.111198      0.384286     Biso  1.000000 Sr
   Sr4        1.0     0.106198      0.550698      0.132092     Biso  1.000000 Sr
   Sr5        1.0     0.222196      0.444563      0.382487     Biso  1.000000 Sr
   Sr6        1.0     0.446678      0.553322      0.133127     Biso  1.000000 Sr
   Sr7        1.0     0.555475      0.444525      0.383597     Biso  1.000000 Sr
   Sr8        1.0     0.888781      0.444473      0.383322     Biso  1.000000 Sr
   Sr9        1.0     0.109056      0.890944      0.134324     Biso  1.000000 Sr
   Sr10       1.0     0.222313      0.777687      0.381608     Biso  1.000000 Sr
   Sr11       1.0     0.449302      0.893802      0.132092     Biso  1.000000 Sr
   Sr12       1.0     0.555437      0.777804      0.382487     Biso  1.000000 Sr
   Sr13       1.0     0.888843      0.777813      0.383483     Biso  1.000000 Sr
   Sr14       1.0     0.111020      0.222086      0.637030     Biso  1.000000 Sr
   Sr15       1.0     0.444358      0.222091      0.637369     Biso  1.000000 Sr
   Sr16       1.0     0.777842      0.222158      0.637287     Biso  1.000000 Sr
   Sr17       1.0     0.111074      0.555580      0.638067     Biso  1.000000 Sr
   Sr18       1.0     0.219780      0.439597      0.888039     Biso  1.000000 Sr
   Sr19       1.0     0.444442      0.555558      0.638176     Biso  1.000000 Sr
   Sr20       1.0     0.777909      0.555642      0.637369     Biso  1.000000 Sr
   Sr21       1.0     0.111085      0.888915      0.637039     Biso  1.000000 Sr
   Sr22       1.0     0.219789      0.780211      0.888520     Biso  1.000000 Sr
   Sr23       1.0     0.444420      0.888926      0.638067     Biso  1.000000 Sr
   Sr24       1.0     0.560403      0.780220      0.888039     Biso  1.000000 Sr
   Sr25       1.0     0.777914      0.888980      0.637030     Biso  1.000000 Sr
   S1         1.0     0.221662      0.111913      0.039883     Biso  1.000000 S
   S2         1.0     0.111022      0.222110      0.286869     Biso  1.000000 S
   S3         1.0     0.558043      0.114732      0.040111     Biso  1.000000 S
   S4         1.0     0.445754      0.224109      0.286873     Biso  1.000000 S
   S5         1.0     0.889630      0.110370      0.040548     Biso  1.000000 S
   S6         1.0     0.777124      0.222876      0.285667     Biso  1.000000 S
   S7         1.0     0.220384      0.440352      0.036567     Biso  1.000000 S
   S8         1.0     0.109725      0.553950      0.283718     Biso  1.000000 S
   S9         1.0     0.557114      0.442886      0.040199     Biso  1.000000 S
   S10        1.0     0.445443      0.554557      0.282440     Biso  1.000000 S
   S11        1.0     0.885268      0.441957      0.040111     Biso  1.000000 S
   S12        1.0     0.775891      0.554246      0.286873     Biso  1.000000 S
   S13        1.0     0.220514      0.779486      0.036019     Biso  1.000000 S
   S14        1.0     0.110861      0.889139      0.282813     Biso  1.000000 S
   S15        1.0     0.559648      0.779616      0.036567     Biso  1.000000 S
   S16        1.0     0.446050      0.890275      0.283718     Biso  1.000000 S
   S17        1.0     0.888087      0.778338      0.039883     Biso  1.000000 S
   S18        1.0     0.777890      0.888978      0.286869     Biso  1.000000 S
   S19        1.0     0.222873      0.111365      0.539283     Biso  1.000000 S
   S20        1.0     0.110219      0.220100      0.794125     Biso  1.000000 S
   S21        1.0     0.555066      0.110465      0.539619     Biso  1.000000 S
   S22        1.0     0.444857      0.222311      0.794361     Biso  1.000000 S
   S23        1.0     0.888739      0.111261      0.539093     Biso  1.000000 S
   S24        1.0     0.777621      0.222379      0.794411     Biso  1.000000 S
   S25        1.0     0.222432      0.444779      0.539727     Biso  1.000000 S
   S26        1.0     0.109339      0.554609      0.793826     Biso  1.000000 S
   S27        1.0     0.555300      0.444700      0.539759     Biso  1.000000 S
   S28        1.0     0.445479      0.554521      0.793491     Biso  1.000000 S
   S29        1.0     0.889535      0.444934      0.539619     Biso  1.000000 S
   S30        1.0     0.777689      0.555143      0.794361     Biso  1.000000 S
   S31        1.0     0.222313      0.777687      0.539710     Biso  1.000000 S
   S32        1.0     0.110128      0.889872      0.794354     Biso  1.000000 S
   S33        1.0     0.555221      0.777568      0.539727     Biso  1.000000 S
   S34        1.0     0.445391      0.890661      0.793826     Biso  1.000000 S
   S35        1.0     0.888635      0.777127      0.539283     Biso  1.000000 S
   S36        1.0     0.779900      0.889781      0.794125     Biso  1.000000 S
   O1         1.0     0.993905      0.006095      0.164357     Biso  1.000000 O
   O2         1.0     0.000205      0.999795      0.418742     Biso  1.000000 O
   O3         1.0     0.340358      0.012830      0.164445     Biso  1.000000 O
   O4         1.0     0.332743      0.998775      0.418140     Biso  1.000000 O
   O5         1.0     0.679012      0.005894      0.163824     Biso  1.000000 O
   O6         1.0     0.665729      0.999198      0.418553     Biso  1.000000 O
   O7         1.0     0.994106      0.320988      0.163824     Biso  1.000000 O
   O8         1.0     0.000802      0.334271      0.418553     Biso  1.000000 O
   O9         1.0     0.325953      0.320542      0.163288     Biso  1.000000 O
   O10        1.0     0.332858      0.333642      0.418507     Biso  1.000000 O
   O11        1.0     0.666482      0.333518      0.163042     Biso  1.000000 O
   O12        1.0     0.666690      0.333310      0.418939     Biso  1.000000 O
   O13        1.0     0.987170      0.659642      0.164445     Biso  1.000000 O
   O14        1.0     0.001225      0.667257      0.418140     Biso  1.000000 O
   O15        1.0     0.332976      0.667024      0.164252     Biso  1.000000 O
   O16        1.0     0.333116      0.666884      0.417977     Biso  1.000000 O
   O17        1.0     0.679458      0.674047      0.163288     Biso  1.000000 O
   O18        1.0     0.666358      0.667142      0.418507     Biso  1.000000 O
   O19        1.0     0.000011      0.999989      0.672299     Biso  1.000000 O
   O20        1.0     0.000012     -0.000012      0.916230     Biso  1.000000 O
   O21        1.0     0.332772      0.000040      0.672886     Biso  1.000000 O
   O22        1.0     0.341140      0.013852      0.917633     Biso  1.000000 O
   O23        1.0     0.667261      0.000138      0.672823     Biso  1.000000 O
   O24        1.0     0.672976      0.013615      0.917510     Biso  1.000000 O
   O25        1.0     0.999862      0.332739      0.672823     Biso  1.000000 O
   O26        1.0     0.986385      0.327024      0.917510     Biso  1.000000 O
   O27        1.0     0.332760      0.332610      0.672769     Biso  1.000000 O
   O28        1.0     0.341159      0.327623      0.917365     Biso  1.000000 O
   O29        1.0     0.666720      0.333280      0.672589     Biso  1.000000 O
   O30        1.0     0.666589      0.333411      0.916613     Biso  1.000000 O
   O31        1.0     0.999960      0.667228      0.672886     Biso  1.000000 O
   O32        1.0     0.986148      0.658860      0.917633     Biso  1.000000 O
   O33        1.0     0.333250      0.666750      0.673349     Biso  1.000000 O
   O34        1.0     0.333515      0.666485      0.919313     Biso  1.000000 O
   O35        1.0     0.667390      0.667240      0.672769     Biso  1.000000 O
   O36        1.0     0.672377      0.658841      0.917365     Biso  1.000000 O
