# Supplementary material for: Continuous tuning of persistent luminescence wavelength by intermediate-phase engineering in inorganic crystals
Source: Nat Commun. 2024 Aug 9;15:6797. doi: 10.1038/s41467-024-51180-5 (PMC11316030; doi:10.1038/s41467-024-51180-5)
Supplement: Supplementary file 6 — Supplementary Data 4 [file 41467_2024_51180_MOESM6_ESM.cif]

#======================================================================

# CRYSTAL DATA

#----------------------------------------------------------------------

data_VESTA_phase_1


_chemical_name_common                  'CASr                                  '
_cell_length_a                         11.67312
_cell_length_b                         11.67310
_cell_length_c                         23.05644
_cell_angle_alpha                      89.99985
_cell_angle_beta                       90.00016
_cell_angle_gamma                      119.99994
_space_group_name_H-M_alt              'P 1'
_space_group_IT_number                 1

loop_
_space_group_symop_operation_xyz
   'x, y, z'

loop_
   _atom_site_label
   _atom_site_occupancy
   _atom_site_fract_x
   _atom_site_fract_y
   _atom_site_fract_z
   _atom_site_adp_type
   _atom_site_B_iso_or_equiv
   _atom_site_type_symbol
   Zn1        1.0     0.000003     -0.000002      0.000644     Biso  1.000000 Zn
   Zn2        1.0     0.999991      0.000009      0.250647     Biso  1.000000 Zn
   Zn3        1.0     0.333477      0.000045      0.000645     Biso  1.000000 Zn
   Zn4        1.0     0.333431     -0.000050      0.250647     Biso  1.000000 Zn
   Zn5        1.0     0.666565      0.000034      0.000642     Biso  1.000000 Zn
   Zn6        1.0     0.666525     -0.000045      0.250641     Biso  1.000000 Zn
   Zn7        1.0    -0.000033      0.333435      0.000642     Biso  1.000000 Zn
   Zn8        1.0     0.000045      0.333475      0.250641     Biso  1.000000 Zn
   Zn9        1.0     0.333472      0.333438      0.000645     Biso  1.000000 Zn
   Zn10       1.0     0.333429      0.333475      0.250644     Biso  1.000000 Zn
   Zn11       1.0     0.666673      0.333326      0.000481     Biso  1.000000 Zn
   Zn12       1.0     0.666673      0.333326      0.250430     Biso  1.000000 Zn
   Zn13       1.0    -0.000044      0.666524      0.000645     Biso  1.000000 Zn
   Zn14       1.0     0.000050      0.666569      0.250647     Biso  1.000000 Zn
   Zn15       1.0     0.333324      0.666676      0.000429     Biso  1.000000 Zn
   Zn16       1.0     0.333329      0.666671      0.250477     Biso  1.000000 Zn
   Zn17       1.0     0.666562      0.666528      0.000645     Biso  1.000000 Zn
   Zn18       1.0     0.666525      0.666571      0.250644     Biso  1.000000 Zn
   Zn19       1.0     0.000005     -0.000005      0.500651     Biso  1.000000 Zn
   Zn20       1.0     0.999986      0.000013      0.750650     Biso  1.000000 Zn
   Zn21       1.0     0.333476      0.000044      0.500644     Biso  1.000000 Zn
   Zn22       1.0     0.333427     -0.000046      0.750646     Biso  1.000000 Zn
   Zn23       1.0     0.666576      0.000044      0.500644     Biso  1.000000 Zn
   Zn24       1.0     0.666524     -0.000041      0.750641     Biso  1.000000 Zn
   Zn25       1.0    -0.000044      0.333424      0.500644     Biso  1.000000 Zn
   Zn26       1.0     0.000040      0.333476      0.750641     Biso  1.000000 Zn
   Zn27       1.0     0.333474      0.333427      0.500646     Biso  1.000000 Zn
   Zn28       1.0     0.333422      0.333464      0.750644     Biso  1.000000 Zn
   Zn29       1.0     0.666681      0.333318      0.500487     Biso  1.000000 Zn
   Zn30       1.0     0.666671      0.333329      0.750429     Biso  1.000000 Zn
   Zn31       1.0    -0.000044      0.666525      0.500644     Biso  1.000000 Zn
   Zn32       1.0     0.000045      0.666572      0.750646     Biso  1.000000 Zn
   Zn33       1.0     0.333330      0.666670      0.500426     Biso  1.000000 Zn
   Zn34       1.0     0.333325      0.666674      0.750485     Biso  1.000000 Zn
   Zn35       1.0     0.666573      0.666526      0.500646     Biso  1.000000 Zn
   Zn36       1.0     0.666536      0.666577      0.750644     Biso  1.000000 Zn
   Sr1        1.0     0.111121      0.222243      0.135140     Biso  1.000000 Sr
   Sr2        1.0     0.222241      0.111121      0.385145     Biso  1.000000 Sr
   Sr3        1.0     0.444338      0.222167      0.135168     Biso  1.000000 Sr
   Sr4        1.0     0.555549      0.111095      0.385083     Biso  1.000000 Sr
   Sr5        1.0     0.777831      0.222169      0.135166     Biso  1.000000 Sr
   Sr6        1.0     0.888880      0.111120      0.385144     Biso  1.000000 Sr
   Sr7        1.0     0.111090      0.555548      0.135082     Biso  1.000000 Sr
   Sr8        1.0     0.222168      0.444338      0.385167     Biso  1.000000 Sr
   Sr9        1.0     0.444454      0.555546      0.135082     Biso  1.000000 Sr
   Sr10       1.0     0.555548      0.444452      0.385082     Biso  1.000000 Sr
   Sr11       1.0     0.777832      0.555662      0.135168     Biso  1.000000 Sr
   Sr12       1.0     0.888905      0.444451      0.385083     Biso  1.000000 Sr
   Sr13       1.0     0.111121      0.888879      0.135151     Biso  1.000000 Sr
   Sr14       1.0     0.222168      0.777832      0.385170     Biso  1.000000 Sr
   Sr15       1.0     0.444452      0.888910      0.135082     Biso  1.000000 Sr
   Sr16       1.0     0.555662      0.777832      0.385167     Biso  1.000000 Sr
   Sr17       1.0     0.777757      0.888879      0.135140     Biso  1.000000 Sr
   Sr18       1.0     0.888879      0.777759      0.385145     Biso  1.000000 Sr
   Sr19       1.0     0.111123      0.222243      0.635145     Biso  1.000000 Sr
   Sr20       1.0     0.222243      0.111122      0.885144     Biso  1.000000 Sr
   Sr21       1.0     0.444340      0.222171      0.635168     Biso  1.000000 Sr
   Sr22       1.0     0.555544      0.111092      0.885081     Biso  1.000000 Sr
   Sr23       1.0     0.777831      0.222169      0.635170     Biso  1.000000 Sr
   Sr24       1.0     0.888877      0.111122      0.885144     Biso  1.000000 Sr
   Sr25       1.0     0.111094      0.555549      0.635083     Biso  1.000000 Sr
   Sr26       1.0     0.222172      0.444344      0.885164     Biso  1.000000 Sr
   Sr27       1.0     0.444453      0.555547      0.635086     Biso  1.000000 Sr
   Sr28       1.0     0.555546      0.444455      0.885083     Biso  1.000000 Sr
   Sr29       1.0     0.777829      0.555659      0.635168     Biso  1.000000 Sr
   Sr30       1.0     0.888909      0.444455      0.885082     Biso  1.000000 Sr
   Sr31       1.0     0.111118      0.888882      0.635147     Biso  1.000000 Sr
   Sr32       1.0     0.222168      0.777832      0.885170     Biso  1.000000 Sr
   Sr33       1.0     0.444451      0.888906      0.635083     Biso  1.000000 Sr
   Sr34       1.0     0.555656      0.777828      0.885164     Biso  1.000000 Sr
   Sr35       1.0     0.777757      0.888877      0.635145     Biso  1.000000 Sr
   Sr36       1.0     0.888878      0.777757      0.885144     Biso  1.000000 Sr
   S1         1.0     0.222384      0.111204      0.037499     Biso  1.000000 S
   S2         1.0     0.111193      0.222379      0.287507     Biso  1.000000 S
   S3         1.0     0.555614      0.111230      0.037609     Biso  1.000000 S
   S4         1.0     0.444425      0.222210      0.287362     Biso  1.000000 S
   S5         1.0     0.888811      0.111189      0.037500     Biso  1.000000 S
   S6         1.0     0.777791      0.222209      0.287355     Biso  1.000000 S
   S7         1.0     0.222212      0.444433      0.037357     Biso  1.000000 S
   S8         1.0     0.111246      0.555604      0.287609     Biso  1.000000 S
   S9         1.0     0.555618      0.444382      0.037633     Biso  1.000000 S
   S10        1.0     0.444376      0.555624      0.287601     Biso  1.000000 S
   S11        1.0     0.888771      0.444386      0.037608     Biso  1.000000 S
   S12        1.0     0.777790      0.555574      0.287362     Biso  1.000000 S
   S13        1.0     0.222203      0.777798      0.037349     Biso  1.000000 S
   S14        1.0     0.111188      0.888812      0.287502     Biso  1.000000 S
   S15        1.0     0.555569      0.777782      0.037359     Biso  1.000000 S
   S16        1.0     0.444396      0.888754      0.287609     Biso  1.000000 S
   S17        1.0     0.888796      0.777616      0.037498     Biso  1.000000 S
   S18        1.0     0.777620      0.888807      0.287507     Biso  1.000000 S
   S19        1.0     0.222388      0.111200      0.537509     Biso  1.000000 S
   S20        1.0     0.111197      0.222378      0.787506     Biso  1.000000 S
   S21        1.0     0.555614      0.111223      0.537614     Biso  1.000000 S
   S22        1.0     0.444430      0.222219      0.787359     Biso  1.000000 S
   S23        1.0     0.888811      0.111189      0.537499     Biso  1.000000 S
   S24        1.0     0.777787      0.222213      0.787356     Biso  1.000000 S
   S25        1.0     0.222209      0.444418      0.537354     Biso  1.000000 S
   S26        1.0     0.111231      0.555620      0.787605     Biso  1.000000 S
   S27        1.0     0.555613      0.444387      0.537596     Biso  1.000000 S
   S28        1.0     0.444377      0.555623      0.787614     Biso  1.000000 S
   S29        1.0     0.888792      0.444392      0.537612     Biso  1.000000 S
   S30        1.0     0.777788      0.555568      0.787357     Biso  1.000000 S
   S31        1.0     0.222214      0.777785      0.537353     Biso  1.000000 S
   S32        1.0     0.111196      0.888803      0.787492     Biso  1.000000 S
   S33        1.0     0.555583      0.777791      0.537354     Biso  1.000000 S
   S34        1.0     0.444380      0.888768      0.787605     Biso  1.000000 S
   S35        1.0     0.888800      0.777612      0.537509     Biso  1.000000 S
   S36        1.0     0.777621      0.888802      0.787506     Biso  1.000000 S
   O1         1.0    -0.000003      0.000002      0.170645     Biso  1.000000 O
   O2         1.0     0.000001     -0.000001      0.420648     Biso  1.000000 O
   O3         1.0     0.333323      0.999884      0.170630     Biso  1.000000 O
   O4         1.0     0.333438      0.000115      0.420627     Biso  1.000000 O
   O5         1.0     0.666565      0.999887      0.170626     Biso  1.000000 O
   O6         1.0     0.666679      0.000114      0.420629     Biso  1.000000 O
   O7         1.0     0.000113      0.333435      0.170626     Biso  1.000000 O
   O8         1.0     0.999886      0.333321      0.420629     Biso  1.000000 O
   O9         1.0     0.333318      0.333431      0.170626     Biso  1.000000 O
   O10        1.0     0.333434      0.333322      0.420626     Biso  1.000000 O
   O11        1.0     0.666669      0.333331      0.170463     Biso  1.000000 O
   O12        1.0     0.666669      0.333330      0.420520     Biso  1.000000 O
   O13        1.0     0.000116      0.666677      0.170630     Biso  1.000000 O
   O14        1.0     0.999885      0.666562      0.420627     Biso  1.000000 O
   O15        1.0     0.333330      0.666670      0.170513     Biso  1.000000 O
   O16        1.0     0.333332      0.666668      0.420458     Biso  1.000000 O
   O17        1.0     0.666569      0.666682      0.170626     Biso  1.000000 O
   O18        1.0     0.666678      0.666566      0.420626     Biso  1.000000 O
   O19        1.0    -0.000004      0.000003      0.670648     Biso  1.000000 O
   O20        1.0    -0.000000     -0.000000      0.920642     Biso  1.000000 O
   O21        1.0     0.333321      0.999886      0.670627     Biso  1.000000 O
   O22        1.0     0.333437      0.000114      0.920628     Biso  1.000000 O
   O23        1.0     0.666563      0.999886      0.670626     Biso  1.000000 O
   O24        1.0     0.666674      0.000111      0.920626     Biso  1.000000 O
   O25        1.0     0.000113      0.333437      0.670626     Biso  1.000000 O
   O26        1.0     0.999889      0.333325      0.920626     Biso  1.000000 O
   O27        1.0     0.333320      0.333433      0.670629     Biso  1.000000 O
   O28        1.0     0.333432      0.333322      0.920629     Biso  1.000000 O
   O29        1.0     0.666669      0.333331      0.670462     Biso  1.000000 O
   O30        1.0     0.666669      0.333331      0.920517     Biso  1.000000 O
   O31        1.0     0.000113      0.666679      0.670627     Biso  1.000000 O
   O32        1.0     0.999886      0.666563      0.920628     Biso  1.000000 O
   O33        1.0     0.333331      0.666669      0.670520     Biso  1.000000 O
   O34        1.0     0.333329      0.666670      0.920464     Biso  1.000000 O
   O35        1.0     0.666567      0.666680      0.670629     Biso  1.000000 O
   O36        1.0     0.666678      0.666568      0.920629     Biso  1.000000 O
