# Supplementary material for: Continuous tuning of persistent luminescence wavelength by intermediate-phase engineering in inorganic crystals
Source: Nat Commun. 2024 Aug 9;15:6797. doi: 10.1038/s41467-024-51180-5 (PMC11316030; doi:10.1038/s41467-024-51180-5)
Supplement: Supplementary file 7 — Supplementary Data 5 [file 41467_2024_51180_MOESM7_ESM.cif]

data_CONTCAR\(4)
_audit_creation_date              2024-07-22
_audit_creation_method            'Materials Studio'
_symmetry_space_group_name_H-M    'P1'
_symmetry_Int_Tables_number       1
_symmetry_cell_setting            triclinic
loop_
_symmetry_equiv_pos_as_xyz
  x,y,z
_cell_length_a                    11.5183
_cell_length_b                    11.5183
_cell_length_c                    20.9136
_cell_angle_alpha                 90.0000
_cell_angle_beta                  90.0000
_cell_angle_gamma                 120.0000
loop_
_atom_site_label
_atom_site_type_symbol
_atom_site_fract_x
_atom_site_fract_y
_atom_site_fract_z
_atom_site_U_iso_or_equiv
_atom_site_adp_type
_atom_site_occupancy
Zn1    Zn    0.00000   0.00000   0.01232   0.01267  Uiso   1.00
Zn2    Zn    0.00000   0.00000   0.26232   0.01267  Uiso   1.00
Ca3    Ca    0.11111   0.22222   0.13225   0.01267  Uiso   1.00
Sr4    Sr    0.22222   0.11111   0.38226   0.01267  Uiso   1.00
O5     O     0.00000   0.00000   0.16158   0.01267  Uiso   1.00
O6     O     0.00000   0.00000   0.41158   0.01267  Uiso   1.00
Se7    Se    0.22222   0.11111   0.03767   0.01267  Uiso   1.00
Se8    Se    0.11111   0.22222   0.28767   0.01267  Uiso   1.00
Zn9    Zn    0.33333  -0.00000   0.01232   0.01267  Uiso   1.00
Zn10   Zn    0.33333  -0.00000   0.26232   0.01267  Uiso   1.00
Sr11   Sr    0.44444   0.22222   0.13225   0.01267  Uiso   1.00
Sr12   Sr    0.55556   0.11111   0.38226   0.01267  Uiso   1.00
O13    O     0.33333  -0.00000   0.16158   0.01267  Uiso   1.00
O14    O     0.33333  -0.00000   0.41158   0.01267  Uiso   1.00
Se15   Se    0.55556   0.11111   0.03767   0.01267  Uiso   1.00
Se16   Se    0.44444   0.22222   0.28767   0.01267  Uiso   1.00
Zn17   Zn    0.66667  -0.00000   0.01232   0.01267  Uiso   1.00
Zn18   Zn    0.66667  -0.00000   0.26232   0.01267  Uiso   1.00
Ca19   Ca    0.77778   0.22222   0.13225   0.01267  Uiso   1.00
Sr20   Sr    0.88889   0.11111   0.38226   0.01267  Uiso   1.00
O21    O     0.66667  -0.00000   0.16158   0.01267  Uiso   1.00
O22    O     0.66667  -0.00000   0.41158   0.01267  Uiso   1.00
Se23   Se    0.88889   0.11111   0.03767   0.01267  Uiso   1.00
Se24   Se    0.77778   0.22222   0.28767   0.01267  Uiso   1.00
Zn25   Zn    0.00000   0.33333   0.01232   0.01267  Uiso   1.00
Zn26   Zn    0.00000   0.33333   0.26232   0.01267  Uiso   1.00
Ca27   Ca    0.11111   0.55556   0.13225   0.01267  Uiso   1.00
Sr28   Sr    0.22222   0.44444   0.38226   0.01267  Uiso   1.00
O29    O     0.00000   0.33333   0.16158   0.01267  Uiso   1.00
O30    O     0.00000   0.33333   0.41158   0.01267  Uiso   1.00
Se31   Se    0.22222   0.44444   0.03767   0.01267  Uiso   1.00
Se32   Se    0.11111   0.55556   0.28767   0.01267  Uiso   1.00
Zn33   Zn    0.33333   0.33333   0.01232   0.01267  Uiso   1.00
Zn34   Zn    0.33333   0.33333   0.26232   0.01267  Uiso   1.00
Ca35   Ca    0.44444   0.55556   0.13225   0.01267  Uiso   1.00
Sr36   Sr    0.55556   0.44444   0.38226   0.01267  Uiso   1.00
O37    O     0.33333   0.33333   0.16158   0.01267  Uiso   1.00
O38    O     0.33333   0.33333   0.41158   0.01267  Uiso   1.00
Se39   Se    0.55556   0.44444   0.03767   0.01267  Uiso   1.00
Se40   Se    0.44444   0.55556   0.28767   0.01267  Uiso   1.00
Zn41   Zn    0.66667   0.33333   0.01232   0.01267  Uiso   1.00
Zn42   Zn    0.66667   0.33333   0.26232   0.01267  Uiso   1.00
Ca43   Ca    0.77778   0.55556   0.13225   0.01267  Uiso   1.00
Sr44   Sr    0.88889   0.44444   0.38226   0.01267  Uiso   1.00
O45    O     0.66667   0.33333   0.16158   0.01267  Uiso   1.00
O46    O     0.66667   0.33333   0.41158   0.01267  Uiso   1.00
Se47   Se    0.88889   0.44444   0.03767   0.01267  Uiso   1.00
Se48   Se    0.77778   0.55556   0.28767   0.01267  Uiso   1.00
Zn49   Zn    0.00000   0.66667   0.01232   0.01267  Uiso   1.00
Zn50   Zn    0.00000   0.66667   0.26232   0.01267  Uiso   1.00
Ca51   Ca    0.11111   0.88889   0.13225   0.01267  Uiso   1.00
Sr52   Sr    0.22222   0.77778   0.38226   0.01267  Uiso   1.00
O53    O     0.00000   0.66667   0.16158   0.01267  Uiso   1.00
O54    O     0.00000   0.66667   0.41158   0.01267  Uiso   1.00
Se55   Se    0.22222   0.77778   0.03767   0.01267  Uiso   1.00
Se56   Se    0.11111   0.88889   0.28767   0.01267  Uiso   1.00
Zn57   Zn    0.33333   0.66667   0.01232   0.01267  Uiso   1.00
Zn58   Zn    0.33333   0.66667   0.26232   0.01267  Uiso   1.00
Ca59   Ca    0.44444   0.88889   0.13225   0.01267  Uiso   1.00
Sr60   Sr    0.55556   0.77778   0.38226   0.01267  Uiso   1.00
O61    O     0.33333   0.66667   0.16158   0.01267  Uiso   1.00
O62    O     0.33333   0.66667   0.41158   0.01267  Uiso   1.00
Se63   Se    0.55556   0.77778   0.03767   0.01267  Uiso   1.00
Se64   Se    0.44444   0.88889   0.28767   0.01267  Uiso   1.00
Zn65   Zn    0.66667   0.66667   0.01232   0.01267  Uiso   1.00
Zn66   Zn    0.66667   0.66667   0.26232   0.01267  Uiso   1.00
Ca67   Ca    0.77778   0.88889   0.13225   0.01267  Uiso   1.00
Sr68   Sr    0.88889   0.77778   0.38226   0.01267  Uiso   1.00
O69    O     0.66667   0.66667   0.16158   0.01267  Uiso   1.00
O70    O     0.66667   0.66667   0.41158   0.01267  Uiso   1.00
Se71   Se    0.88889   0.77778   0.03767   0.01267  Uiso   1.00
Se72   Se    0.77778   0.88889   0.28767   0.01267  Uiso   1.00
Zn73   Zn    0.00000   0.00000   0.51232   0.01267  Uiso   1.00
Zn74   Zn    0.00000   0.00000   0.76232   0.01267  Uiso   1.00
Sr75   Sr    0.11111   0.22222   0.63226   0.01267  Uiso   1.00
Sr76   Sr    0.22222   0.11111   0.88226   0.01267  Uiso   1.00
O77    O     0.00000   0.00000   0.66158   0.01267  Uiso   1.00
O78    O     0.00000   0.00000   0.91158   0.01267  Uiso   1.00
Se79   Se    0.22222   0.11111   0.53767   0.01267  Uiso   1.00
Se80   Se    0.11111   0.22222   0.78767   0.01267  Uiso   1.00
Zn81   Zn    0.33333  -0.00000   0.51232   0.01267  Uiso   1.00
Zn82   Zn    0.33333  -0.00000   0.76232   0.01267  Uiso   1.00
Sr83   Sr    0.44444   0.22222   0.63226   0.01267  Uiso   1.00
Ca84   Ca    0.55556   0.11111   0.88226   0.01267  Uiso   1.00
O85    O     0.33333  -0.00000   0.66158   0.01267  Uiso   1.00
O86    O     0.33333  -0.00000   0.91158   0.01267  Uiso   1.00
Se87   Se    0.55556   0.11111   0.53767   0.01267  Uiso   1.00
Se88   Se    0.44444   0.22222   0.78767   0.01267  Uiso   1.00
Zn89   Zn    0.66667  -0.00000   0.51232   0.01267  Uiso   1.00
Zn90   Zn    0.66667  -0.00000   0.76232   0.01267  Uiso   1.00
Sr91   Sr    0.77778   0.22222   0.63226   0.01267  Uiso   1.00
Ca92   Ca    0.88889   0.11111   0.88226   0.01267  Uiso   1.00
O93    O     0.66667  -0.00000   0.66158   0.01267  Uiso   1.00
O94    O     0.66667  -0.00000   0.91158   0.01267  Uiso   1.00
Se95   Se    0.88889   0.11111   0.53767   0.01267  Uiso   1.00
Se96   Se    0.77778   0.22222   0.78767   0.01267  Uiso   1.00
Zn97   Zn    0.00000   0.33333   0.51232   0.01267  Uiso   1.00
Zn98   Zn    0.00000   0.33333   0.76232   0.01267  Uiso   1.00
Sr99   Sr    0.11111   0.55556   0.63226   0.01267  Uiso   1.00
Ca100  Ca    0.22222   0.44444   0.88226   0.01267  Uiso   1.00
O101   O     0.00000   0.33333   0.66158   0.01267  Uiso   1.00
O102   O     0.00000   0.33333   0.91158   0.01267  Uiso   1.00
Se103  Se    0.22222   0.44444   0.53767   0.01267  Uiso   1.00
Se104  Se    0.11111   0.55556   0.78767   0.01267  Uiso   1.00
Zn105  Zn    0.33333   0.33333   0.51232   0.01267  Uiso   1.00
Zn106  Zn    0.33333   0.33333   0.76232   0.01267  Uiso   1.00
Sr107  Sr    0.44444   0.55556   0.63226   0.01267  Uiso   1.00
Ca108  Ca    0.55556   0.44444   0.88226   0.01267  Uiso   1.00
O109   O     0.33333   0.33333   0.66158   0.01267  Uiso   1.00
O110   O     0.33333   0.33333   0.91158   0.01267  Uiso   1.00
Se111  Se    0.55556   0.44444   0.53767   0.01267  Uiso   1.00
Se112  Se    0.44444   0.55556   0.78767   0.01267  Uiso   1.00
Zn113  Zn    0.66667   0.33333   0.51232   0.01267  Uiso   1.00
Zn114  Zn    0.66667   0.33333   0.76232   0.01267  Uiso   1.00
Sr115  Sr    0.77778   0.55556   0.63226   0.01267  Uiso   1.00
Ca116  Ca    0.88889   0.44444   0.88226   0.01267  Uiso   1.00
O117   O     0.66667   0.33333   0.66158   0.01267  Uiso   1.00
O118   O     0.66667   0.33333   0.91158   0.01267  Uiso   1.00
Se119  Se    0.88889   0.44444   0.53767   0.01267  Uiso   1.00
Se120  Se    0.77778   0.55556   0.78767   0.01267  Uiso   1.00
Zn121  Zn    0.00000   0.66667   0.51232   0.01267  Uiso   1.00
Zn122  Zn    0.00000   0.66667   0.76232   0.01267  Uiso   1.00
Sr123  Sr    0.11111   0.88889   0.63226   0.01267  Uiso   1.00
Ca124  Ca    0.22222   0.77778   0.88226   0.01267  Uiso   1.00
O125   O     0.00000   0.66667   0.66158   0.01267  Uiso   1.00
O126   O     0.00000   0.66667   0.91158   0.01267  Uiso   1.00
Se127  Se    0.22222   0.77778   0.53767   0.01267  Uiso   1.00
Se128  Se    0.11111   0.88889   0.78767   0.01267  Uiso   1.00
Zn129  Zn    0.33333   0.66667   0.51232   0.01267  Uiso   1.00
Zn130  Zn    0.33333   0.66667   0.76232   0.01267  Uiso   1.00
Sr131  Sr    0.44444   0.88889   0.63226   0.01267  Uiso   1.00
Ca132  Ca    0.55556   0.77778   0.88226   0.01267  Uiso   1.00
O133   O     0.33333   0.66667   0.66158   0.01267  Uiso   1.00
O134   O     0.33333   0.66667   0.91158   0.01267  Uiso   1.00
Se135  Se    0.55556   0.77778   0.53767   0.01267  Uiso   1.00
Se136  Se    0.44444   0.88889   0.78767   0.01267  Uiso   1.00
Zn137  Zn    0.66667   0.66667   0.51232   0.01267  Uiso   1.00
Zn138  Zn    0.66667   0.66667   0.76232   0.01267  Uiso   1.00
Sr139  Sr    0.77778   0.88889   0.63226   0.01267  Uiso   1.00
Ca140  Ca    0.88889   0.77778   0.88226   0.01267  Uiso   1.00
O141   O     0.66667   0.66667   0.66158   0.01267  Uiso   1.00
O142   O     0.66667   0.66667   0.91158   0.01267  Uiso   1.00
Se143  Se    0.88889   0.77778   0.53767   0.01267  Uiso   1.00
Se144  Se    0.77778   0.88889   0.78767   0.01267  Uiso   1.00
