# Supplementary material for: Continuous tuning of persistent luminescence wavelength by intermediate-phase engineering in inorganic crystals
Source: Nat Commun. 2024 Aug 9;15:6797. doi: 10.1038/s41467-024-51180-5 (PMC11316030; doi:10.1038/s41467-024-51180-5)
Supplement: Supplementary file 8 — Source Data [file 41467_2024_51180_MOESM8_ESM.xlsx]

## Sheet: Fig. 2b
	0Sr		0.1Sr		0.25Sr		0.4Sr		0.55Sr		0.7Sr		0.85Sr		1Sr
2θ	Intensity	2θ	Intensity	2θ	Intensity	2θ	Intensity	2θ	Intensity	2θ	Intensity	2θ	Intensity	2θ	Intensity
9.9976	153	9.9976	154	9.9976	176	9.9976	151	9.9976	159	9.9976	169	9.9976	185	9.9976	66
10.0077	167	10.0077	192	10.0077	146	10.0077	166	10.0077	154	10.0077	163	10.0077	157	10.0179	82
10.0179	182	10.0179	161	10.0179	170	10.0179	146	10.0179	171	10.0179	161	10.0179	166	10.0381	82
10.028	174	10.028	154	10.028	190	10.028	189	10.028	174	10.028	170	10.028	173	10.0583	78
10.0381	186	10.0381	162	10.0381	187	10.0381	185	10.0381	134	10.0381	170	10.0381	158	10.0785	58
10.0482	142	10.0482	202	10.0482	182	10.0482	179	10.0482	159	10.0482	179	10.0482	181	10.0987	94
10.0583	177	10.0583	166	10.0583	170	10.0583	179	10.0583	163	10.0583	155	10.0583	170	10.119	98
10.0684	155	10.0684	169	10.0684	174	10.0684	183	10.0684	178	10.0684	179	10.0684	190	10.1392	70
10.0785	182	10.0785	175	10.0785	169	10.0785	178	10.0785	190	10.0785	163	10.0785	167	10.1594	76
10.0886	187	10.0886	181	10.0886	187	10.0886	173	10.0886	158	10.0886	170	10.0886	153	10.1796	75
10.0987	179	10.0987	166	10.0987	169	10.0987	186	10.0987	161	10.0987	159	10.0987	167	10.1999	68
10.1089	136	10.1089	166	10.1089	169	10.1089	175	10.1089	165	10.1089	150	10.1089	169	10.2201	89
10.119	144	10.119	189	10.119	175	10.119	158	10.119	169	10.119	170	10.119	191	10.2403	85
10.1291	187	10.1291	170	10.1291	175	10.1291	142	10.1291	173	10.1291	152	10.1291	179	10.2605	69
10.1392	155	10.1392	167	10.1392	206	10.1392	181	10.1392	197	10.1392	185	10.1392	166	10.2807	73
10.1493	143	10.1493	163	10.1493	179	10.1493	162	10.1493	176	10.1493	187	10.1493	166	10.301	60
10.1594	170	10.1594	178	10.1594	154	10.1594	171	10.1594	135	10.1594	140	10.1594	168	10.3212	84
10.1695	191	10.1695	162	10.1695	154	10.1695	190	10.1695	182	10.1695	176	10.1695	140	10.3414	69
10.1796	162	10.1796	159	10.1796	164	10.1796	172	10.1796	163	10.1796	191	10.1796	163	10.3616	77
10.1897	183	10.1897	144	10.1897	158	10.1897	178	10.1897	163	10.1897	163	10.1897	148	10.3819	57
10.1999	199	10.1999	171	10.1999	188	10.1999	191	10.1999	183	10.1999	182	10.1999	166	10.4021	83
10.21	176	10.21	151	10.21	171	10.21	162	10.21	170	10.21	163	10.21	188	10.4223	79
10.2201	138	10.2201	168	10.2201	154	10.2201	172	10.2201	170	10.2201	155	10.2201	160	10.4425	89
10.2302	174	10.2302	168	10.2302	207	10.2302	178	10.2302	190	10.2302	147	10.2302	146	10.4627	89
10.2403	150	10.2403	166	10.2403	179	10.2403	195	10.2403	176	10.2403	167	10.2403	179	10.483	68
10.2504	194	10.2504	170	10.2504	187	10.2504	158	10.2504	163	10.2504	151	10.2504	176	10.5032	84
10.2605	167	10.2605	170	10.2605	162	10.2605	179	10.2605	162	10.2605	148	10.2605	182	10.5234	72
10.2706	171	10.2706	160	10.2706	183	10.2706	184	10.2706	157	10.2706	174	10.2706	159	10.5436	80
10.2807	143	10.2807	172	10.2807	147	10.2807	168	10.2807	208	10.2807	167	10.2807	155	10.5638	86
10.2909	176	10.2909	172	10.2909	181	10.2909	165	10.2909	139	10.2909	168	10.2909	173	10.5841	72
10.301	168	10.301	167	10.301	191	10.301	175	10.301	184	10.301	164	10.301	169	10.6043	88
10.3111	175	10.3111	168	10.3111	172	10.3111	177	10.3111	157	10.3111	156	10.3111	155	10.6245	77
10.3212	191	10.3212	171	10.3212	173	10.3212	192	10.3212	172	10.3212	151	10.3212	149	10.6447	85
10.3313	181	10.3313	160	10.3313	168	10.3313	165	10.3313	169	10.3313	183	10.3313	157	10.665	73
10.3414	168	10.3414	155	10.3414	155	10.3414	168	10.3414	160	10.3414	161	10.3414	187	10.6852	88
10.3515	188	10.3515	171	10.3515	187	10.3515	176	10.3515	159	10.3515	179	10.3515	156	10.7054	74
10.3616	172	10.3616	148	10.3616	156	10.3616	175	10.3616	177	10.3616	156	10.3616	173	10.7256	86
10.3717	208	10.3717	164	10.3717	173	10.3717	179	10.3717	164	10.3717	167	10.3717	189	10.7458	77
10.3819	151	10.3819	137	10.3819	176	10.3819	179	10.3819	144	10.3819	161	10.3819	159	10.7661	87
10.392	160	10.392	157	10.392	152	10.392	147	10.392	128	10.392	179	10.392	181	10.7863	80
10.4021	148	10.4021	184	10.4021	165	10.4021	180	10.4021	184	10.4021	151	10.4021	141	10.8065	74
10.4122	173	10.4122	139	10.4122	185	10.4122	173	10.4122	177	10.4122	136	10.4122	152	10.8267	78
10.4223	188	10.4223	162	10.4223	169	10.4223	127	10.4223	169	10.4223	157	10.4223	180	10.847	87
10.4324	157	10.4324	176	10.4324	172	10.4324	193	10.4324	170	10.4324	170	10.4324	154	10.8672	83
10.4425	190	10.4425	160	10.4425	200	10.4425	168	10.4425	152	10.4425	165	10.4425	165	10.8874	75
10.4526	153	10.4526	148	10.4526	158	10.4526	166	10.4526	161	10.4526	146	10.4526	161	10.9076	62
10.4627	158	10.4627	166	10.4627	162	10.4627	164	10.4627	196	10.4627	137	10.4627	160	10.9278	81
10.4728	158	10.4728	168	10.4728	153	10.4728	160	10.4728	164	10.4728	176	10.4728	162	10.9481	86
10.483	190	10.483	145	10.483	138	10.483	194	10.483	158	10.483	172	10.483	208	10.9683	79
10.4931	153	10.4931	162	10.4931	146	10.4931	161	10.4931	156	10.4931	157	10.4931	176	10.9885	66
10.5032	156	10.5032	186	10.5032	184	10.5032	152	10.5032	140	10.5032	160	10.5032	164	11.0087	77
10.5133	161	10.5133	146	10.5133	152	10.5133	180	10.5133	130	10.5133	176	10.5133	172	11.029	57
10.5234	154	10.5234	154	10.5234	173	10.5234	153	10.5234	164	10.5234	145	10.5234	156	11.0492	77
10.5335	170	10.5335	160	10.5335	148	10.5335	186	10.5335	152	10.5335	140	10.5335	180	11.0694	82
10.5436	148	10.5436	158	10.5436	201	10.5436	174	10.5436	183	10.5436	165	10.5436	152	11.0896	74
10.5537	154	10.5537	161	10.5537	165	10.5537	153	10.5537	178	10.5537	145	10.5537	158	11.1098	88
10.5638	141	10.5638	152	10.5638	173	10.5638	169	10.5638	156	10.5638	150	10.5638	156	11.1301	73
10.574	145	10.574	146	10.574	182	10.574	163	10.574	146	10.574	153	10.574	198	11.1503	69
10.5841	166	10.5841	158	10.5841	138	10.5841	163	10.5841	170	10.5841	134	10.5841	144	11.1705	78
10.5942	170	10.5942	144	10.5942	162	10.5942	182	10.5942	171	10.5942	167	10.5942	155	11.1907	82
10.6043	205	10.6043	145	10.6043	154	10.6043	170	10.6043	173	10.6043	155	10.6043	159	11.211	74
10.6144	143	10.6144	139	10.6144	165	10.6144	186	10.6144	174	10.6144	170	10.6144	177	11.2312	80
10.6245	147	10.6245	182	10.6245	182	10.6245	158	10.6245	161	10.6245	116	10.6245	154	11.2514	87
10.6346	182	10.6346	135	10.6346	154	10.6346	179	10.6346	150	10.6346	149	10.6346	171	11.2716	84
10.6447	167	10.6447	149	10.6447	139	10.6447	185	10.6447	185	10.6447	150	10.6447	137	11.2918	78
10.6548	159	10.6548	159	10.6548	137	10.6548	161	10.6548	183	10.6548	157	10.6548	149	11.3121	80
10.665	181	10.665	141	10.665	157	10.665	169	10.665	154	10.665	150	10.665	163	11.3323	89
10.6751	169	10.6751	182	10.6751	162	10.6751	161	10.6751	169	10.6751	174	10.6751	173	11.3525	78
10.6852	171	10.6852	133	10.6852	170	10.6852	163	10.6852	147	10.6852	165	10.6852	159	11.3727	70
10.6953	166	10.6953	154	10.6953	143	10.6953	154	10.6953	169	10.6953	179	10.6953	170	11.3929	75
10.7054	162	10.7054	196	10.7054	149	10.7054	196	10.7054	167	10.7054	145	10.7054	179	11.4132	81
10.7155	145	10.7155	155	10.7155	147	10.7155	166	10.7155	166	10.7155	163	10.7155	167	11.4334	72
10.7256	176	10.7256	168	10.7256	163	10.7256	166	10.7256	147	10.7256	174	10.7256	150	11.4536	71
10.7357	150	10.7357	200	10.7357	172	10.7357	192	10.7357	162	10.7357	151	10.7357	166	11.4738	79
10.7458	150	10.7458	155	10.7458	152	10.7458	155	10.7458	167	10.7458	154	10.7458	175	11.4941	76
10.756	151	10.756	178	10.756	154	10.756	168	10.756	175	10.756	158	10.756	174	11.5143	75
10.7661	159	10.7661	142	10.7661	176	10.7661	163	10.7661	182	10.7661	142	10.7661	191	11.5345	70
10.7762	148	10.7762	155	10.7762	196	10.7762	166	10.7762	148	10.7762	168	10.7762	175	11.5547	76
10.7863	163	10.7863	144	10.7863	156	10.7863	152	10.7863	159	10.7863	172	10.7863	162	11.5749	84
10.7964	167	10.7964	122	10.7964	175	10.7964	167	10.7964	178	10.7964	136	10.7964	151	11.5952	83
10.8065	154	10.8065	162	10.8065	143	10.8065	200	10.8065	158	10.8065	189	10.8065	158	11.6154	69
10.8166	170	10.8166	140	10.8166	152	10.8166	144	10.8166	170	10.8166	135	10.8166	170	11.6356	75
10.8267	193	10.8267	171	10.8267	159	10.8267	172	10.8267	170	10.8267	160	10.8267	151	11.6558	64
10.8368	160	10.8368	152	10.8368	152	10.8368	156	10.8368	159	10.8368	159	10.8368	162	11.6761	98
10.847	138	10.847	171	10.847	183	10.847	160	10.847	160	10.847	169	10.847	136	11.6963	82
10.8571	163	10.8571	177	10.8571	179	10.8571	152	10.8571	163	10.8571	164	10.8571	167	11.7165	73
10.8672	156	10.8672	162	10.8672	164	10.8672	180	10.8672	159	10.8672	160	10.8672	159	11.7367	80
10.8773	171	10.8773	158	10.8773	185	10.8773	179	10.8773	151	10.8773	177	10.8773	144	11.7569	72
10.8874	164	10.8874	134	10.8874	191	10.8874	172	10.8874	164	10.8874	167	10.8874	146	11.7772	88
10.8975	139	10.8975	155	10.8975	168	10.8975	163	10.8975	161	10.8975	155	10.8975	183	11.7974	68
10.9076	172	10.9076	136	10.9076	161	10.9076	180	10.9076	152	10.9076	180	10.9076	146	11.8176	80
10.9177	165	10.9177	160	10.9177	175	10.9177	165	10.9177	176	10.9177	144	10.9177	168	11.8378	97
10.9278	127	10.9278	176	10.9278	165	10.9278	164	10.9278	172	10.9278	149	10.9278	205	11.8581	86
10.938	153	10.938	147	10.938	165	10.938	173	10.938	155	10.938	156	10.938	139	11.8783	82
10.9481	144	10.9481	182	10.9481	159	10.9481	169	10.9481	188	10.9481	182	10.9481	161	11.8985	74
10.9582	172	10.9582	182	10.9582	175	10.9582	168	10.9582	169	10.9582	132	10.9582	153	11.9187	107
10.9683	181	10.9683	148	10.9683	136	10.9683	185	10.9683	144	10.9683	149	10.9683	122	11.9389	91
10.9784	151	10.9784	152	10.9784	157	10.9784	164	10.9784	147	10.9784	147	10.9784	153	11.9592	48
10.9885	163	10.9885	168	10.9885	178	10.9885	188	10.9885	149	10.9885	173	10.9885	157	11.9794	74
10.9986	176	10.9986	168	10.9986	163	10.9986	160	10.9986	155	10.9986	159	10.9986	169	11.9996	77
11.0087	170	11.0087	153	11.0087	164	11.0087	168	11.0087	181	11.0087	151	11.0087	157	12.0198	95
11.0188	177	11.0188	151	11.0188	149	11.0188	145	11.0188	176	11.0188	182	11.0188	166	12.0401	74
11.029	190	11.029	160	11.029	132	11.029	153	11.029	165	11.029	152	11.029	147	12.0603	104
11.0391	157	11.0391	178	11.0391	129	11.0391	161	11.0391	170	11.0391	153	11.0391	176	12.0805	87
11.0492	147	11.0492	136	11.0492	160	11.0492	141	11.0492	185	11.0492	185	11.0492	151	12.1007	83
11.0593	139	11.0593	148	11.0593	172	11.0593	174	11.0593	147	11.0593	140	11.0593	154	12.1209	83
11.0694	158	11.0694	157	11.0694	152	11.0694	161	11.0694	137	11.0694	133	11.0694	156	12.1412	79
11.0795	180	11.0795	164	11.0795	153	11.0795	158	11.0795	153	11.0795	152	11.0795	158	12.1614	91
11.0896	160	11.0896	141	11.0896	169	11.0896	186	11.0896	160	11.0896	133	11.0896	164	12.1816	77
11.0997	136	11.0997	144	11.0997	166	11.0997	140	11.0997	181	11.0997	145	11.0997	161	12.2018	66
11.1098	146	11.1098	183	11.1098	185	11.1098	165	11.1098	165	11.1098	146	11.1098	154	12.222	84
11.12	148	11.12	181	11.12	141	11.12	156	11.12	148	11.12	182	11.12	170	12.2423	94
11.1301	148	11.1301	152	11.1301	168	11.1301	162	11.1301	195	11.1301	150	11.1301	158	12.2625	84
11.1402	189	11.1402	158	11.1402	148	11.1402	182	11.1402	171	11.1402	135	11.1402	169	12.2827	74
11.1503	149	11.1503	152	11.1503	166	11.1503	138	11.1503	128	11.1503	165	11.1503	152	12.3029	83
11.1604	152	11.1604	158	11.1604	183	11.1604	175	11.1604	152	11.1604	154	11.1604	161	12.3232	110
11.1705	175	11.1705	137	11.1705	165	11.1705	152	11.1705	138	11.1705	154	11.1705	144	12.3434	80
11.1806	175	11.1806	165	11.1806	181	11.1806	136	11.1806	148	11.1806	179	11.1806	162	12.3636	92
11.1907	140	11.1907	171	11.1907	157	11.1907	152	11.1907	163	11.1907	157	11.1907	149	12.3838	70
11.2008	155	11.2008	140	11.2008	182	11.2008	150	11.2008	166	11.2008	163	11.2008	148	12.404	64
11.211	146	11.211	134	11.211	144	11.211	163	11.211	162	11.211	144	11.211	162	12.4243	60
11.2211	159	11.2211	154	11.2211	138	11.2211	155	11.2211	140	11.2211	144	11.2211	153	12.4445	70
11.2312	178	11.2312	177	11.2312	146	11.2312	157	11.2312	146	11.2312	140	11.2312	175	12.4647	61
11.2413	174	11.2413	161	11.2413	167	11.2413	134	11.2413	144	11.2413	157	11.2413	154	12.4849	91
11.2514	136	11.2514	132	11.2514	147	11.2514	146	11.2514	159	11.2514	111	11.2514	150	12.5052	58
11.2615	170	11.2615	161	11.2615	149	11.2615	161	11.2615	166	11.2615	145	11.2615	128	12.5254	98
11.2716	141	11.2716	157	11.2716	192	11.2716	150	11.2716	171	11.2716	158	11.2716	155	12.5456	109
11.2817	163	11.2817	167	11.2817	155	11.2817	134	11.2817	120	11.2817	147	11.2817	153	12.5658	107
11.2918	159	11.2918	154	11.2918	165	11.2918	147	11.2918	190	11.2918	136	11.2918	171	12.586	93
11.3019	155	11.3019	162	11.3019	154	11.3019	153	11.3019	163	11.3019	136	11.3019	136	12.6063	78
11.3121	172	11.3121	154	11.3121	121	11.3121	162	11.3121	153	11.3121	161	11.3121	142	12.6265	94
11.3222	139	11.3222	175	11.3222	157	11.3222	157	11.3222	132	11.3222	195	11.3222	150	12.6467	90
11.3323	180	11.3323	174	11.3323	149	11.3323	149	11.3323	167	11.3323	151	11.3323	166	12.6669	99
11.3424	143	11.3424	126	11.3424	175	11.3424	164	11.3424	176	11.3424	153	11.3424	164	12.6872	89
11.3525	145	11.3525	147	11.3525	191	11.3525	147	11.3525	147	11.3525	137	11.3525	164	12.7074	74
11.3626	187	11.3626	170	11.3626	150	11.3626	164	11.3626	175	11.3626	150	11.3626	139	12.7276	72
11.3727	174	11.3727	166	11.3727	193	11.3727	142	11.3727	168	11.3727	159	11.3727	162	12.7478	103
11.3828	149	11.3828	118	11.3828	167	11.3828	179	11.3828	192	11.3828	158	11.3828	149	12.768	81
11.3929	139	11.3929	139	11.3929	149	11.3929	158	11.3929	154	11.3929	168	11.3929	167	12.7883	80
11.4031	154	11.4031	168	11.4031	142	11.4031	158	11.4031	173	11.4031	156	11.4031	150	12.8085	89
11.4132	183	11.4132	156	11.4132	155	11.4132	151	11.4132	170	11.4132	141	11.4132	145	12.8287	67
11.4233	147	11.4233	155	11.4233	122	11.4233	167	11.4233	176	11.4233	162	11.4233	154	12.8489	79
11.4334	147	11.4334	139	11.4334	156	11.4334	192	11.4334	148	11.4334	154	11.4334	146	12.8692	91
11.4435	156	11.4435	181	11.4435	163	11.4435	143	11.4435	158	11.4435	156	11.4435	138	12.8894	79
11.4536	156	11.4536	154	11.4536	167	11.4536	158	11.4536	194	11.4536	139	11.4536	167	12.9096	88
11.4637	137	11.4637	142	11.4637	158	11.4637	144	11.4637	150	11.4637	158	11.4637	169	12.9298	75
11.4738	146	11.4738	146	11.4738	147	11.4738	167	11.4738	169	11.4738	150	11.4738	152	12.95	90
11.4839	161	11.4839	151	11.4839	150	11.4839	135	11.4839	154	11.4839	168	11.4839	163	12.9703	99
11.4941	158	11.4941	160	11.4941	131	11.4941	150	11.4941	158	11.4941	161	11.4941	151	12.9905	98
11.5042	159	11.5042	169	11.5042	160	11.5042	151	11.5042	135	11.5042	142	11.5042	155	13.0107	81
11.5143	160	11.5143	161	11.5143	119	11.5143	155	11.5143	160	11.5143	159	11.5143	133	13.0309	85
11.5244	151	11.5244	154	11.5244	154	11.5244	148	11.5244	133	11.5244	161	11.5244	140	13.0511	84
11.5345	161	11.5345	148	11.5345	176	11.5345	160	11.5345	143	11.5345	157	11.5345	126	13.0714	73
11.5446	167	11.5446	147	11.5446	159	11.5446	167	11.5446	155	11.5446	142	11.5446	130	13.0916	85
11.5547	161	11.5547	167	11.5547	144	11.5547	146	11.5547	138	11.5547	143	11.5547	135	13.1118	85
11.5648	152	11.5648	165	11.5648	161	11.5648	164	11.5648	159	11.5648	131	11.5648	149	13.132	76
11.5749	173	11.5749	157	11.5749	148	11.5749	156	11.5749	147	11.5749	138	11.5749	128	13.1523	91
11.5851	161	11.5851	123	11.5851	173	11.5851	152	11.5851	153	11.5851	146	11.5851	136	13.1725	85
11.5952	152	11.5952	163	11.5952	121	11.5952	127	11.5952	125	11.5952	160	11.5952	144	13.1927	85
11.6053	147	11.6053	125	11.6053	145	11.6053	157	11.6053	168	11.6053	178	11.6053	134	13.2129	91
11.6154	185	11.6154	151	11.6154	170	11.6154	145	11.6154	149	11.6154	135	11.6154	128	13.2331	91
11.6255	135	11.6255	165	11.6255	164	11.6255	168	11.6255	181	11.6255	131	11.6255	170	13.2534	99
11.6356	140	11.6356	161	11.6356	153	11.6356	131	11.6356	160	11.6356	127	11.6356	161	13.2736	101
11.6457	145	11.6457	114	11.6457	155	11.6457	187	11.6457	160	11.6457	126	11.6457	148	13.2938	83
11.6558	136	11.6558	131	11.6558	143	11.6558	156	11.6558	169	11.6558	130	11.6558	141	13.314	76
11.6659	168	11.6659	149	11.6659	152	11.6659	143	11.6659	130	11.6659	157	11.6659	169	13.3343	88
11.6761	124	11.6761	148	11.6761	169	11.6761	152	11.6761	177	11.6761	152	11.6761	178	13.3545	86
11.6862	143	11.6862	143	11.6862	147	11.6862	157	11.6862	171	11.6862	141	11.6862	144	13.3747	86
11.6963	115	11.6963	147	11.6963	143	11.6963	144	11.6963	157	11.6963	134	11.6963	141	13.3949	78
11.7064	124	11.7064	130	11.7064	137	11.7064	161	11.7064	139	11.7064	164	11.7064	140	13.4151	93
11.7165	154	11.7165	136	11.7165	145	11.7165	139	11.7165	140	11.7165	130	11.7165	150	13.4354	81
11.7266	149	11.7266	137	11.7266	141	11.7266	152	11.7266	154	11.7266	136	11.7266	162	13.4556	78
11.7367	160	11.7367	126	11.7367	136	11.7367	141	11.7367	126	11.7367	148	11.7367	173	13.4758	82
11.7468	139	11.7468	143	11.7468	139	11.7468	158	11.7468	120	11.7468	160	11.7468	158	13.496	118
11.7569	137	11.7569	156	11.7569	162	11.7569	150	11.7569	128	11.7569	135	11.7569	156	13.5163	69
11.7671	162	11.7671	153	11.7671	153	11.7671	153	11.7671	146	11.7671	149	11.7671	141	13.5365	88
11.7772	163	11.7772	177	11.7772	160	11.7772	140	11.7772	148	11.7772	141	11.7772	149	13.5567	98
11.7873	163	11.7873	139	11.7873	131	11.7873	143	11.7873	153	11.7873	129	11.7873	132	13.5769	92
11.7974	157	11.7974	153	11.7974	158	11.7974	159	11.7974	150	11.7974	149	11.7974	156	13.5971	83
11.8075	124	11.8075	149	11.8075	139	11.8075	184	11.8075	133	11.8075	175	11.8075	141	13.6174	97
11.8176	158	11.8176	156	11.8176	136	11.8176	161	11.8176	157	11.8176	141	11.8176	129	13.6376	70
11.8277	145	11.8277	141	11.8277	135	11.8277	152	11.8277	150	11.8277	129	11.8277	123	13.6578	107
11.8378	136	11.8378	145	11.8378	157	11.8378	150	11.8378	165	11.8378	144	11.8378	169	13.678	85
11.8479	148	11.8479	161	11.8479	144	11.8479	146	11.8479	158	11.8479	171	11.8479	180	13.6983	111
11.8581	153	11.8581	163	11.8581	171	11.8581	116	11.8581	155	11.8581	135	11.8581	145	13.7185	88
11.8682	123	11.8682	138	11.8682	155	11.8682	153	11.8682	151	11.8682	123	11.8682	166	13.7387	75
11.8783	161	11.8783	158	11.8783	174	11.8783	158	11.8783	163	11.8783	144	11.8783	134	13.7589	101
11.8884	161	11.8884	138	11.8884	158	11.8884	138	11.8884	140	11.8884	140	11.8884	140	13.7791	95
11.8985	153	11.8985	142	11.8985	128	11.8985	138	11.8985	157	11.8985	138	11.8985	112	13.7994	84
11.9086	127	11.9086	145	11.9086	145	11.9086	167	11.9086	164	11.9086	149	11.9086	146	13.8196	67
11.9187	140	11.9187	155	11.9187	163	11.9187	133	11.9187	166	11.9187	149	11.9187	168	13.8398	64
11.9288	158	11.9288	175	11.9288	124	11.9288	145	11.9288	153	11.9288	121	11.9288	128	13.86	76
11.9389	149	11.9389	140	11.9389	149	11.9389	132	11.9389	158	11.9389	171	11.9389	158	13.8802	98
11.9491	136	11.9491	150	11.9491	141	11.9491	146	11.9491	158	11.9491	154	11.9491	146	13.9005	93
11.9592	159	11.9592	162	11.9592	140	11.9592	140	11.9592	153	11.9592	127	11.9592	153	13.9207	72
11.9693	136	11.9693	124	11.9693	150	11.9693	137	11.9693	121	11.9693	120	11.9693	137	13.9409	80
11.9794	147	11.9794	147	11.9794	167	11.9794	147	11.9794	154	11.9794	136	11.9794	138	13.9611	94
11.9895	141	11.9895	183	11.9895	156	11.9895	153	11.9895	146	11.9895	115	11.9895	132	13.9814	84
11.9996	136	11.9996	143	11.9996	142	11.9996	164	11.9996	141	11.9996	156	11.9996	121	14.0016	103
12.0097	156	12.0097	142	12.0097	145	12.0097	128	12.0097	136	12.0097	139	12.0097	126	14.0218	84
12.0198	169	12.0198	154	12.0198	154	12.0198	168	12.0198	172	12.0198	143	12.0198	149	14.042	93
12.0299	152	12.0299	130	12.0299	133	12.0299	158	12.0299	155	12.0299	132	12.0299	126	14.0622	88
12.0401	134	12.0401	142	12.0401	150	12.0401	143	12.0401	125	12.0401	129	12.0401	134	14.0825	96
12.0502	150	12.0502	115	12.0502	133	12.0502	145	12.0502	149	12.0502	139	12.0502	146	14.1027	77
12.0603	124	12.0603	147	12.0603	152	12.0603	119	12.0603	180	12.0603	137	12.0603	159	14.1229	79
12.0704	121	12.0704	148	12.0704	126	12.0704	161	12.0704	139	12.0704	145	12.0704	125	14.1431	75
12.0805	160	12.0805	142	12.0805	141	12.0805	167	12.0805	161	12.0805	142	12.0805	156	14.1634	85
12.0906	150	12.0906	169	12.0906	154	12.0906	171	12.0906	163	12.0906	116	12.0906	146	14.1836	75
12.1007	161	12.1007	156	12.1007	168	12.1007	165	12.1007	147	12.1007	148	12.1007	156	14.2038	86
12.1108	144	12.1108	148	12.1108	159	12.1108	131	12.1108	107	12.1108	142	12.1108	150	14.224	95
12.1209	150	12.1209	152	12.1209	142	12.1209	147	12.1209	144	12.1209	147	12.1209	133	14.2442	82
12.131	165	12.131	150	12.131	113	12.131	122	12.131	143	12.131	164	12.131	137	14.2645	73
12.1412	160	12.1412	147	12.1412	141	12.1412	135	12.1412	146	12.1412	144	12.1412	138	14.2847	90
12.1513	139	12.1513	129	12.1513	130	12.1513	154	12.1513	160	12.1513	134	12.1513	139	14.3049	73
12.1614	157	12.1614	140	12.1614	122	12.1614	131	12.1614	151	12.1614	134	12.1614	151	14.3251	73
12.1715	159	12.1715	130	12.1715	182	12.1715	138	12.1715	152	12.1715	155	12.1715	133	14.3454	88
12.1816	118	12.1816	156	12.1816	135	12.1816	137	12.1816	156	12.1816	133	12.1816	113	14.3656	88
12.1917	116	12.1917	146	12.1917	152	12.1917	113	12.1917	134	12.1917	144	12.1917	160	14.3858	80
12.2018	161	12.2018	137	12.2018	130	12.2018	114	12.2018	129	12.2018	140	12.2018	156	14.406	102
12.2119	129	12.2119	136	12.2119	131	12.2119	146	12.2119	140	12.2119	131	12.2119	138	14.4262	98
12.222	103	12.222	133	12.222	144	12.222	148	12.222	179	12.222	165	12.222	133	14.4465	76
12.2322	113	12.2322	162	12.2322	135	12.2322	152	12.2322	164	12.2322	156	12.2322	123	14.4667	80
12.2423	129	12.2423	127	12.2423	157	12.2423	122	12.2423	133	12.2423	152	12.2423	140	14.4869	90
12.2524	164	12.2524	129	12.2524	140	12.2524	118	12.2524	151	12.2524	123	12.2524	136	14.5071	78
12.2625	130	12.2625	165	12.2625	149	12.2625	140	12.2625	161	12.2625	160	12.2625	152	14.5274	84
12.2726	164	12.2726	134	12.2726	132	12.2726	143	12.2726	134	12.2726	107	12.2726	142	14.5476	100
12.2827	131	12.2827	129	12.2827	157	12.2827	144	12.2827	125	12.2827	134	12.2827	151	14.5678	73
12.2928	147	12.2928	143	12.2928	135	12.2928	145	12.2928	147	12.2928	138	12.2928	131	14.588	87
12.3029	143	12.3029	127	12.3029	162	12.3029	144	12.3029	144	12.3029	135	12.3029	147	14.6082	96
12.313	152	12.313	149	12.313	149	12.313	129	12.313	139	12.313	158	12.313	147	14.6285	82
12.3232	141	12.3232	143	12.3232	136	12.3232	121	12.3232	130	12.3232	126	12.3232	136	14.6487	78
12.3333	132	12.3333	147	12.3333	143	12.3333	164	12.3333	144	12.3333	131	12.3333	136	14.6689	99
12.3434	136	12.3434	117	12.3434	147	12.3434	127	12.3434	162	12.3434	134	12.3434	154	14.6891	86
12.3535	143	12.3535	141	12.3535	134	12.3535	141	12.3535	161	12.3535	163	12.3535	135	14.7093	98
12.3636	143	12.3636	122	12.3636	152	12.3636	161	12.3636	130	12.3636	152	12.3636	145	14.7296	94
12.3737	160	12.3737	140	12.3737	140	12.3737	161	12.3737	165	12.3737	126	12.3737	122	14.7498	78
12.3838	118	12.3838	152	12.3838	141	12.3838	158	12.3838	141	12.3838	148	12.3838	160	14.77	97
12.3939	139	12.3939	130	12.3939	113	12.3939	145	12.3939	141	12.3939	139	12.3939	144	14.7902	79
12.404	143	12.404	130	12.404	156	12.404	131	12.404	127	12.404	112	12.404	156	14.8105	77
12.4142	149	12.4142	159	12.4142	131	12.4142	139	12.4142	130	12.4142	145	12.4142	148	14.8307	82
12.4243	140	12.4243	124	12.4243	153	12.4243	132	12.4243	152	12.4243	161	12.4243	140	14.8509	83
12.4344	128	12.4344	146	12.4344	145	12.4344	143	12.4344	135	12.4344	136	12.4344	130	14.8711	75
12.4445	119	12.4445	102	12.4445	141	12.4445	150	12.4445	136	12.4445	144	12.4445	136	14.8913	98
12.4546	127	12.4546	139	12.4546	131	12.4546	150	12.4546	121	12.4546	110	12.4546	135	14.9116	80
12.4647	139	12.4647	114	12.4647	152	12.4647	108	12.4647	144	12.4647	127	12.4647	132	14.9318	95
12.4748	142	12.4748	137	12.4748	154	12.4748	132	12.4748	150	12.4748	132	12.4748	119	14.952	95
12.4849	126	12.4849	136	12.4849	133	12.4849	148	12.4849	140	12.4849	135	12.4849	136	14.9722	84
12.495	150	12.495	150	12.495	157	12.495	136	12.495	141	12.495	133	12.495	132	14.9925	85
12.5052	154	12.5052	139	12.5052	135	12.5052	148	12.5052	131	12.5052	149	12.5052	122	15.0127	88
12.5153	140	12.5153	158	12.5153	141	12.5153	129	12.5153	157	12.5153	127	12.5153	131	15.0329	101
12.5254	126	12.5254	135	12.5254	145	12.5254	124	12.5254	129	12.5254	146	12.5254	145	15.0531	81
12.5355	135	12.5355	128	12.5355	133	12.5355	123	12.5355	138	12.5355	164	12.5355	129	15.0733	100
12.5456	144	12.5456	142	12.5456	136	12.5456	127	12.5456	146	12.5456	137	12.5456	142	15.0936	110
12.5557	140	12.5557	107	12.5557	137	12.5557	146	12.5557	128	12.5557	133	12.5557	128	15.1138	115
12.5658	147	12.5658	142	12.5658	147	12.5658	124	12.5658	122	12.5658	127	12.5658	133	15.134	140
12.5759	153	12.5759	109	12.5759	123	12.5759	153	12.5759	149	12.5759	144	12.5759	132	15.1542	148
12.586	153	12.586	141	12.586	138	12.586	159	12.586	144	12.586	140	12.586	142	15.1745	153
12.5962	127	12.5962	136	12.5962	142	12.5962	113	12.5962	114	12.5962	144	12.5962	162	15.1947	178
12.6063	129	12.6063	129	12.6063	163	12.6063	131	12.6063	136	12.6063	134	12.6063	127	15.2149	183
12.6164	153	12.6164	112	12.6164	145	12.6164	138	12.6164	131	12.6164	116	12.6164	146	15.2351	206
12.6265	128	12.6265	140	12.6265	155	12.6265	124	12.6265	109	12.6265	128	12.6265	156	15.2553	179
12.6366	151	12.6366	124	12.6366	132	12.6366	142	12.6366	137	12.6366	115	12.6366	114	15.2756	159
12.6467	158	12.6467	112	12.6467	134	12.6467	124	12.6467	153	12.6467	140	12.6467	114	15.2958	142
12.6568	150	12.6568	138	12.6568	149	12.6568	152	12.6568	146	12.6568	150	12.6568	134	15.316	130
12.6669	128	12.6669	159	12.6669	109	12.6669	136	12.6669	150	12.6669	169	12.6669	159	15.3362	102
12.677	128	12.677	118	12.677	128	12.677	161	12.677	127	12.677	146	12.677	138	15.3565	95
12.6872	147	12.6872	132	12.6872	141	12.6872	130	12.6872	152	12.6872	142	12.6872	121	15.3767	89
12.6973	121	12.6973	121	12.6973	142	12.6973	142	12.6973	141	12.6973	129	12.6973	123	15.3969	94
12.7074	145	12.7074	136	12.7074	177	12.7074	106	12.7074	112	12.7074	161	12.7074	138	15.4171	92
12.7175	147	12.7175	139	12.7175	139	12.7175	143	12.7175	146	12.7175	118	12.7175	132	15.4373	91
12.7276	134	12.7276	125	12.7276	136	12.7276	134	12.7276	159	12.7276	121	12.7276	150	15.4576	95
12.7377	115	12.7377	133	12.7377	128	12.7377	156	12.7377	115	12.7377	124	12.7377	139	15.4778	82
12.7478	161	12.7478	128	12.7478	138	12.7478	130	12.7478	138	12.7478	116	12.7478	119	15.498	81
12.7579	125	12.7579	115	12.7579	147	12.7579	124	12.7579	145	12.7579	145	12.7579	103	15.5182	83
12.768	120	12.768	133	12.768	155	12.768	137	12.768	133	12.768	128	12.768	132	15.5384	68
12.7782	128	12.7782	125	12.7782	146	12.7782	137	12.7782	137	12.7782	124	12.7782	134	15.5587	92
12.7883	151	12.7883	117	12.7883	133	12.7883	117	12.7883	142	12.7883	123	12.7883	159	15.5789	96
12.7984	133	12.7984	103	12.7984	139	12.7984	126	12.7984	146	12.7984	117	12.7984	101	15.5991	83
12.8085	138	12.8085	112	12.8085	129	12.8085	130	12.8085	153	12.8085	139	12.8085	126	15.6193	80
12.8186	129	12.8186	126	12.8186	147	12.8186	124	12.8186	146	12.8186	137	12.8186	126	15.6396	61
12.8287	138	12.8287	139	12.8287	138	12.8287	169	12.8287	120	12.8287	125	12.8287	129	15.6598	72
12.8388	146	12.8388	139	12.8388	131	12.8388	134	12.8388	135	12.8388	121	12.8388	124	15.68	104
12.8489	125	12.8489	111	12.8489	130	12.8489	131	12.8489	138	12.8489	137	12.8489	143	15.7002	93
12.859	147	12.859	107	12.859	128	12.859	148	12.859	139	12.859	138	12.859	138	15.7204	87
12.8692	120	12.8692	147	12.8692	121	12.8692	115	12.8692	165	12.8692	138	12.8692	133	15.7407	89
12.8793	111	12.8793	149	12.8793	125	12.8793	146	12.8793	122	12.8793	134	12.8793	142	15.7609	78
12.8894	151	12.8894	131	12.8894	125	12.8894	137	12.8894	119	12.8894	110	12.8894	108	15.7811	81
12.8995	129	12.8995	142	12.8995	131	12.8995	134	12.8995	134	12.8995	149	12.8995	121	15.8013	76
12.9096	142	12.9096	108	12.9096	120	12.9096	131	12.9096	138	12.9096	146	12.9096	116	15.8216	82
12.9197	112	12.9197	127	12.9197	130	12.9197	174	12.9197	139	12.9197	129	12.9197	125	15.8418	88
12.9298	122	12.9298	152	12.9298	131	12.9298	111	12.9298	133	12.9298	109	12.9298	148	15.862	69
12.9399	147	12.9399	129	12.9399	147	12.9399	151	12.9399	160	12.9399	133	12.9399	135	15.8822	71
12.95	122	12.95	165	12.95	111	12.95	148	12.95	139	12.95	129	12.95	151	15.9024	104
12.9601	145	12.9601	125	12.9601	134	12.9601	143	12.9601	136	12.9601	140	12.9601	126	15.9227	105
12.9703	127	12.9703	147	12.9703	140	12.9703	136	12.9703	130	12.9703	131	12.9703	103	15.9429	84
12.9804	134	12.9804	142	12.9804	133	12.9804	144	12.9804	129	12.9804	126	12.9804	116	15.9631	90
12.9905	139	12.9905	111	12.9905	124	12.9905	113	12.9905	108	12.9905	118	12.9905	136	15.9833	79
13.0006	134	13.0006	154	13.0006	132	13.0006	117	13.0006	131	13.0006	131	13.0006	134	16.0036	83
13.0107	135	13.0107	114	13.0107	138	13.0107	125	13.0107	144	13.0107	122	13.0107	139	16.0238	87
13.0208	149	13.0208	98	13.0208	121	13.0208	141	13.0208	122	13.0208	129	13.0208	123	16.044	80
13.0309	145	13.0309	129	13.0309	135	13.0309	118	13.0309	154	13.0309	156	13.0309	127	16.0642	83
13.041	150	13.041	131	13.041	121	13.041	150	13.041	139	13.041	116	13.041	120	16.0844	87
13.0511	117	13.0511	116	13.0511	123	13.0511	118	13.0511	108	13.0511	108	13.0511	122	16.1047	90
13.0613	130	13.0613	132	13.0613	134	13.0613	129	13.0613	125	13.0613	131	13.0613	118	16.1249	96
13.0714	107	13.0714	145	13.0714	121	13.0714	152	13.0714	136	13.0714	134	13.0714	130	16.1451	79
13.0815	120	13.0815	109	13.0815	153	13.0815	127	13.0815	155	13.0815	117	13.0815	118	16.1653	80
13.0916	136	13.0916	116	13.0916	128	13.0916	96	13.0916	126	13.0916	146	13.0916	102	16.1856	65
13.1017	119	13.1017	122	13.1017	150	13.1017	109	13.1017	135	13.1017	126	13.1017	139	16.2058	86
13.1118	132	13.1118	130	13.1118	141	13.1118	123	13.1118	105	13.1118	112	13.1118	108	16.226	74
13.1219	130	13.1219	135	13.1219	118	13.1219	153	13.1219	104	13.1219	123	13.1219	105	16.2462	75
13.132	143	13.132	123	13.132	128	13.132	135	13.132	143	13.132	117	13.132	137	16.2664	90
13.1421	127	13.1421	135	13.1421	154	13.1421	126	13.1421	141	13.1421	131	13.1421	119	16.2867	94
13.1523	151	13.1523	150	13.1523	140	13.1523	151	13.1523	154	13.1523	135	13.1523	105	16.3069	85
13.1624	141	13.1624	123	13.1624	126	13.1624	153	13.1624	122	13.1624	122	13.1624	114	16.3271	83
13.1725	142	13.1725	113	13.1725	144	13.1725	123	13.1725	128	13.1725	119	13.1725	124	16.3473	80
13.1826	130	13.1826	119	13.1826	121	13.1826	142	13.1826	140	13.1826	127	13.1826	135	16.3675	92
13.1927	119	13.1927	124	13.1927	137	13.1927	105	13.1927	128	13.1927	121	13.1927	119	16.3878	84
13.2028	139	13.2028	130	13.2028	141	13.2028	128	13.2028	141	13.2028	130	13.2028	139	16.408	79
13.2129	122	13.2129	112	13.2129	142	13.2129	137	13.2129	110	13.2129	133	13.2129	132	16.4282	91
13.223	145	13.223	146	13.223	130	13.223	119	13.223	123	13.223	144	13.223	94	16.4484	94
13.2331	124	13.2331	108	13.2331	121	13.2331	146	13.2331	128	13.2331	122	13.2331	108	16.4687	70
13.2433	150	13.2433	128	13.2433	122	13.2433	137	13.2433	141	13.2433	105	13.2433	110	16.4889	81
13.2534	131	13.2534	112	13.2534	128	13.2534	136	13.2534	124	13.2534	142	13.2534	124	16.5091	92
13.2635	124	13.2635	113	13.2635	146	13.2635	128	13.2635	117	13.2635	109	13.2635	110	16.5293	93
13.2736	141	13.2736	108	13.2736	117	13.2736	140	13.2736	129	13.2736	141	13.2736	124	16.5495	76
13.2837	145	13.2837	95	13.2837	127	13.2837	118	13.2837	113	13.2837	109	13.2837	138	16.5698	73
13.2938	142	13.2938	129	13.2938	94	13.2938	117	13.2938	122	13.2938	144	13.2938	119	16.59	97
13.3039	131	13.3039	133	13.3039	135	13.3039	119	13.3039	154	13.3039	132	13.3039	106	16.6102	80
13.314	119	13.314	105	13.314	119	13.314	131	13.314	114	13.314	123	13.314	111	16.6304	79
13.3241	133	13.3241	146	13.3241	126	13.3241	158	13.3241	142	13.3241	126	13.3241	136	16.6507	91
13.3343	119	13.3343	126	13.3343	140	13.3343	138	13.3343	104	13.3343	143	13.3343	113	16.6709	82
13.3444	106	13.3444	142	13.3444	120	13.3444	134	13.3444	136	13.3444	141	13.3444	147	16.6911	92
13.3545	123	13.3545	114	13.3545	133	13.3545	147	13.3545	145	13.3545	101	13.3545	131	16.7113	92
13.3646	123	13.3646	137	13.3646	131	13.3646	122	13.3646	149	13.3646	155	13.3646	118	16.7315	71
13.3747	128	13.3747	113	13.3747	116	13.3747	122	13.3747	134	13.3747	120	13.3747	111	16.7518	77
13.3848	119	13.3848	128	13.3848	141	13.3848	138	13.3848	120	13.3848	113	13.3848	118	16.772	93
13.3949	125	13.3949	105	13.3949	118	13.3949	139	13.3949	124	13.3949	150	13.3949	131	16.7922	74
13.405	136	13.405	133	13.405	105	13.405	131	13.405	124	13.405	131	13.405	102	16.8124	75
13.4151	113	13.4151	134	13.4151	137	13.4151	128	13.4151	107	13.4151	138	13.4151	118	16.8327	83
13.4253	122	13.4253	118	13.4253	133	13.4253	120	13.4253	116	13.4253	120	13.4253	115	16.8529	91
13.4354	107	13.4354	125	13.4354	127	13.4354	128	13.4354	123	13.4354	111	13.4354	122	16.8731	81
13.4455	113	13.4455	120	13.4455	130	13.4455	148	13.4455	121	13.4455	136	13.4455	125	16.8933	80
13.4556	104	13.4556	134	13.4556	118	13.4556	104	13.4556	120	13.4556	138	13.4556	121	16.9135	91
13.4657	119	13.4657	128	13.4657	124	13.4657	141	13.4657	144	13.4657	119	13.4657	116	16.9338	80
13.4758	138	13.4758	118	13.4758	115	13.4758	124	13.4758	151	13.4758	118	13.4758	150	16.954	86
13.4859	111	13.4859	114	13.4859	110	13.4859	119	13.4859	156	13.4859	125	13.4859	129	16.9742	105
13.496	112	13.496	125	13.496	116	13.496	118	13.496	121	13.496	152	13.496	124	16.9944	89
13.5061	125	13.5061	133	13.5061	95	13.5061	134	13.5061	148	13.5061	157	13.5061	128	17.0147	94
13.5163	133	13.5163	142	13.5163	133	13.5163	124	13.5163	114	13.5163	124	13.5163	121	17.0349	90
13.5264	123	13.5264	112	13.5264	141	13.5264	149	13.5264	126	13.5264	124	13.5264	126	17.0551	95
13.5365	125	13.5365	120	13.5365	121	13.5365	138	13.5365	121	13.5365	103	13.5365	114	17.0753	72
13.5466	124	13.5466	107	13.5466	106	13.5466	121	13.5466	132	13.5466	107	13.5466	116	17.0955	95
13.5567	130	13.5567	149	13.5567	132	13.5567	130	13.5567	121	13.5567	115	13.5567	101	17.1158	77
13.5668	115	13.5668	132	13.5668	130	13.5668	121	13.5668	112	13.5668	105	13.5668	109	17.136	96
13.5769	128	13.5769	115	13.5769	101	13.5769	138	13.5769	112	13.5769	126	13.5769	124	17.1562	94
13.587	121	13.587	102	13.587	128	13.587	131	13.587	126	13.587	115	13.587	131	17.1764	79
13.5971	119	13.5971	125	13.5971	114	13.5971	151	13.5971	130	13.5971	128	13.5971	111	17.1967	91
13.6073	124	13.6073	139	13.6073	117	13.6073	147	13.6073	115	13.6073	134	13.6073	115	17.2169	72
13.6174	126	13.6174	101	13.6174	124	13.6174	147	13.6174	128	13.6174	156	13.6174	117	17.2371	93
13.6275	133	13.6275	125	13.6275	126	13.6275	119	13.6275	119	13.6275	137	13.6275	137	17.2573	85
13.6376	122	13.6376	130	13.6376	129	13.6376	98	13.6376	122	13.6376	116	13.6376	112	17.2775	78
13.6477	124	13.6477	129	13.6477	119	13.6477	145	13.6477	128	13.6477	136	13.6477	117	17.2978	65
13.6578	116	13.6578	131	13.6578	126	13.6578	145	13.6578	130	13.6578	128	13.6578	128	17.318	108
13.6679	110	13.6679	96	13.6679	120	13.6679	110	13.6679	144	13.6679	120	13.6679	106	17.3382	95
13.678	122	13.678	125	13.678	143	13.678	106	13.678	117	13.678	101	13.678	117	17.3584	72
13.6881	115	13.6881	121	13.6881	143	13.6881	138	13.6881	139	13.6881	119	13.6881	135	17.3786	83
13.6983	145	13.6983	136	13.6983	141	13.6983	116	13.6983	124	13.6983	130	13.6983	112	17.3989	95
13.7084	113	13.7084	119	13.7084	124	13.7084	144	13.7084	122	13.7084	126	13.7084	103	17.4191	79
13.7185	135	13.7185	122	13.7185	129	13.7185	124	13.7185	113	13.7185	129	13.7185	117	17.4393	101
13.7286	131	13.7286	104	13.7286	121	13.7286	112	13.7286	112	13.7286	112	13.7286	126	17.4595	79
13.7387	118	13.7387	145	13.7387	131	13.7387	116	13.7387	143	13.7387	112	13.7387	140	17.4798	64
13.7488	127	13.7488	104	13.7488	116	13.7488	138	13.7488	111	13.7488	118	13.7488	107	17.5	94
13.7589	115	13.7589	126	13.7589	129	13.7589	118	13.7589	101	13.7589	106	13.7589	135	17.5202	72
13.769	132	13.769	124	13.769	138	13.769	138	13.769	136	13.769	121	13.769	126	17.5404	83
13.7791	121	13.7791	122	13.7791	132	13.7791	125	13.7791	121	13.7791	126	13.7791	136	17.5606	81
13.7893	111	13.7893	130	13.7893	113	13.7893	107	13.7893	104	13.7893	121	13.7893	113	17.5809	107
13.7994	121	13.7994	127	13.7994	146	13.7994	137	13.7994	139	13.7994	103	13.7994	122	17.6011	93
13.8095	111	13.8095	136	13.8095	134	13.8095	127	13.8095	103	13.8095	113	13.8095	117	17.6213	95
13.8196	111	13.8196	130	13.8196	107	13.8196	132	13.8196	120	13.8196	106	13.8196	121	17.6415	81
13.8297	122	13.8297	121	13.8297	111	13.8297	111	13.8297	118	13.8297	145	13.8297	123	17.6618	80
13.8398	129	13.8398	123	13.8398	131	13.8398	127	13.8398	134	13.8398	129	13.8398	111	17.682	89
13.8499	114	13.8499	122	13.8499	111	13.8499	128	13.8499	122	13.8499	116	13.8499	104	17.7022	96
13.86	134	13.86	116	13.86	106	13.86	132	13.86	150	13.86	134	13.86	108	17.7224	78
13.8701	125	13.8701	132	13.8701	112	13.8701	130	13.8701	127	13.8701	121	13.8701	109	17.7426	58
13.8802	127	13.8802	108	13.8802	107	13.8802	131	13.8802	98	13.8802	113	13.8802	136	17.7629	63
13.8904	127	13.8904	122	13.8904	137	13.8904	142	13.8904	103	13.8904	112	13.8904	112	17.7831	65
13.9005	111	13.9005	100	13.9005	118	13.9005	144	13.9005	125	13.9005	104	13.9005	107	17.8033	63
13.9106	111	13.9106	127	13.9106	122	13.9106	103	13.9106	117	13.9106	135	13.9106	114	17.8235	87
13.9207	132	13.9207	135	13.9207	122	13.9207	105	13.9207	130	13.9207	125	13.9207	100	17.8438	96
13.9308	113	13.9308	135	13.9308	111	13.9308	137	13.9308	125	13.9308	88	13.9308	128	17.864	81
13.9409	118	13.9409	136	13.9409	125	13.9409	119	13.9409	97	13.9409	121	13.9409	123	17.8842	76
13.951	135	13.951	119	13.951	113	13.951	127	13.951	121	13.951	144	13.951	116	17.9044	86
13.9611	124	13.9611	114	13.9611	116	13.9611	144	13.9611	121	13.9611	112	13.9611	122	17.9246	81
13.9712	136	13.9712	119	13.9712	135	13.9712	102	13.9712	121	13.9712	107	13.9712	104	17.9449	91
13.9814	124	13.9814	94	13.9814	105	13.9814	99	13.9814	137	13.9814	91	13.9814	103	17.9651	82
13.9915	108	13.9915	98	13.9915	127	13.9915	112	13.9915	127	13.9915	97	13.9915	127	17.9853	81
14.0016	128	14.0016	122	14.0016	119	14.0016	123	14.0016	128	14.0016	116	14.0016	124	18.0055	95
14.0117	127	14.0117	119	14.0117	121	14.0117	118	14.0117	157	14.0117	121	14.0117	131	18.0258	95
14.0218	124	14.0218	131	14.0218	113	14.0218	105	14.0218	89	14.0218	131	14.0218	118	18.046	81
14.0319	109	14.0319	122	14.0319	126	14.0319	124	14.0319	131	14.0319	122	14.0319	104	18.0662	78
14.042	109	14.042	94	14.042	124	14.042	136	14.042	105	14.042	119	14.042	115	18.0864	90
14.0521	104	14.0521	132	14.0521	140	14.0521	142	14.0521	126	14.0521	123	14.0521	115	18.1066	49
14.0622	119	14.0622	115	14.0622	133	14.0622	134	14.0622	132	14.0622	124	14.0622	115	18.1269	84
14.0724	118	14.0724	114	14.0724	105	14.0724	143	14.0724	122	14.0724	115	14.0724	123	18.1471	74
14.0825	114	14.0825	136	14.0825	109	14.0825	127	14.0825	136	14.0825	146	14.0825	91	18.1673	82
14.0926	114	14.0926	136	14.0926	110	14.0926	124	14.0926	117	14.0926	128	14.0926	101	18.1875	96
14.1027	108	14.1027	108	14.1027	123	14.1027	110	14.1027	108	14.1027	109	14.1027	113	18.2077	87
14.1128	115	14.1128	127	14.1128	128	14.1128	127	14.1128	151	14.1128	122	14.1128	93	18.228	83
14.1229	124	14.1229	119	14.1229	104	14.1229	118	14.1229	131	14.1229	104	14.1229	94	18.2482	88
14.133	104	14.133	122	14.133	115	14.133	122	14.133	127	14.133	103	14.133	104	18.2684	81
14.1431	129	14.1431	110	14.1431	118	14.1431	123	14.1431	112	14.1431	105	14.1431	114	18.2886	94
14.1532	133	14.1532	139	14.1532	112	14.1532	113	14.1532	119	14.1532	103	14.1532	100	18.3089	91
14.1634	106	14.1634	110	14.1634	122	14.1634	128	14.1634	132	14.1634	123	14.1634	120	18.3291	75
14.1735	110	14.1735	120	14.1735	125	14.1735	122	14.1735	114	14.1735	118	14.1735	110	18.3493	61
14.1836	123	14.1836	132	14.1836	122	14.1836	115	14.1836	132	14.1836	120	14.1836	123	18.3695	78
14.1937	111	14.1937	101	14.1937	111	14.1937	142	14.1937	109	14.1937	110	14.1937	120	18.3897	90
14.2038	98	14.2038	117	14.2038	128	14.2038	115	14.2038	142	14.2038	106	14.2038	105	18.41	87
14.2139	114	14.2139	111	14.2139	135	14.2139	138	14.2139	122	14.2139	114	14.2139	106	18.4302	87
14.224	120	14.224	116	14.224	120	14.224	104	14.224	135	14.224	129	14.224	144	18.4504	73
14.2341	91	14.2341	101	14.2341	105	14.2341	137	14.2341	134	14.2341	123	14.2341	96	18.4706	97
14.2442	113	14.2442	111	14.2442	119	14.2442	125	14.2442	118	14.2442	105	14.2442	109	18.4909	88
14.2544	113	14.2544	105	14.2544	82	14.2544	137	14.2544	129	14.2544	104	14.2544	99	18.5111	85
14.2645	105	14.2645	97	14.2645	123	14.2645	115	14.2645	134	14.2645	104	14.2645	86	18.5313	100
14.2746	106	14.2746	120	14.2746	104	14.2746	140	14.2746	133	14.2746	125	14.2746	99	18.5515	78
14.2847	128	14.2847	104	14.2847	109	14.2847	125	14.2847	110	14.2847	133	14.2847	115	18.5717	88
14.2948	95	14.2948	97	14.2948	151	14.2948	101	14.2948	114	14.2948	114	14.2948	130	18.592	91
14.3049	115	14.3049	106	14.3049	123	14.3049	100	14.3049	104	14.3049	121	14.3049	130	18.6122	85
14.315	104	14.315	121	14.315	119	14.315	110	14.315	130	14.315	119	14.315	119	18.6324	85
14.3251	143	14.3251	106	14.3251	113	14.3251	125	14.3251	101	14.3251	116	14.3251	124	18.6526	91
14.3352	104	14.3352	129	14.3352	100	14.3352	129	14.3352	115	14.3352	131	14.3352	111	18.6729	96
14.3454	95	14.3454	140	14.3454	123	14.3454	131	14.3454	130	14.3454	120	14.3454	92	18.6931	71
14.3555	97	14.3555	100	14.3555	120	14.3555	109	14.3555	118	14.3555	102	14.3555	112	18.7133	99
14.3656	121	14.3656	107	14.3656	121	14.3656	136	14.3656	130	14.3656	124	14.3656	109	18.7335	93
14.3757	107	14.3757	133	14.3757	116	14.3757	87	14.3757	148	14.3757	107	14.3757	102	18.7537	87
14.3858	124	14.3858	121	14.3858	125	14.3858	119	14.3858	116	14.3858	111	14.3858	112	18.774	83
14.3959	102	14.3959	130	14.3959	129	14.3959	124	14.3959	124	14.3959	120	14.3959	115	18.7942	74
14.406	114	14.406	109	14.406	116	14.406	125	14.406	114	14.406	101	14.406	125	18.8144	87
14.4161	129	14.4161	119	14.4161	87	14.4161	119	14.4161	123	14.4161	102	14.4161	106	18.8346	97
14.4262	101	14.4262	100	14.4262	120	14.4262	114	14.4262	119	14.4262	110	14.4262	133	18.8549	99
14.4364	122	14.4364	107	14.4364	122	14.4364	114	14.4364	128	14.4364	129	14.4364	115	18.8751	75
14.4465	101	14.4465	117	14.4465	117	14.4465	129	14.4465	128	14.4465	115	14.4465	128	18.8953	84
14.4566	124	14.4566	133	14.4566	102	14.4566	96	14.4566	126	14.4566	124	14.4566	101	18.9155	85
14.4667	103	14.4667	119	14.4667	122	14.4667	119	14.4667	103	14.4667	97	14.4667	110	18.9357	78
14.4768	122	14.4768	120	14.4768	130	14.4768	120	14.4768	135	14.4768	119	14.4768	121	18.956	76
14.4869	124	14.4869	101	14.4869	125	14.4869	114	14.4869	110	14.4869	112	14.4869	103	18.9762	91
14.497	83	14.497	120	14.497	110	14.497	111	14.497	110	14.497	107	14.497	100	18.9964	92
14.5071	111	14.5071	112	14.5071	110	14.5071	117	14.5071	106	14.5071	107	14.5071	108	19.0166	84
14.5172	100	14.5172	105	14.5172	130	14.5172	135	14.5172	115	14.5172	119	14.5172	119	19.0368	66
14.5274	112	14.5274	124	14.5274	115	14.5274	140	14.5274	117	14.5274	125	14.5274	116	19.0571	88
14.5375	108	14.5375	120	14.5375	115	14.5375	116	14.5375	117	14.5375	122	14.5375	119	19.0773	89
14.5476	124	14.5476	110	14.5476	127	14.5476	122	14.5476	127	14.5476	127	14.5476	106	19.0975	98
14.5577	107	14.5577	107	14.5577	127	14.5577	131	14.5577	125	14.5577	119	14.5577	111	19.1177	83
14.5678	98	14.5678	118	14.5678	116	14.5678	129	14.5678	120	14.5678	118	14.5678	116	19.138	86
14.5779	122	14.5779	127	14.5779	122	14.5779	117	14.5779	120	14.5779	106	14.5779	107	19.1582	91
14.588	110	14.588	116	14.588	129	14.588	100	14.588	147	14.588	116	14.588	131	19.1784	75
14.5981	130	14.5981	125	14.5981	123	14.5981	110	14.5981	125	14.5981	110	14.5981	111	19.1986	69
14.6082	127	14.6082	115	14.6082	121	14.6082	122	14.6082	121	14.6082	121	14.6082	121	19.2188	82
14.6184	110	14.6184	103	14.6184	103	14.6184	142	14.6184	130	14.6184	120	14.6184	131	19.2391	90
14.6285	149	14.6285	128	14.6285	126	14.6285	134	14.6285	116	14.6285	136	14.6285	93	19.2593	77
14.6386	107	14.6386	116	14.6386	125	14.6386	116	14.6386	120	14.6386	102	14.6386	101	19.2795	90
14.6487	112	14.6487	118	14.6487	108	14.6487	103	14.6487	133	14.6487	110	14.6487	103	19.2997	90
14.6588	112	14.6588	106	14.6588	115	14.6588	122	14.6588	117	14.6588	121	14.6588	117	19.32	88
14.6689	106	14.6689	123	14.6689	125	14.6689	116	14.6689	116	14.6689	123	14.6689	110	19.3402	70
14.679	97	14.679	97	14.679	118	14.679	127	14.679	102	14.679	98	14.679	131	19.3604	84
14.6891	109	14.6891	98	14.6891	94	14.6891	128	14.6891	123	14.6891	104	14.6891	111	19.3806	76
14.6992	107	14.6992	108	14.6992	113	14.6992	107	14.6992	120	14.6992	101	14.6992	99	19.4008	72
14.7093	117	14.7093	113	14.7093	118	14.7093	121	14.7093	125	14.7093	118	14.7093	108	19.4211	100
14.7195	108	14.7195	120	14.7195	133	14.7195	122	14.7195	109	14.7195	103	14.7195	112	19.4413	89
14.7296	102	14.7296	107	14.7296	132	14.7296	131	14.7296	107	14.7296	137	14.7296	103	19.4615	83
14.7397	102	14.7397	112	14.7397	122	14.7397	128	14.7397	106	14.7397	122	14.7397	112	19.4817	70
14.7498	121	14.7498	98	14.7498	109	14.7498	102	14.7498	117	14.7498	101	14.7498	93	19.502	83
14.7599	122	14.7599	104	14.7599	114	14.7599	107	14.7599	128	14.7599	126	14.7599	126	19.5222	68
14.77	104	14.77	109	14.77	108	14.77	135	14.77	122	14.77	96	14.77	116	19.5424	69
14.7801	106	14.7801	112	14.7801	138	14.7801	126	14.7801	112	14.7801	102	14.7801	102	19.5626	88
14.7902	98	14.7902	126	14.7902	101	14.7902	142	14.7902	119	14.7902	119	14.7902	92	19.5828	100
14.8003	113	14.8003	117	14.8003	143	14.8003	101	14.8003	128	14.8003	109	14.8003	114	19.6031	104
14.8105	112	14.8105	127	14.8105	132	14.8105	119	14.8105	109	14.8105	116	14.8105	118	19.6233	85
14.8206	112	14.8206	94	14.8206	123	14.8206	123	14.8206	148	14.8206	138	14.8206	108	19.6435	82
14.8307	114	14.8307	127	14.8307	104	14.8307	126	14.8307	123	14.8307	116	14.8307	95	19.6637	85
14.8408	99	14.8408	124	14.8408	112	14.8408	123	14.8408	118	14.8408	131	14.8408	108	19.684	89
14.8509	116	14.8509	119	14.8509	129	14.8509	107	14.8509	111	14.8509	146	14.8509	107	19.7042	75
14.861	116	14.861	112	14.861	131	14.861	107	14.861	118	14.861	89	14.861	124	19.7244	86
14.8711	107	14.8711	116	14.8711	94	14.8711	138	14.8711	123	14.8711	99	14.8711	105	19.7446	75
14.8812	114	14.8812	95	14.8812	114	14.8812	121	14.8812	105	14.8812	104	14.8812	105	19.7648	78
14.8913	126	14.8913	99	14.8913	134	14.8913	112	14.8913	118	14.8913	118	14.8913	92	19.7851	90
14.9015	123	14.9015	99	14.9015	110	14.9015	122	14.9015	112	14.9015	117	14.9015	97	19.8053	90
14.9116	137	14.9116	122	14.9116	114	14.9116	109	14.9116	127	14.9116	122	14.9116	117	19.8255	82
14.9217	124	14.9217	108	14.9217	97	14.9217	133	14.9217	146	14.9217	97	14.9217	112	19.8457	86
14.9318	137	14.9318	117	14.9318	123	14.9318	103	14.9318	100	14.9318	108	14.9318	105	19.8659	104
14.9419	115	14.9419	114	14.9419	114	14.9419	109	14.9419	129	14.9419	107	14.9419	88	19.8862	90
14.952	123	14.952	125	14.952	115	14.952	114	14.952	124	14.952	108	14.952	129	19.9064	83
14.9621	137	14.9621	123	14.9621	130	14.9621	105	14.9621	124	14.9621	113	14.9621	97	19.9266	91
14.9722	125	14.9722	118	14.9722	133	14.9722	108	14.9722	118	14.9722	123	14.9722	98	19.9468	80
14.9823	99	14.9823	104	14.9823	149	14.9823	87	14.9823	140	14.9823	110	14.9823	102	19.9671	80
14.9925	139	14.9925	142	14.9925	144	14.9925	130	14.9925	108	14.9925	118	14.9925	98	19.9873	80
15.0026	125	15.0026	128	15.0026	105	15.0026	105	15.0026	123	15.0026	115	15.0026	114	20.0075	85
15.0127	154	15.0127	118	15.0127	143	15.0127	140	15.0127	119	15.0127	115	15.0127	107	20.0277	83
15.0228	153	15.0228	145	15.0228	125	15.0228	133	15.0228	123	15.0228	120	15.0228	109	20.0479	70
15.0329	119	15.0329	155	15.0329	118	15.0329	122	15.0329	114	15.0329	124	15.0329	115	20.0682	80
15.043	140	15.043	117	15.043	139	15.043	127	15.043	117	15.043	90	15.043	113	20.0884	87
15.0531	122	15.0531	125	15.0531	129	15.0531	93	15.0531	113	15.0531	106	15.0531	109	20.1086	86
15.0632	114	15.0632	154	15.0632	145	15.0632	114	15.0632	120	15.0632	106	15.0632	93	20.1288	75
15.0733	145	15.0733	123	15.0733	134	15.0733	131	15.0733	116	15.0733	115	15.0733	104	20.1491	94
15.0835	125	15.0835	140	15.0835	114	15.0835	125	15.0835	105	15.0835	89	15.0835	126	20.1693	87
15.0936	135	15.0936	143	15.0936	126	15.0936	104	15.0936	105	15.0936	104	15.0936	128	20.1895	92
15.1037	131	15.1037	139	15.1037	121	15.1037	110	15.1037	110	15.1037	104	15.1037	143	20.2097	94
15.1138	151	15.1138	135	15.1138	124	15.1138	106	15.1138	125	15.1138	98	15.1138	120	20.2299	89
15.1239	124	15.1239	130	15.1239	138	15.1239	118	15.1239	131	15.1239	123	15.1239	134	20.2502	80
15.134	149	15.134	101	15.134	126	15.134	126	15.134	100	15.134	139	15.134	130	20.2704	79
15.1441	120	15.1441	136	15.1441	145	15.1441	139	15.1441	114	15.1441	156	15.1441	128	20.2906	80
15.1542	131	15.1542	131	15.1542	106	15.1542	119	15.1542	121	15.1542	119	15.1542	163	20.3108	87
15.1643	150	15.1643	121	15.1643	163	15.1643	114	15.1643	124	15.1643	134	15.1643	135	20.3311	63
15.1745	146	15.1745	113	15.1745	144	15.1745	100	15.1745	116	15.1745	128	15.1745	148	20.3513	94
15.1846	145	15.1846	141	15.1846	143	15.1846	131	15.1846	130	15.1846	123	15.1846	155	20.3715	83
15.1947	140	15.1947	140	15.1947	178	15.1947	149	15.1947	159	15.1947	150	15.1947	146	20.3917	96
15.2048	160	15.2048	133	15.2048	160	15.2048	151	15.2048	145	15.2048	129	15.2048	171	20.4119	76
15.2149	150	15.2149	156	15.2149	168	15.2149	181	15.2149	173	15.2149	146	15.2149	145	20.4322	83
15.225	177	15.225	127	15.225	170	15.225	166	15.225	169	15.225	147	15.225	126	20.4524	74
15.2351	180	15.2351	134	15.2351	175	15.2351	177	15.2351	176	15.2351	154	15.2351	150	20.4726	94
15.2452	254	15.2452	137	15.2452	220	15.2452	196	15.2452	166	15.2452	151	15.2452	139	20.4928	79
15.2553	201	15.2553	159	15.2553	239	15.2553	207	15.2553	224	15.2553	161	15.2553	136	20.5131	87
15.2655	227	15.2655	150	15.2655	247	15.2655	222	15.2655	219	15.2655	184	15.2655	124	20.5333	61
15.2756	237	15.2756	184	15.2756	266	15.2756	254	15.2756	221	15.2756	200	15.2756	100	20.5535	76
15.2857	322	15.2857	154	15.2857	284	15.2857	256	15.2857	237	15.2857	189	15.2857	130	20.5737	83
15.2958	286	15.2958	172	15.2958	331	15.2958	291	15.2958	287	15.2958	190	15.2958	134	20.5939	87
15.3059	307	15.3059	185	15.3059	390	15.3059	353	15.3059	283	15.3059	162	15.3059	114	20.6142	80
15.316	343	15.316	218	15.316	433	15.316	382	15.316	290	15.316	182	15.316	112	20.6344	101
15.3261	402	15.3261	221	15.3261	491	15.3261	461	15.3261	337	15.3261	180	15.3261	99	20.6546	109
15.3362	398	15.3362	266	15.3362	558	15.3362	452	15.3362	286	15.3362	145	15.3362	101	20.6748	75
15.3463	520	15.3463	313	15.3463	675	15.3463	497	15.3463	291	15.3463	146	15.3463	99	20.695	77
15.3565	533	15.3565	337	15.3565	691	15.3565	483	15.3565	301	15.3565	126	15.3565	92	20.7153	97
15.3666	616	15.3666	374	15.3666	828	15.3666	493	15.3666	235	15.3666	124	15.3666	109	20.7355	81
15.3767	691	15.3767	419	15.3767	873	15.3767	523	15.3767	227	15.3767	131	15.3767	111	20.7557	73
15.3868	858	15.3868	543	15.3868	894	15.3868	475	15.3868	211	15.3868	121	15.3868	96	20.7759	84
15.3969	1017	15.3969	610	15.3969	867	15.3969	424	15.3969	170	15.3969	115	15.3969	104	20.7962	92
15.407	1121	15.407	686	15.407	786	15.407	394	15.407	171	15.407	110	15.407	97	20.8164	70
15.4171	1337	15.4171	793	15.4171	697	15.4171	362	15.4171	130	15.4171	115	15.4171	90	20.8366	89
15.4272	1470	15.4272	900	15.4272	655	15.4272	284	15.4272	141	15.4272	97	15.4272	103	20.8568	89
15.4373	1715	15.4373	1073	15.4373	547	15.4373	249	15.4373	120	15.4373	96	15.4373	86	20.877	89
15.4475	1804	15.4475	1157	15.4475	460	15.4475	211	15.4475	147	15.4475	107	15.4475	112	20.8973	85
15.4576	1818	15.4576	1415	15.4576	353	15.4576	147	15.4576	126	15.4576	115	15.4576	116	20.9175	86
15.4677	1768	15.4677	1544	15.4677	343	15.4677	164	15.4677	112	15.4677	83	15.4677	116	20.9377	88
15.4778	1692	15.4778	1574	15.4778	290	15.4778	153	15.4778	128	15.4778	121	15.4778	110	20.9579	99
15.4879	1459	15.4879	1455	15.4879	224	15.4879	132	15.4879	125	15.4879	92	15.4879	100	20.9782	83
15.498	1373	15.498	1318	15.498	178	15.498	132	15.498	130	15.498	101	15.498	95	20.9984	83
15.5081	1194	15.5081	1232	15.5081	181	15.5081	115	15.5081	110	15.5081	116	15.5081	110	21.0186	87
15.5182	892	15.5182	986	15.5182	143	15.5182	123	15.5182	123	15.5182	116	15.5182	103	21.0388	105
15.5283	731	15.5283	850	15.5283	146	15.5283	132	15.5283	97	15.5283	95	15.5283	106	21.059	77
15.5384	628	15.5384	696	15.5384	144	15.5384	108	15.5384	98	15.5384	110	15.5384	100	21.0793	98
15.5486	466	15.5486	512	15.5486	124	15.5486	106	15.5486	93	15.5486	88	15.5486	106	21.0995	65
15.5587	360	15.5587	451	15.5587	119	15.5587	126	15.5587	112	15.5587	118	15.5587	100	21.1197	118
15.5688	286	15.5688	320	15.5688	142	15.5688	117	15.5688	103	15.5688	127	15.5688	116	21.1399	86
15.5789	231	15.5789	268	15.5789	131	15.5789	132	15.5789	123	15.5789	107	15.5789	110	21.1602	71
15.589	178	15.589	210	15.589	118	15.589	109	15.589	112	15.589	90	15.589	112	21.1804	76
15.5991	159	15.5991	199	15.5991	116	15.5991	131	15.5991	117	15.5991	134	15.5991	123	21.2006	107
15.6092	172	15.6092	180	15.6092	104	15.6092	107	15.6092	114	15.6092	96	15.6092	100	21.2208	66
15.6193	143	15.6193	144	15.6193	132	15.6193	146	15.6193	119	15.6193	93	15.6193	87	21.241	100
15.6294	143	15.6294	144	15.6294	134	15.6294	107	15.6294	92	15.6294	97	15.6294	113	21.2613	79
15.6396	149	15.6396	132	15.6396	128	15.6396	131	15.6396	126	15.6396	106	15.6396	95	21.2815	72
15.6497	133	15.6497	149	15.6497	137	15.6497	101	15.6497	121	15.6497	122	15.6497	101	21.3017	98
15.6598	137	15.6598	143	15.6598	123	15.6598	111	15.6598	131	15.6598	114	15.6598	112	21.3219	80
15.6699	129	15.6699	132	15.6699	117	15.6699	127	15.6699	111	15.6699	116	15.6699	91	21.3422	67
15.68	121	15.68	119	15.68	104	15.68	127	15.68	107	15.68	102	15.68	122	21.3624	77
15.6901	143	15.6901	160	15.6901	116	15.6901	143	15.6901	93	15.6901	97	15.6901	101	21.3826	84
15.7002	129	15.7002	154	15.7002	134	15.7002	129	15.7002	122	15.7002	103	15.7002	104	21.4028	92
15.7103	137	15.7103	119	15.7103	123	15.7103	108	15.7103	92	15.7103	118	15.7103	94	21.423	95
15.7204	147	15.7204	120	15.7204	109	15.7204	127	15.7204	122	15.7204	96	15.7204	108	21.4433	97
15.7306	119	15.7306	134	15.7306	144	15.7306	112	15.7306	112	15.7306	116	15.7306	84	21.4635	84
15.7407	145	15.7407	128	15.7407	102	15.7407	108	15.7407	107	15.7407	96	15.7407	82	21.4837	73
15.7508	117	15.7508	119	15.7508	129	15.7508	112	15.7508	124	15.7508	102	15.7508	104	21.5039	87
15.7609	144	15.7609	115	15.7609	127	15.7609	89	15.7609	127	15.7609	106	15.7609	99	21.5241	83
15.771	112	15.771	115	15.771	125	15.771	139	15.771	102	15.771	115	15.771	83	21.5444	95
15.7811	128	15.7811	130	15.7811	132	15.7811	108	15.7811	107	15.7811	110	15.7811	104	21.5646	79
15.7912	137	15.7912	120	15.7912	101	15.7912	127	15.7912	108	15.7912	84	15.7912	91	21.5848	74
15.8013	110	15.8013	127	15.8013	107	15.8013	128	15.8013	86	15.8013	101	15.8013	82	21.605	86
15.8114	102	15.8114	127	15.8114	117	15.8114	97	15.8114	102	15.8114	127	15.8114	104	21.6253	85
15.8216	133	15.8216	123	15.8216	125	15.8216	117	15.8216	92	15.8216	110	15.8216	97	21.6455	75
15.8317	122	15.8317	91	15.8317	130	15.8317	96	15.8317	114	15.8317	98	15.8317	113	21.6657	90
15.8418	108	15.8418	129	15.8418	122	15.8418	119	15.8418	83	15.8418	124	15.8418	115	21.6859	83
15.8519	128	15.8519	113	15.8519	92	15.8519	114	15.8519	94	15.8519	112	15.8519	97	21.7061	69
15.862	129	15.862	124	15.862	100	15.862	117	15.862	122	15.862	118	15.862	110	21.7264	69
15.8721	98	15.8721	107	15.8721	94	15.8721	110	15.8721	103	15.8721	94	15.8721	107	21.7466	66
15.8822	92	15.8822	124	15.8822	104	15.8822	110	15.8822	128	15.8822	107	15.8822	108	21.7668	68
15.8923	107	15.8923	117	15.8923	110	15.8923	107	15.8923	110	15.8923	97	15.8923	104	21.787	81
15.9024	108	15.9024	113	15.9024	114	15.9024	118	15.9024	113	15.9024	78	15.9024	98	21.8073	59
15.9126	104	15.9126	102	15.9126	116	15.9126	123	15.9126	84	15.9126	104	15.9126	97	21.8275	80
15.9227	120	15.9227	92	15.9227	97	15.9227	93	15.9227	119	15.9227	100	15.9227	79	21.8477	84
15.9328	112	15.9328	94	15.9328	107	15.9328	112	15.9328	102	15.9328	105	15.9328	94	21.8679	82
15.9429	114	15.9429	84	15.9429	97	15.9429	121	15.9429	95	15.9429	98	15.9429	90	21.8881	45
15.953	95	15.953	111	15.953	94	15.953	108	15.953	114	15.953	109	15.953	94	21.9084	90
15.9631	119	15.9631	109	15.9631	98	15.9631	115	15.9631	104	15.9631	93	15.9631	97	21.9286	85
15.9732	97	15.9732	100	15.9732	134	15.9732	113	15.9732	129	15.9732	97	15.9732	80	21.9488	77
15.9833	105	15.9833	89	15.9833	114	15.9833	102	15.9833	108	15.9833	109	15.9833	100	21.969	83
15.9934	115	15.9934	106	15.9934	116	15.9934	108	15.9934	108	15.9934	89	15.9934	80	21.9893	95
16.0036	99	16.0036	114	16.0036	110	16.0036	113	16.0036	84	16.0036	94	16.0036	102	22.0095	78
16.0137	101	16.0137	95	16.0137	97	16.0137	130	16.0137	95	16.0137	106	16.0137	99	22.0297	74
16.0238	99	16.0238	95	16.0238	90	16.0238	101	16.0238	113	16.0238	103	16.0238	108	22.0499	69
16.0339	120	16.0339	137	16.0339	95	16.0339	109	16.0339	108	16.0339	108	16.0339	98	22.0701	66
16.044	98	16.044	113	16.044	122	16.044	95	16.044	115	16.044	97	16.044	84	22.0904	79
16.0541	100	16.0541	121	16.0541	105	16.0541	126	16.0541	106	16.0541	100	16.0541	99	22.1106	82
16.0642	105	16.0642	100	16.0642	111	16.0642	105	16.0642	106	16.0642	95	16.0642	89	22.1308	47
16.0743	110	16.0743	106	16.0743	110	16.0743	103	16.0743	122	16.0743	117	16.0743	105	22.151	71
16.0844	109	16.0844	108	16.0844	105	16.0844	114	16.0844	111	16.0844	104	16.0844	103	22.1713	74
16.0946	99	16.0946	109	16.0946	101	16.0946	98	16.0946	111	16.0946	101	16.0946	99	22.1915	68
16.1047	91	16.1047	111	16.1047	111	16.1047	126	16.1047	95	16.1047	87	16.1047	110	22.2117	81
16.1148	100	16.1148	122	16.1148	99	16.1148	100	16.1148	98	16.1148	95	16.1148	100	22.2319	82
16.1249	95	16.1249	94	16.1249	103	16.1249	109	16.1249	101	16.1249	103	16.1249	103	22.2521	75
16.135	105	16.135	111	16.135	112	16.135	130	16.135	98	16.135	84	16.135	85	22.2724	89
16.1451	96	16.1451	110	16.1451	110	16.1451	117	16.1451	126	16.1451	103	16.1451	83	22.2926	83
16.1552	93	16.1552	103	16.1552	95	16.1552	86	16.1552	88	16.1552	82	16.1552	95	22.3128	80
16.1653	98	16.1653	109	16.1653	111	16.1653	115	16.1653	104	16.1653	94	16.1653	103	22.333	92
16.1754	116	16.1754	112	16.1754	110	16.1754	100	16.1754	106	16.1754	91	16.1754	88	22.3532	90
16.1856	100	16.1856	124	16.1856	140	16.1856	100	16.1856	126	16.1856	69	16.1856	110	22.3735	92
16.1957	104	16.1957	91	16.1957	102	16.1957	114	16.1957	123	16.1957	110	16.1957	91	22.3937	63
16.2058	98	16.2058	88	16.2058	109	16.2058	131	16.2058	90	16.2058	121	16.2058	114	22.4139	87
16.2159	109	16.2159	107	16.2159	95	16.2159	111	16.2159	89	16.2159	101	16.2159	80	22.4341	64
16.226	106	16.226	107	16.226	107	16.226	135	16.226	114	16.226	104	16.226	100	22.4544	83
16.2361	88	16.2361	86	16.2361	106	16.2361	115	16.2361	109	16.2361	93	16.2361	90	22.4746	77
16.2462	111	16.2462	111	16.2462	102	16.2462	95	16.2462	130	16.2462	102	16.2462	105	22.4948	71
16.2563	110	16.2563	110	16.2563	102	16.2563	94	16.2563	111	16.2563	111	16.2563	101	22.515	77
16.2664	109	16.2664	117	16.2664	110	16.2664	128	16.2664	99	16.2664	99	16.2664	111	22.5352	75
16.2766	94	16.2766	100	16.2766	105	16.2766	130	16.2766	104	16.2766	105	16.2766	104	22.5555	83
16.2867	127	16.2867	104	16.2867	101	16.2867	86	16.2867	121	16.2867	89	16.2867	102	22.5757	77
16.2968	109	16.2968	92	16.2968	120	16.2968	107	16.2968	113	16.2968	107	16.2968	102	22.5959	89
16.3069	118	16.3069	116	16.3069	104	16.3069	113	16.3069	85	16.3069	83	16.3069	91	22.6161	87
16.317	94	16.317	101	16.317	128	16.317	121	16.317	100	16.317	86	16.317	99	22.6364	72
16.3271	89	16.3271	125	16.3271	100	16.3271	79	16.3271	107	16.3271	107	16.3271	120	22.6566	86
16.3372	92	16.3372	111	16.3372	75	16.3372	122	16.3372	94	16.3372	112	16.3372	86	22.6768	77
16.3473	85	16.3473	81	16.3473	108	16.3473	113	16.3473	79	16.3473	118	16.3473	104	22.697	92
16.3574	105	16.3574	101	16.3574	106	16.3574	104	16.3574	97	16.3574	102	16.3574	90	22.7172	81
16.3675	105	16.3675	96	16.3675	91	16.3675	104	16.3675	120	16.3675	104	16.3675	86	22.7375	85
16.3777	110	16.3777	115	16.3777	106	16.3777	112	16.3777	84	16.3777	102	16.3777	83	22.7577	66
16.3878	110	16.3878	105	16.3878	84	16.3878	103	16.3878	116	16.3878	122	16.3878	91	22.7779	79
16.3979	122	16.3979	112	16.3979	111	16.3979	113	16.3979	89	16.3979	91	16.3979	105	22.7981	81
16.408	112	16.408	107	16.408	83	16.408	119	16.408	108	16.408	103	16.408	85	22.8184	83
16.4181	90	16.4181	96	16.4181	108	16.4181	107	16.4181	116	16.4181	105	16.4181	107	22.8386	82
16.4282	97	16.4282	99	16.4282	113	16.4282	95	16.4282	107	16.4282	112	16.4282	97	22.8588	85
16.4383	95	16.4383	94	16.4383	92	16.4383	92	16.4383	98	16.4383	108	16.4383	108	22.879	74
16.4484	100	16.4484	108	16.4484	91	16.4484	107	16.4484	119	16.4484	89	16.4484	105	22.8992	79
16.4585	96	16.4585	105	16.4585	89	16.4585	117	16.4585	127	16.4585	112	16.4585	117	22.9195	90
16.4687	91	16.4687	106	16.4687	105	16.4687	87	16.4687	116	16.4687	111	16.4687	89	22.9397	71
16.4788	97	16.4788	85	16.4788	103	16.4788	108	16.4788	107	16.4788	96	16.4788	105	22.9599	71
16.4889	96	16.4889	110	16.4889	91	16.4889	98	16.4889	98	16.4889	90	16.4889	96	22.9801	83
16.499	87	16.499	111	16.499	122	16.499	89	16.499	108	16.499	105	16.499	101	23.0004	76
16.5091	111	16.5091	82	16.5091	108	16.5091	95	16.5091	109	16.5091	93	16.5091	96	23.0206	76
16.5192	93	16.5192	85	16.5192	118	16.5192	106	16.5192	129	16.5192	82	16.5192	82	23.0408	89
16.5293	75	16.5293	119	16.5293	96	16.5293	106	16.5293	90	16.5293	98	16.5293	105	23.061	89
16.5394	114	16.5394	118	16.5394	97	16.5394	107	16.5394	91	16.5394	90	16.5394	112	23.0812	87
16.5495	97	16.5495	103	16.5495	106	16.5495	103	16.5495	103	16.5495	95	16.5495	101	23.1015	91
16.5597	84	16.5597	104	16.5597	111	16.5597	104	16.5597	111	16.5597	93	16.5597	123	23.1217	82
16.5698	106	16.5698	103	16.5698	106	16.5698	92	16.5698	100	16.5698	114	16.5698	91	23.1419	82
16.5799	88	16.5799	93	16.5799	77	16.5799	93	16.5799	95	16.5799	107	16.5799	96	23.1621	75
16.59	80	16.59	87	16.59	102	16.59	98	16.59	112	16.59	90	16.59	85	23.1823	73
16.6001	101	16.6001	122	16.6001	109	16.6001	122	16.6001	103	16.6001	87	16.6001	98	23.2026	89
16.6102	98	16.6102	108	16.6102	106	16.6102	108	16.6102	82	16.6102	91	16.6102	108	23.2228	86
16.6203	85	16.6203	80	16.6203	96	16.6203	95	16.6203	108	16.6203	112	16.6203	106	23.243	75
16.6304	102	16.6304	107	16.6304	108	16.6304	119	16.6304	88	16.6304	90	16.6304	64	23.2632	82
16.6405	102	16.6405	102	16.6405	98	16.6405	96	16.6405	106	16.6405	98	16.6405	92	23.2835	65
16.6507	98	16.6507	102	16.6507	97	16.6507	130	16.6507	98	16.6507	92	16.6507	95	23.3037	73
16.6608	82	16.6608	98	16.6608	102	16.6608	103	16.6608	103	16.6608	118	16.6608	115	23.3239	86
16.6709	117	16.6709	104	16.6709	86	16.6709	117	16.6709	86	16.6709	96	16.6709	102	23.3441	82
16.681	95	16.681	81	16.681	110	16.681	119	16.681	109	16.681	93	16.681	82	23.3643	73
16.6911	92	16.6911	97	16.6911	103	16.6911	91	16.6911	113	16.6911	103	16.6911	97	23.3846	73
16.7012	85	16.7012	96	16.7012	91	16.7012	104	16.7012	98	16.7012	103	16.7012	98	23.4048	66
16.7113	97	16.7113	81	16.7113	128	16.7113	91	16.7113	102	16.7113	124	16.7113	80	23.425	82
16.7214	114	16.7214	118	16.7214	117	16.7214	102	16.7214	99	16.7214	110	16.7214	81	23.4452	91
16.7315	97	16.7315	85	16.7315	99	16.7315	103	16.7315	109	16.7315	96	16.7315	120	23.4655	95
16.7417	108	16.7417	125	16.7417	110	16.7417	139	16.7417	107	16.7417	81	16.7417	86	23.4857	92
16.7518	91	16.7518	87	16.7518	102	16.7518	92	16.7518	98	16.7518	107	16.7518	86	23.5059	87
16.7619	96	16.7619	88	16.7619	105	16.7619	112	16.7619	105	16.7619	121	16.7619	92	23.5261	93
16.772	96	16.772	101	16.772	99	16.772	99	16.772	126	16.772	99	16.772	87	23.5463	108
16.7821	104	16.7821	92	16.7821	97	16.7821	109	16.7821	104	16.7821	99	16.7821	98	23.5666	80
16.7922	82	16.7922	86	16.7922	108	16.7922	94	16.7922	99	16.7922	87	16.7922	78	23.5868	101
16.8023	77	16.8023	98	16.8023	97	16.8023	107	16.8023	93	16.8023	102	16.8023	97	23.607	100
16.8124	88	16.8124	87	16.8124	103	16.8124	126	16.8124	88	16.8124	107	16.8124	92	23.6272	88
16.8225	88	16.8225	93	16.8225	114	16.8225	99	16.8225	112	16.8225	80	16.8225	97	23.6475	75
16.8327	108	16.8327	96	16.8327	93	16.8327	98	16.8327	93	16.8327	124	16.8327	91	23.6677	58
16.8428	113	16.8428	96	16.8428	109	16.8428	99	16.8428	111	16.8428	110	16.8428	94	23.6879	69
16.8529	92	16.8529	94	16.8529	96	16.8529	111	16.8529	109	16.8529	99	16.8529	77	23.7081	78
16.863	93	16.863	91	16.863	81	16.863	122	16.863	81	16.863	97	16.863	103	23.7283	74
16.8731	93	16.8731	93	16.8731	92	16.8731	100	16.8731	75	16.8731	96	16.8731	87	23.7486	62
16.8832	89	16.8832	89	16.8832	102	16.8832	104	16.8832	98	16.8832	80	16.8832	99	23.7688	75
16.8933	95	16.8933	89	16.8933	98	16.8933	102	16.8933	105	16.8933	130	16.8933	99	23.789	94
16.9034	97	16.9034	87	16.9034	103	16.9034	106	16.9034	81	16.9034	91	16.9034	94	23.8092	71
16.9135	73	16.9135	95	16.9135	114	16.9135	93	16.9135	111	16.9135	100	16.9135	89	23.8295	77
16.9237	99	16.9237	103	16.9237	92	16.9237	102	16.9237	86	16.9237	87	16.9237	108	23.8497	92
16.9338	76	16.9338	102	16.9338	121	16.9338	104	16.9338	108	16.9338	81	16.9338	98	23.8699	63
16.9439	80	16.9439	108	16.9439	89	16.9439	77	16.9439	80	16.9439	106	16.9439	87	23.8901	69
16.954	95	16.954	91	16.954	98	16.954	111	16.954	91	16.954	87	16.954	88	23.9103	71
16.9641	94	16.9641	94	16.9641	98	16.9641	93	16.9641	114	16.9641	87	16.9641	77	23.9306	61
16.9742	76	16.9742	92	16.9742	97	16.9742	113	16.9742	89	16.9742	91	16.9742	77	23.9508	72
16.9843	95	16.9843	82	16.9843	97	16.9843	106	16.9843	100	16.9843	78	16.9843	113	23.971	78
16.9944	116	16.9944	98	16.9944	98	16.9944	98	16.9944	119	16.9944	92	16.9944	88	23.9912	71
17.0045	99	17.0045	93	17.0045	101	17.0045	100	17.0045	98	17.0045	84	17.0045	98	24.0115	81
17.0147	98	17.0147	93	17.0147	105	17.0147	87	17.0147	99	17.0147	100	17.0147	98	24.0317	53
17.0248	115	17.0248	109	17.0248	89	17.0248	95	17.0248	93	17.0248	90	17.0248	100	24.0519	81
17.0349	86	17.0349	93	17.0349	101	17.0349	90	17.0349	109	17.0349	87	17.0349	108	24.0721	78
17.045	90	17.045	106	17.045	112	17.045	109	17.045	106	17.045	103	17.045	86	24.0923	77
17.0551	104	17.0551	81	17.0551	105	17.0551	114	17.0551	112	17.0551	95	17.0551	101	24.1126	74
17.0652	87	17.0652	87	17.0652	95	17.0652	93	17.0652	108	17.0652	78	17.0652	103	24.1328	75
17.0753	104	17.0753	109	17.0753	87	17.0753	88	17.0753	100	17.0753	94	17.0753	93	24.153	77
17.0854	78	17.0854	96	17.0854	89	17.0854	110	17.0854	92	17.0854	107	17.0854	90	24.1732	98
17.0955	101	17.0955	92	17.0955	94	17.0955	103	17.0955	95	17.0955	111	17.0955	83	24.1934	79
17.1057	118	17.1057	93	17.1057	94	17.1057	111	17.1057	81	17.1057	96	17.1057	81	24.2137	72
17.1158	103	17.1158	71	17.1158	90	17.1158	92	17.1158	110	17.1158	99	17.1158	82	24.2339	86
17.1259	87	17.1259	99	17.1259	112	17.1259	93	17.1259	110	17.1259	98	17.1259	98	24.2541	91
17.136	92	17.136	96	17.136	94	17.136	85	17.136	110	17.136	103	17.136	98	24.2743	63
17.1461	94	17.1461	104	17.1461	94	17.1461	76	17.1461	94	17.1461	98	17.1461	85	24.2946	81
17.1562	89	17.1562	104	17.1562	89	17.1562	124	17.1562	129	17.1562	100	17.1562	90	24.3148	62
17.1663	82	17.1663	95	17.1663	109	17.1663	113	17.1663	101	17.1663	101	17.1663	70	24.335	63
17.1764	78	17.1764	88	17.1764	93	17.1764	117	17.1764	104	17.1764	96	17.1764	85	24.3552	58
17.1865	81	17.1865	93	17.1865	95	17.1865	96	17.1865	113	17.1865	93	17.1865	105	24.3754	69
17.1967	74	17.1967	89	17.1967	107	17.1967	120	17.1967	102	17.1967	117	17.1967	90	24.3957	79
17.2068	96	17.2068	85	17.2068	96	17.2068	90	17.2068	115	17.2068	83	17.2068	99	24.4159	73
17.2169	98	17.2169	110	17.2169	90	17.2169	107	17.2169	107	17.2169	101	17.2169	83	24.4361	73
17.227	83	17.227	100	17.227	116	17.227	89	17.227	82	17.227	90	17.227	100	24.4563	84
17.2371	93	17.2371	89	17.2371	96	17.2371	101	17.2371	105	17.2371	101	17.2371	73	24.4766	83
17.2472	78	17.2472	93	17.2472	111	17.2472	113	17.2472	100	17.2472	98	17.2472	89	24.4968	70
17.2573	100	17.2573	90	17.2573	79	17.2573	90	17.2573	112	17.2573	99	17.2573	95	24.517	88
17.2674	106	17.2674	87	17.2674	105	17.2674	108	17.2674	105	17.2674	82	17.2674	87	24.5372	89
17.2775	102	17.2775	93	17.2775	87	17.2775	89	17.2775	89	17.2775	100	17.2775	104	24.5574	76
17.2876	88	17.2876	102	17.2876	97	17.2876	108	17.2876	106	17.2876	125	17.2876	83	24.5777	94
17.2978	106	17.2978	69	17.2978	113	17.2978	110	17.2978	97	17.2978	104	17.2978	85	24.5979	72
17.3079	93	17.3079	85	17.3079	101	17.3079	97	17.3079	93	17.3079	93	17.3079	111	24.6181	98
17.318	105	17.318	95	17.318	93	17.318	91	17.318	96	17.318	99	17.318	79	24.6383	95
17.3281	94	17.3281	88	17.3281	95	17.3281	106	17.3281	113	17.3281	101	17.3281	77	24.6586	86
17.3382	96	17.3382	101	17.3382	97	17.3382	99	17.3382	108	17.3382	100	17.3382	79	24.6788	90
17.3483	80	17.3483	114	17.3483	88	17.3483	111	17.3483	103	17.3483	106	17.3483	95	24.699	106
17.3584	94	17.3584	95	17.3584	99	17.3584	108	17.3584	89	17.3584	96	17.3584	105	24.7192	100
17.3685	75	17.3685	99	17.3685	74	17.3685	103	17.3685	110	17.3685	101	17.3685	95	24.7394	81
17.3786	92	17.3786	82	17.3786	114	17.3786	105	17.3786	102	17.3786	106	17.3786	91	24.7597	86
17.3888	96	17.3888	86	17.3888	89	17.3888	95	17.3888	101	17.3888	88	17.3888	84	24.7799	98
17.3989	86	17.3989	97	17.3989	58	17.3989	91	17.3989	97	17.3989	95	17.3989	86	24.8001	83
17.409	91	17.409	101	17.409	105	17.409	103	17.409	91	17.409	102	17.409	124	24.8203	85
17.4191	86	17.4191	78	17.4191	101	17.4191	101	17.4191	97	17.4191	99	17.4191	78	24.8406	94
17.4292	95	17.4292	97	17.4292	128	17.4292	120	17.4292	103	17.4292	97	17.4292	101	24.8608	87
17.4393	114	17.4393	91	17.4393	83	17.4393	105	17.4393	103	17.4393	91	17.4393	97	24.881	103
17.4494	81	17.4494	96	17.4494	89	17.4494	112	17.4494	102	17.4494	89	17.4494	67	24.9012	86
17.4595	97	17.4595	101	17.4595	122	17.4595	111	17.4595	103	17.4595	89	17.4595	113	24.9214	97
17.4696	96	17.4696	94	17.4696	92	17.4696	94	17.4696	124	17.4696	103	17.4696	91	24.9417	90
17.4798	67	17.4798	85	17.4798	91	17.4798	92	17.4798	98	17.4798	106	17.4798	85	24.9619	80
17.4899	112	17.4899	88	17.4899	96	17.4899	89	17.4899	98	17.4899	112	17.4899	91	24.9821	94
17.5	91	17.5	87	17.5	97	17.5	87	17.5	98	17.5	89	17.5	96	25.0023	83
17.5101	101	17.5101	96	17.5101	90	17.5101	83	17.5101	117	17.5101	87	17.5101	92	25.0225	99
17.5202	78	17.5202	87	17.5202	98	17.5202	87	17.5202	100	17.5202	92	17.5202	113	25.0428	91
17.5303	95	17.5303	106	17.5303	115	17.5303	95	17.5303	107	17.5303	95	17.5303	90	25.063	117
17.5404	98	17.5404	95	17.5404	109	17.5404	109	17.5404	117	17.5404	86	17.5404	96	25.0832	91
17.5505	90	17.5505	104	17.5505	100	17.5505	111	17.5505	111	17.5505	94	17.5505	94	25.1034	104
17.5606	101	17.5606	92	17.5606	102	17.5606	85	17.5606	107	17.5606	96	17.5606	100	25.1237	93
17.5708	89	17.5708	89	17.5708	96	17.5708	114	17.5708	100	17.5708	95	17.5708	91	25.1439	106
17.5809	100	17.5809	90	17.5809	91	17.5809	110	17.5809	106	17.5809	92	17.5809	97	25.1641	124
17.591	100	17.591	92	17.591	96	17.591	118	17.591	91	17.591	84	17.591	78	25.1843	138
17.6011	84	17.6011	113	17.6011	118	17.6011	100	17.6011	102	17.6011	97	17.6011	97	25.2045	104
17.6112	81	17.6112	101	17.6112	104	17.6112	98	17.6112	102	17.6112	92	17.6112	100	25.2248	105
17.6213	86	17.6213	93	17.6213	101	17.6213	107	17.6213	113	17.6213	91	17.6213	93	25.245	111
17.6314	81	17.6314	106	17.6314	90	17.6314	104	17.6314	104	17.6314	84	17.6314	80	25.2652	110
17.6415	90	17.6415	124	17.6415	79	17.6415	104	17.6415	91	17.6415	85	17.6415	84	25.2854	110
17.6516	112	17.6516	84	17.6516	86	17.6516	91	17.6516	114	17.6516	72	17.6516	80	25.3057	110
17.6618	108	17.6618	96	17.6618	101	17.6618	109	17.6618	89	17.6618	104	17.6618	119	25.3259	115
17.6719	74	17.6719	95	17.6719	127	17.6719	96	17.6719	86	17.6719	96	17.6719	97	25.3461	110
17.682	89	17.682	102	17.682	105	17.682	97	17.682	92	17.682	97	17.682	86	25.3663	132
17.6921	73	17.6921	82	17.6921	109	17.6921	118	17.6921	98	17.6921	107	17.6921	107	25.3865	123
17.7022	102	17.7022	80	17.7022	103	17.7022	76	17.7022	115	17.7022	91	17.7022	93	25.4068	117
17.7123	97	17.7123	102	17.7123	92	17.7123	113	17.7123	105	17.7123	105	17.7123	103	25.427	130
17.7224	90	17.7224	91	17.7224	90	17.7224	114	17.7224	107	17.7224	108	17.7224	79	25.4472	103
17.7325	85	17.7325	90	17.7325	88	17.7325	121	17.7325	98	17.7325	92	17.7325	97	25.4674	134
17.7426	90	17.7426	95	17.7426	87	17.7426	91	17.7426	97	17.7426	81	17.7426	103	25.4877	137
17.7528	90	17.7528	93	17.7528	107	17.7528	122	17.7528	93	17.7528	111	17.7528	88	25.5079	131
17.7629	84	17.7629	104	17.7629	109	17.7629	110	17.7629	91	17.7629	81	17.7629	86	25.5281	123
17.773	96	17.773	109	17.773	107	17.773	104	17.773	91	17.773	96	17.773	80	25.5483	141
17.7831	80	17.7831	82	17.7831	98	17.7831	91	17.7831	132	17.7831	92	17.7831	98	25.5685	148
17.7932	75	17.7932	115	17.7932	94	17.7932	90	17.7932	96	17.7932	101	17.7932	111	25.5888	142
17.8033	103	17.8033	87	17.8033	102	17.8033	110	17.8033	103	17.8033	88	17.8033	96	25.609	121
17.8134	97	17.8134	87	17.8134	96	17.8134	99	17.8134	88	17.8134	86	17.8134	79	25.6292	119
17.8235	87	17.8235	102	17.8235	103	17.8235	96	17.8235	114	17.8235	98	17.8235	113	25.6494	133
17.8336	96	17.8336	110	17.8336	104	17.8336	90	17.8336	104	17.8336	79	17.8336	104	25.6697	132
17.8438	104	17.8438	87	17.8438	125	17.8438	113	17.8438	92	17.8438	86	17.8438	91	25.6899	126
17.8539	90	17.8539	91	17.8539	122	17.8539	114	17.8539	103	17.8539	81	17.8539	81	25.7101	102
17.864	98	17.864	81	17.864	99	17.864	110	17.864	99	17.864	92	17.864	111	25.7303	99
17.8741	92	17.8741	106	17.8741	119	17.8741	87	17.8741	104	17.8741	106	17.8741	87	25.7505	116
17.8842	82	17.8842	106	17.8842	104	17.8842	114	17.8842	106	17.8842	94	17.8842	111	25.7708	116
17.8943	89	17.8943	98	17.8943	100	17.8943	111	17.8943	100	17.8943	88	17.8943	103	25.791	86
17.9044	98	17.9044	94	17.9044	116	17.9044	117	17.9044	89	17.9044	100	17.9044	85	25.8112	94
17.9145	115	17.9145	86	17.9145	87	17.9145	105	17.9145	104	17.9145	98	17.9145	97	25.8314	115
17.9246	93	17.9246	93	17.9246	115	17.9246	99	17.9246	111	17.9246	99	17.9246	91	25.8516	139
17.9348	88	17.9348	104	17.9348	98	17.9348	126	17.9348	94	17.9348	98	17.9348	96	25.8719	127
17.9449	83	17.9449	97	17.9449	98	17.9449	104	17.9449	100	17.9449	88	17.9449	97	25.8921	108
17.955	80	17.955	95	17.955	104	17.955	85	17.955	94	17.955	103	17.955	75	25.9123	122
17.9651	102	17.9651	104	17.9651	91	17.9651	97	17.9651	92	17.9651	98	17.9651	77	25.9325	122
17.9752	91	17.9752	81	17.9752	94	17.9752	91	17.9752	97	17.9752	98	17.9752	97	25.9528	126
17.9853	76	17.9853	105	17.9853	109	17.9853	98	17.9853	110	17.9853	95	17.9853	77	25.973	125
17.9954	85	17.9954	89	17.9954	104	17.9954	104	17.9954	118	17.9954	103	17.9954	71	25.9932	135
18.0055	94	18.0055	104	18.0055	69	18.0055	81	18.0055	112	18.0055	91	18.0055	100	26.0134	115
18.0156	92	18.0156	109	18.0156	111	18.0156	94	18.0156	107	18.0156	82	18.0156	66	26.0336	124
18.0258	75	18.0258	89	18.0258	114	18.0258	101	18.0258	95	18.0258	106	18.0258	106	26.0539	118
18.0359	85	18.0359	105	18.0359	110	18.0359	82	18.0359	97	18.0359	89	18.0359	97	26.0741	102
18.046	98	18.046	106	18.046	88	18.046	110	18.046	121	18.046	89	18.046	92	26.0943	110
18.0561	93	18.0561	88	18.0561	86	18.0561	94	18.0561	113	18.0561	93	18.0561	71	26.1145	145
18.0662	87	18.0662	104	18.0662	97	18.0662	105	18.0662	122	18.0662	88	18.0662	88	26.1348	124
18.0763	92	18.0763	104	18.0763	75	18.0763	128	18.0763	101	18.0763	110	18.0763	95	26.155	137
18.0864	88	18.0864	89	18.0864	98	18.0864	104	18.0864	98	18.0864	103	18.0864	83	26.1752	199
18.0965	87	18.0965	105	18.0965	107	18.0965	106	18.0965	101	18.0965	88	18.0965	93	26.1954	266
18.1066	70	18.1066	99	18.1066	98	18.1066	101	18.1066	113	18.1066	103	18.1066	93	26.2156	407
18.1167	80	18.1167	109	18.1167	100	18.1167	104	18.1167	95	18.1167	105	18.1167	75	26.2359	497
18.1269	93	18.1269	95	18.1269	93	18.1269	111	18.1269	90	18.1269	90	18.1269	81	26.2561	530
18.137	92	18.137	115	18.137	89	18.137	112	18.137	116	18.137	81	18.137	101	26.2763	497
18.1471	78	18.1471	78	18.1471	98	18.1471	109	18.1471	94	18.1471	95	18.1471	92	26.2965	457
18.1572	89	18.1572	98	18.1572	98	18.1572	112	18.1572	112	18.1572	80	18.1572	109	26.3168	507
18.1673	92	18.1673	92	18.1673	77	18.1673	110	18.1673	107	18.1673	88	18.1673	92	26.337	400
18.1774	80	18.1774	88	18.1774	101	18.1774	89	18.1774	107	18.1774	102	18.1774	75	26.3572	357
18.1875	99	18.1875	86	18.1875	100	18.1875	90	18.1875	105	18.1875	110	18.1875	54	26.3774	284
18.1976	63	18.1976	92	18.1976	98	18.1976	100	18.1976	100	18.1976	87	18.1976	78	26.3976	238
18.2077	80	18.2077	102	18.2077	96	18.2077	99	18.2077	87	18.2077	107	18.2077	81	26.4179	200
18.2179	102	18.2179	92	18.2179	111	18.2179	69	18.2179	84	18.2179	111	18.2179	73	26.4381	188
18.228	99	18.228	87	18.228	95	18.228	106	18.228	94	18.228	100	18.228	76	26.4583	161
18.2381	88	18.2381	84	18.2381	81	18.2381	95	18.2381	106	18.2381	81	18.2381	89	26.4785	163
18.2482	82	18.2482	90	18.2482	87	18.2482	92	18.2482	100	18.2482	76	18.2482	84	26.4988	219
18.2583	81	18.2583	111	18.2583	85	18.2583	101	18.2583	89	18.2583	99	18.2583	99	26.519	238
18.2684	84	18.2684	90	18.2684	107	18.2684	84	18.2684	95	18.2684	87	18.2684	79	26.5392	287
18.2785	79	18.2785	88	18.2785	100	18.2785	99	18.2785	91	18.2785	95	18.2785	98	26.5594	254
18.2886	90	18.2886	82	18.2886	94	18.2886	81	18.2886	104	18.2886	84	18.2886	67	26.5796	265
18.2987	104	18.2987	102	18.2987	117	18.2987	97	18.2987	81	18.2987	72	18.2987	100	26.5999	294
18.3089	70	18.3089	79	18.3089	87	18.3089	90	18.3089	94	18.3089	76	18.3089	88	26.6201	257
18.319	88	18.319	101	18.319	112	18.319	110	18.319	108	18.319	88	18.319	87	26.6403	245
18.3291	93	18.3291	78	18.3291	89	18.3291	113	18.3291	90	18.3291	96	18.3291	77	26.6605	233
18.3392	90	18.3392	101	18.3392	83	18.3392	114	18.3392	102	18.3392	99	18.3392	81	26.6807	211
18.3493	90	18.3493	88	18.3493	81	18.3493	95	18.3493	96	18.3493	108	18.3493	83	26.701	201
18.3594	83	18.3594	87	18.3594	101	18.3594	100	18.3594	102	18.3594	109	18.3594	89	26.7212	189
18.3695	83	18.3695	82	18.3695	94	18.3695	101	18.3695	90	18.3695	96	18.3695	94	26.7414	171
18.3796	90	18.3796	94	18.3796	96	18.3796	87	18.3796	90	18.3796	96	18.3796	89	26.7616	178
18.3897	94	18.3897	95	18.3897	81	18.3897	108	18.3897	91	18.3897	69	18.3897	84	26.7819	183
18.3999	81	18.3999	88	18.3999	99	18.3999	93	18.3999	139	18.3999	90	18.3999	90	26.8021	182
18.41	93	18.41	77	18.41	97	18.41	78	18.41	101	18.41	77	18.41	66	26.8223	167
18.4201	78	18.4201	78	18.4201	84	18.4201	101	18.4201	85	18.4201	79	18.4201	84	26.8425	165
18.4302	83	18.4302	90	18.4302	81	18.4302	106	18.4302	71	18.4302	94	18.4302	90	26.8627	165
18.4403	106	18.4403	84	18.4403	84	18.4403	108	18.4403	88	18.4403	88	18.4403	96	26.883	178
18.4504	97	18.4504	89	18.4504	91	18.4504	80	18.4504	102	18.4504	70	18.4504	76	26.9032	184
18.4605	91	18.4605	59	18.4605	89	18.4605	80	18.4605	103	18.4605	91	18.4605	90	26.9234	189
18.4706	86	18.4706	101	18.4706	68	18.4706	89	18.4706	88	18.4706	97	18.4706	82	26.9436	217
18.4807	116	18.4807	97	18.4807	73	18.4807	108	18.4807	83	18.4807	83	18.4807	86	26.9639	238
18.4909	82	18.4909	91	18.4909	83	18.4909	112	18.4909	83	18.4909	79	18.4909	78	26.9841	270
18.501	76	18.501	89	18.501	86	18.501	91	18.501	92	18.501	82	18.501	97	27.0043	294
18.5111	85	18.5111	92	18.5111	85	18.5111	106	18.5111	100	18.5111	90	18.5111	89	27.0245	284
18.5212	59	18.5212	74	18.5212	94	18.5212	91	18.5212	98	18.5212	86	18.5212	83	27.0447	328
18.5313	86	18.5313	88	18.5313	91	18.5313	97	18.5313	101	18.5313	78	18.5313	76	27.065	339
18.5414	71	18.5414	97	18.5414	119	18.5414	91	18.5414	89	18.5414	100	18.5414	83	27.0852	283
18.5515	84	18.5515	73	18.5515	84	18.5515	112	18.5515	103	18.5515	97	18.5515	89	27.1054	289
18.5616	71	18.5616	76	18.5616	84	18.5616	104	18.5616	84	18.5616	106	18.5616	88	27.1256	309
18.5717	68	18.5717	106	18.5717	115	18.5717	97	18.5717	91	18.5717	95	18.5717	73	27.1459	361
18.5819	84	18.5819	80	18.5819	106	18.5819	104	18.5819	98	18.5819	110	18.5819	96	27.1661	342
18.592	86	18.592	100	18.592	88	18.592	84	18.592	98	18.592	100	18.592	67	27.1863	372
18.6021	83	18.6021	85	18.6021	100	18.6021	106	18.6021	88	18.6021	89	18.6021	97	27.2065	409
18.6122	74	18.6122	88	18.6122	86	18.6122	79	18.6122	97	18.6122	77	18.6122	77	27.2267	518
18.6223	100	18.6223	91	18.6223	96	18.6223	89	18.6223	100	18.6223	84	18.6223	79	27.247	673
18.6324	86	18.6324	94	18.6324	105	18.6324	85	18.6324	101	18.6324	88	18.6324	88	27.2672	899
18.6425	82	18.6425	86	18.6425	78	18.6425	103	18.6425	97	18.6425	78	18.6425	70	27.2874	1444
18.6526	86	18.6526	83	18.6526	87	18.6526	89	18.6526	90	18.6526	78	18.6526	80	27.3076	2389
18.6627	86	18.6627	80	18.6627	84	18.6627	93	18.6627	81	18.6627	87	18.6627	77	27.3279	3873
18.6729	71	18.6729	89	18.6729	73	18.6729	95	18.6729	99	18.6729	87	18.6729	80	27.3481	5508
18.683	74	18.683	73	18.683	98	18.683	107	18.683	92	18.683	90	18.683	97	27.3683	6494
18.6931	101	18.6931	80	18.6931	69	18.6931	101	18.6931	105	18.6931	93	18.6931	93	27.3885	6862
18.7032	79	18.7032	96	18.7032	107	18.7032	90	18.7032	98	18.7032	96	18.7032	92	27.4087	6975
18.7133	74	18.7133	77	18.7133	97	18.7133	102	18.7133	109	18.7133	84	18.7133	97	27.429	6941
18.7234	77	18.7234	89	18.7234	93	18.7234	107	18.7234	113	18.7234	97	18.7234	71	27.4492	6068
18.7335	71	18.7335	89	18.7335	90	18.7335	95	18.7335	87	18.7335	91	18.7335	59	27.4694	4625
18.7436	71	18.7436	96	18.7436	85	18.7436	74	18.7436	79	18.7436	79	18.7436	92	27.4896	3512
18.7537	80	18.7537	92	18.7537	116	18.7537	109	18.7537	99	18.7537	78	18.7537	68	27.5098	2614
18.7639	86	18.7639	83	18.7639	107	18.7639	92	18.7639	77	18.7639	93	18.7639	80	27.5301	1806
18.774	85	18.774	78	18.774	92	18.774	98	18.774	101	18.774	79	18.774	89	27.5503	1146
18.7841	85	18.7841	109	18.7841	93	18.7841	81	18.7841	96	18.7841	77	18.7841	93	27.5705	729
18.7942	91	18.7942	99	18.7942	98	18.7942	90	18.7942	89	18.7942	101	18.7942	87	27.5907	486
18.8043	95	18.8043	89	18.8043	105	18.8043	83	18.8043	89	18.8043	96	18.8043	83	27.611	408
18.8144	89	18.8144	83	18.8144	86	18.8144	83	18.8144	80	18.8144	105	18.8144	92	27.6312	346
18.8245	79	18.8245	57	18.8245	86	18.8245	110	18.8245	86	18.8245	86	18.8245	87	27.6514	321
18.8346	89	18.8346	92	18.8346	94	18.8346	97	18.8346	80	18.8346	90	18.8346	61	27.6716	299
18.8447	93	18.8447	84	18.8447	94	18.8447	92	18.8447	91	18.8447	102	18.8447	92	27.6918	281
18.8549	90	18.8549	73	18.8549	81	18.8549	100	18.8549	85	18.8549	87	18.8549	83	27.7121	249
18.865	103	18.865	82	18.865	80	18.865	99	18.865	106	18.865	74	18.865	77	27.7323	242
18.8751	80	18.8751	93	18.8751	91	18.8751	94	18.8751	84	18.8751	93	18.8751	98	27.7525	242
18.8852	71	18.8852	87	18.8852	103	18.8852	109	18.8852	88	18.8852	87	18.8852	94	27.7727	200
18.8953	65	18.8953	75	18.8953	84	18.8953	92	18.8953	72	18.8953	91	18.8953	88	27.793	230
18.9054	81	18.9054	91	18.9054	97	18.9054	117	18.9054	76	18.9054	112	18.9054	82	27.8132	169
18.9155	111	18.9155	81	18.9155	91	18.9155	111	18.9155	119	18.9155	94	18.9155	85	27.8334	171
18.9256	80	18.9256	80	18.9256	98	18.9256	102	18.9256	76	18.9256	78	18.9256	79	27.8536	162
18.9357	70	18.9357	68	18.9357	73	18.9357	100	18.9357	110	18.9357	94	18.9357	76	27.8738	154
18.9458	67	18.9458	104	18.9458	121	18.9458	100	18.9458	100	18.9458	76	18.9458	88	27.8941	156
18.956	76	18.956	64	18.956	91	18.956	107	18.956	92	18.956	109	18.956	66	27.9143	148
18.9661	66	18.9661	86	18.9661	88	18.9661	113	18.9661	94	18.9661	93	18.9661	74	27.9345	184
18.9762	73	18.9762	78	18.9762	112	18.9762	96	18.9762	74	18.9762	90	18.9762	94	27.9547	161
18.9863	79	18.9863	99	18.9863	92	18.9863	96	18.9863	101	18.9863	90	18.9863	66	27.975	177
18.9964	86	18.9964	93	18.9964	97	18.9964	106	18.9964	82	18.9964	106	18.9964	94	27.9952	192
19.0065	64	19.0065	105	19.0065	92	19.0065	94	19.0065	91	19.0065	84	19.0065	85	28.0154	169
19.0166	86	19.0166	90	19.0166	90	19.0166	98	19.0166	93	19.0166	84	19.0166	85	28.0356	206
19.0267	93	19.0267	78	19.0267	92	19.0267	69	19.0267	74	19.0267	95	19.0267	72	28.0558	149
19.0368	91	19.0368	86	19.0368	99	19.0368	80	19.0368	93	19.0368	93	19.0368	73	28.0761	191
19.047	94	19.047	81	19.047	92	19.047	95	19.047	70	19.047	86	19.047	79	28.0963	180
19.0571	99	19.0571	92	19.0571	76	19.0571	97	19.0571	81	19.0571	110	19.0571	74	28.1165	174
19.0672	78	19.0672	97	19.0672	93	19.0672	89	19.0672	99	19.0672	98	19.0672	79	28.1367	158
19.0773	86	19.0773	93	19.0773	78	19.0773	101	19.0773	75	19.0773	79	19.0773	75	28.157	155
19.0874	73	19.0874	98	19.0874	88	19.0874	106	19.0874	94	19.0874	89	19.0874	110	28.1772	152
19.0975	79	19.0975	83	19.0975	89	19.0975	97	19.0975	99	19.0975	89	19.0975	74	28.1974	135
19.1076	74	19.1076	75	19.1076	87	19.1076	81	19.1076	79	19.1076	81	19.1076	92	28.2176	121
19.1177	94	19.1177	92	19.1177	111	19.1177	104	19.1177	87	19.1177	79	19.1177	75	28.2378	130
19.1278	98	19.1278	85	19.1278	73	19.1278	92	19.1278	87	19.1278	88	19.1278	92	28.2581	113
19.138	86	19.138	89	19.138	80	19.138	85	19.138	85	19.138	110	19.138	82	28.2783	130
19.1481	89	19.1481	92	19.1481	108	19.1481	92	19.1481	95	19.1481	102	19.1481	86	28.2985	133
19.1582	71	19.1582	100	19.1582	91	19.1582	83	19.1582	91	19.1582	95	19.1582	67	28.3187	146
19.1683	69	19.1683	63	19.1683	88	19.1683	95	19.1683	92	19.1683	86	19.1683	92	28.3389	153
19.1784	81	19.1784	95	19.1784	106	19.1784	85	19.1784	92	19.1784	86	19.1784	83	28.3592	102
19.1885	85	19.1885	73	19.1885	96	19.1885	83	19.1885	96	19.1885	91	19.1885	81	28.3794	141
19.1986	79	19.1986	82	19.1986	93	19.1986	102	19.1986	105	19.1986	76	19.1986	92	28.3996	130
19.2087	87	19.2087	87	19.2087	89	19.2087	102	19.2087	96	19.2087	96	19.2087	69	28.4198	126
19.2188	77	19.2188	77	19.2188	93	19.2188	88	19.2188	90	19.2188	87	19.2188	63	28.4401	135
19.229	75	19.229	102	19.229	82	19.229	101	19.229	80	19.229	85	19.229	77	28.4603	149
19.2391	86	19.2391	94	19.2391	79	19.2391	100	19.2391	90	19.2391	88	19.2391	80	28.4805	136
19.2492	80	19.2492	80	19.2492	102	19.2492	95	19.2492	106	19.2492	96	19.2492	81	28.5007	141
19.2593	83	19.2593	68	19.2593	94	19.2593	92	19.2593	87	19.2593	89	19.2593	84	28.5209	135
19.2694	64	19.2694	86	19.2694	83	19.2694	74	19.2694	74	19.2694	86	19.2694	98	28.5412	139
19.2795	73	19.2795	94	19.2795	95	19.2795	98	19.2795	94	19.2795	94	19.2795	70	28.5614	145
19.2896	95	19.2896	84	19.2896	76	19.2896	80	19.2896	98	19.2896	84	19.2896	65	28.5816	163
19.2997	82	19.2997	94	19.2997	109	19.2997	92	19.2997	99	19.2997	101	19.2997	87	28.6018	180
19.3098	87	19.3098	94	19.3098	82	19.3098	114	19.3098	64	19.3098	94	19.3098	83	28.6221	142
19.32	83	19.32	94	19.32	95	19.32	101	19.32	113	19.32	88	19.32	75	28.6423	187
19.3301	78	19.3301	95	19.3301	105	19.3301	97	19.3301	88	19.3301	101	19.3301	81	28.6625	169
19.3402	63	19.3402	84	19.3402	89	19.3402	83	19.3402	114	19.3402	83	19.3402	76	28.6827	198
19.3503	92	19.3503	87	19.3503	87	19.3503	78	19.3503	93	19.3503	78	19.3503	82	28.7029	190
19.3604	95	19.3604	82	19.3604	113	19.3604	80	19.3604	95	19.3604	81	19.3604	88	28.7232	155
19.3705	84	19.3705	82	19.3705	84	19.3705	86	19.3705	89	19.3705	78	19.3705	88	28.7434	185
19.3806	94	19.3806	86	19.3806	82	19.3806	86	19.3806	94	19.3806	77	19.3806	91	28.7636	135
19.3907	89	19.3907	86	19.3907	82	19.3907	91	19.3907	76	19.3907	78	19.3907	86	28.7838	155
19.4008	102	19.4008	67	19.4008	86	19.4008	99	19.4008	97	19.4008	115	19.4008	78	28.8041	144
19.411	82	19.411	64	19.411	93	19.411	102	19.411	80	19.411	77	19.411	105	28.8243	131
19.4211	74	19.4211	91	19.4211	107	19.4211	103	19.4211	100	19.4211	88	19.4211	76	28.8445	135
19.4312	89	19.4312	81	19.4312	87	19.4312	106	19.4312	91	19.4312	100	19.4312	86	28.8647	141
19.4413	90	19.4413	81	19.4413	81	19.4413	104	19.4413	80	19.4413	82	19.4413	81	28.8849	143
19.4514	70	19.4514	82	19.4514	95	19.4514	82	19.4514	93	19.4514	88	19.4514	81	28.9052	147
19.4615	93	19.4615	85	19.4615	101	19.4615	99	19.4615	69	19.4615	82	19.4615	76	28.9254	130
19.4716	95	19.4716	75	19.4716	83	19.4716	83	19.4716	75	19.4716	84	19.4716	75	28.9456	121
19.4817	72	19.4817	74	19.4817	88	19.4817	91	19.4817	107	19.4817	95	19.4817	76	28.9658	143
19.4918	77	19.4918	84	19.4918	85	19.4918	100	19.4918	89	19.4918	90	19.4918	69	28.9861	144
19.502	96	19.502	90	19.502	96	19.502	84	19.502	90	19.502	88	19.502	104	29.0063	167
19.5121	71	19.5121	78	19.5121	89	19.5121	77	19.5121	101	19.5121	84	19.5121	66	29.0265	148
19.5222	74	19.5222	89	19.5222	91	19.5222	98	19.5222	104	19.5222	74	19.5222	87	29.0467	179
19.5323	82	19.5323	82	19.5323	76	19.5323	91	19.5323	83	19.5323	84	19.5323	90	29.0669	181
19.5424	75	19.5424	75	19.5424	107	19.5424	102	19.5424	88	19.5424	100	19.5424	74	29.0872	232
19.5525	94	19.5525	65	19.5525	88	19.5525	101	19.5525	77	19.5525	87	19.5525	68	29.1074	224
19.5626	81	19.5626	94	19.5626	85	19.5626	84	19.5626	72	19.5626	90	19.5626	98	29.1276	240
19.5727	78	19.5727	84	19.5727	72	19.5727	124	19.5727	97	19.5727	104	19.5727	76	29.1478	257
19.5828	83	19.5828	85	19.5828	96	19.5828	96	19.5828	106	19.5828	85	19.5828	71	29.168	240
19.593	76	19.593	89	19.593	102	19.593	98	19.593	101	19.593	83	19.593	85	29.1883	284
19.6031	79	19.6031	84	19.6031	103	19.6031	89	19.6031	91	19.6031	85	19.6031	84	29.2085	265
19.6132	76	19.6132	79	19.6132	111	19.6132	97	19.6132	90	19.6132	66	19.6132	81	29.2287	262
19.6233	65	19.6233	81	19.6233	108	19.6233	94	19.6233	83	19.6233	95	19.6233	79	29.2489	241
19.6334	71	19.6334	76	19.6334	113	19.6334	107	19.6334	111	19.6334	107	19.6334	82	29.2692	249
19.6435	73	19.6435	68	19.6435	94	19.6435	109	19.6435	75	19.6435	94	19.6435	82	29.2894	222
19.6536	65	19.6536	76	19.6536	96	19.6536	95	19.6536	84	19.6536	75	19.6536	73	29.3096	201
19.6637	79	19.6637	107	19.6637	95	19.6637	92	19.6637	98	19.6637	89	19.6637	86	29.3298	184
19.6738	63	19.6738	95	19.6738	78	19.6738	85	19.6738	103	19.6738	98	19.6738	85	29.35	182
19.684	69	19.684	65	19.684	85	19.684	90	19.684	81	19.684	91	19.684	88	29.3703	175
19.6941	85	19.6941	79	19.6941	103	19.6941	88	19.6941	99	19.6941	91	19.6941	90	29.3905	147
19.7042	72	19.7042	73	19.7042	108	19.7042	92	19.7042	95	19.7042	84	19.7042	84	29.4107	153
19.7143	75	19.7143	89	19.7143	91	19.7143	80	19.7143	89	19.7143	76	19.7143	76	29.4309	119
19.7244	95	19.7244	75	19.7244	79	19.7244	75	19.7244	104	19.7244	83	19.7244	71	29.4512	158
19.7345	93	19.7345	73	19.7345	83	19.7345	86	19.7345	83	19.7345	66	19.7345	65	29.4714	155
19.7446	63	19.7446	72	19.7446	88	19.7446	80	19.7446	79	19.7446	66	19.7446	82	29.4916	146
19.7547	73	19.7547	80	19.7547	69	19.7547	85	19.7547	99	19.7547	85	19.7547	95	29.5118	194
19.7648	80	19.7648	62	19.7648	98	19.7648	103	19.7648	88	19.7648	66	19.7648	72	29.532	179
19.7749	83	19.7749	95	19.7749	88	19.7749	98	19.7749	108	19.7749	64	19.7749	92	29.5523	224
19.7851	86	19.7851	95	19.7851	82	19.7851	86	19.7851	95	19.7851	108	19.7851	95	29.5725	229
19.7952	89	19.7952	78	19.7952	75	19.7952	91	19.7952	97	19.7952	84	19.7952	103	29.5927	246
19.8053	78	19.8053	83	19.8053	87	19.8053	91	19.8053	71	19.8053	80	19.8053	96	29.6129	239
19.8154	77	19.8154	89	19.8154	100	19.8154	95	19.8154	77	19.8154	90	19.8154	76	29.6332	261
19.8255	77	19.8255	93	19.8255	90	19.8255	100	19.8255	98	19.8255	69	19.8255	86	29.6534	245
19.8356	82	19.8356	83	19.8356	73	19.8356	76	19.8356	104	19.8356	89	19.8356	65	29.6736	203
19.8457	80	19.8457	78	19.8457	92	19.8457	82	19.8457	69	19.8457	85	19.8457	65	29.6938	201
19.8558	92	19.8558	67	19.8558	85	19.8558	98	19.8558	95	19.8558	79	19.8558	80	29.714	209
19.8659	70	19.8659	91	19.8659	109	19.8659	97	19.8659	72	19.8659	89	19.8659	87	29.7343	153
19.8761	79	19.8761	111	19.8761	96	19.8761	86	19.8761	79	19.8761	82	19.8761	79	29.7545	177
19.8862	74	19.8862	102	19.8862	111	19.8862	86	19.8862	83	19.8862	85	19.8862	80	29.7747	150
19.8963	77	19.8963	82	19.8963	100	19.8963	100	19.8963	93	19.8963	76	19.8963	82	29.7949	168
19.9064	81	19.9064	97	19.9064	77	19.9064	84	19.9064	94	19.9064	60	19.9064	90	29.8152	161
19.9165	81	19.9165	83	19.9165	97	19.9165	94	19.9165	105	19.9165	65	19.9165	81	29.8354	185
19.9266	65	19.9266	79	19.9266	74	19.9266	78	19.9266	94	19.9266	87	19.9266	91	29.8556	162
19.9367	74	19.9367	70	19.9367	94	19.9367	99	19.9367	71	19.9367	90	19.9367	76	29.8758	173
19.9468	79	19.9468	84	19.9468	94	19.9468	104	19.9468	74	19.9468	91	19.9468	76	29.896	199
19.9569	76	19.9569	83	19.9569	87	19.9569	105	19.9569	98	19.9569	87	19.9569	74	29.9163	222
19.9671	77	19.9671	76	19.9671	68	19.9671	111	19.9671	90	19.9671	83	19.9671	85	29.9365	222
19.9772	87	19.9772	64	19.9772	89	19.9772	79	19.9772	100	19.9772	77	19.9772	71	29.9567	224
19.9873	97	19.9873	110	19.9873	74	19.9873	111	19.9873	107	19.9873	85	19.9873	84	29.9769	267
19.9974	65	19.9974	74	19.9974	87	19.9974	110	19.9974	107	19.9974	96	19.9974	81	29.9971	272
20.0075	100	20.0075	74	20.0075	70	20.0075	105	20.0075	77	20.0075	86	20.0075	72	30.0174	317
20.0176	67	20.0176	71	20.0176	93	20.0176	83	20.0176	88	20.0176	93	20.0176	72	30.0376	282
20.0277	80	20.0277	71	20.0277	75	20.0277	79	20.0277	93	20.0277	65	20.0277	75	30.0578	295
20.0378	79	20.0378	86	20.0378	79	20.0378	79	20.0378	98	20.0378	80	20.0378	78	30.078	272
20.0479	92	20.0479	84	20.0479	87	20.0479	90	20.0479	98	20.0479	85	20.0479	96	30.0983	282
20.0581	74	20.0581	94	20.0581	83	20.0581	95	20.0581	67	20.0581	79	20.0581	90	30.1185	314
20.0682	60	20.0682	79	20.0682	90	20.0682	79	20.0682	88	20.0682	65	20.0682	81	30.1387	292
20.0783	66	20.0783	97	20.0783	99	20.0783	98	20.0783	101	20.0783	79	20.0783	74	30.1589	329
20.0884	86	20.0884	91	20.0884	94	20.0884	75	20.0884	99	20.0884	86	20.0884	66	30.1791	281
20.0985	98	20.0985	81	20.0985	75	20.0985	105	20.0985	80	20.0985	74	20.0985	92	30.1994	320
20.1086	72	20.1086	86	20.1086	94	20.1086	94	20.1086	81	20.1086	71	20.1086	75	30.2196	303
20.1187	87	20.1187	111	20.1187	100	20.1187	99	20.1187	98	20.1187	64	20.1187	94	30.2398	339
20.1288	79	20.1288	80	20.1288	82	20.1288	80	20.1288	94	20.1288	85	20.1288	80	30.26	350
20.1389	66	20.1389	75	20.1389	90	20.1389	87	20.1389	97	20.1389	79	20.1389	86	30.2803	346
20.1491	80	20.1491	86	20.1491	88	20.1491	92	20.1491	66	20.1491	92	20.1491	77	30.3005	459
20.1592	61	20.1592	88	20.1592	92	20.1592	85	20.1592	87	20.1592	89	20.1592	67	30.3207	471
20.1693	85	20.1693	91	20.1693	98	20.1693	75	20.1693	84	20.1693	85	20.1693	78	30.3409	584
20.1794	77	20.1794	88	20.1794	67	20.1794	113	20.1794	95	20.1794	85	20.1794	78	30.3611	682
20.1895	73	20.1895	88	20.1895	75	20.1895	87	20.1895	74	20.1895	80	20.1895	78	30.3814	880
20.1996	78	20.1996	73	20.1996	85	20.1996	85	20.1996	92	20.1996	82	20.1996	82	30.4016	1279
20.2097	72	20.2097	84	20.2097	102	20.2097	88	20.2097	73	20.2097	78	20.2097	74	30.4218	2038
20.2198	82	20.2198	86	20.2198	78	20.2198	72	20.2198	72	20.2198	79	20.2198	102	30.442	3610
20.2299	94	20.2299	85	20.2299	87	20.2299	93	20.2299	98	20.2299	79	20.2299	92	30.4623	5803
20.2401	78	20.2401	74	20.2401	73	20.2401	89	20.2401	80	20.2401	94	20.2401	72	30.4825	7532
20.2502	91	20.2502	85	20.2502	91	20.2502	101	20.2502	82	20.2502	76	20.2502	79	30.5027	8246
20.2603	87	20.2603	67	20.2603	75	20.2603	72	20.2603	62	20.2603	88	20.2603	91	30.5229	8204
20.2704	79	20.2704	73	20.2704	99	20.2704	105	20.2704	95	20.2704	66	20.2704	66	30.5431	8085
20.2805	65	20.2805	88	20.2805	91	20.2805	85	20.2805	83	20.2805	101	20.2805	64	30.5634	8003
20.2906	59	20.2906	71	20.2906	94	20.2906	71	20.2906	68	20.2906	80	20.2906	78	30.5836	6786
20.3007	96	20.3007	80	20.3007	94	20.3007	81	20.3007	73	20.3007	81	20.3007	79	30.6038	5268
20.3108	65	20.3108	68	20.3108	74	20.3108	83	20.3108	71	20.3108	94	20.3108	80	30.624	3900
20.3209	101	20.3209	100	20.3209	95	20.3209	101	20.3209	91	20.3209	79	20.3209	82	30.6443	3089
20.3311	86	20.3311	92	20.3311	105	20.3311	88	20.3311	95	20.3311	98	20.3311	68	30.6645	2741
20.3412	80	20.3412	56	20.3412	87	20.3412	90	20.3412	96	20.3412	78	20.3412	93	30.6847	2607
20.3513	74	20.3513	76	20.3513	86	20.3513	93	20.3513	108	20.3513	101	20.3513	76	30.7049	3223
20.3614	94	20.3614	78	20.3614	76	20.3614	86	20.3614	88	20.3614	81	20.3614	56	30.7251	4196
20.3715	74	20.3715	67	20.3715	102	20.3715	100	20.3715	87	20.3715	72	20.3715	67	30.7454	4869
20.3816	94	20.3816	81	20.3816	90	20.3816	112	20.3816	107	20.3816	99	20.3816	69	30.7656	4800
20.3917	99	20.3917	94	20.3917	100	20.3917	92	20.3917	87	20.3917	73	20.3917	65	30.7858	4998
20.4018	82	20.4018	86	20.4018	113	20.4018	100	20.4018	85	20.4018	115	20.4018	76	30.806	4454
20.4119	88	20.4119	73	20.4119	82	20.4119	80	20.4119	110	20.4119	95	20.4119	77	30.8263	3897
20.4221	85	20.4221	99	20.4221	97	20.4221	96	20.4221	110	20.4221	85	20.4221	82	30.8465	3328
20.4322	96	20.4322	82	20.4322	104	20.4322	87	20.4322	94	20.4322	93	20.4322	77	30.8667	2342
20.4423	73	20.4423	95	20.4423	97	20.4423	102	20.4423	101	20.4423	76	20.4423	66	30.8869	1677
20.4524	73	20.4524	81	20.4524	108	20.4524	94	20.4524	101	20.4524	94	20.4524	79	30.9071	1236
20.4625	80	20.4625	96	20.4625	93	20.4625	97	20.4625	89	20.4625	96	20.4625	96	30.9274	784
20.4726	94	20.4726	99	20.4726	93	20.4726	109	20.4726	97	20.4726	106	20.4726	68	30.9476	503
20.4827	87	20.4827	111	20.4827	103	20.4827	96	20.4827	89	20.4827	100	20.4827	69	30.9678	367
20.4928	88	20.4928	100	20.4928	89	20.4928	80	20.4928	87	20.4928	110	20.4928	81	30.988	308
20.5029	61	20.5029	84	20.5029	95	20.5029	60	20.5029	67	20.5029	90	20.5029	67	31.0082	285
20.5131	82	20.5131	94	20.5131	93	20.5131	93	20.5131	102	20.5131	99	20.5131	83	31.0285	256
20.5232	77	20.5232	87	20.5232	94	20.5232	86	20.5232	83	20.5232	83	20.5232	89	31.0487	226
20.5333	93	20.5333	89	20.5333	84	20.5333	88	20.5333	79	20.5333	81	20.5333	79	31.0689	248
20.5434	73	20.5434	88	20.5434	88	20.5434	97	20.5434	90	20.5434	63	20.5434	95	31.0891	224
20.5535	87	20.5535	89	20.5535	103	20.5535	79	20.5535	69	20.5535	79	20.5535	74	31.1094	162
20.5636	76	20.5636	88	20.5636	56	20.5636	81	20.5636	98	20.5636	88	20.5636	68	31.1296	207
20.5737	77	20.5737	93	20.5737	98	20.5737	77	20.5737	83	20.5737	82	20.5737	79	31.1498	201
20.5838	84	20.5838	91	20.5838	80	20.5838	94	20.5838	88	20.5838	88	20.5838	79	31.17	185
20.5939	80	20.5939	75	20.5939	69	20.5939	111	20.5939	96	20.5939	81	20.5939	66	31.1902	166
20.6041	64	20.6041	78	20.6041	104	20.6041	118	20.6041	83	20.6041	70	20.6041	73	31.2105	162
20.6142	69	20.6142	89	20.6142	81	20.6142	76	20.6142	80	20.6142	89	20.6142	83	31.2307	175
20.6243	84	20.6243	56	20.6243	84	20.6243	76	20.6243	84	20.6243	76	20.6243	74	31.2509	161
20.6344	73	20.6344	70	20.6344	85	20.6344	100	20.6344	90	20.6344	88	20.6344	66	31.2711	150
20.6445	75	20.6445	80	20.6445	83	20.6445	89	20.6445	104	20.6445	82	20.6445	88	31.2914	131
20.6546	62	20.6546	70	20.6546	77	20.6546	70	20.6546	94	20.6546	77	20.6546	94	31.3116	166
20.6647	91	20.6647	74	20.6647	91	20.6647	85	20.6647	84	20.6647	88	20.6647	76	31.3318	150
20.6748	82	20.6748	76	20.6748	76	20.6748	108	20.6748	97	20.6748	87	20.6748	75	31.352	168
20.6849	63	20.6849	77	20.6849	83	20.6849	88	20.6849	91	20.6849	71	20.6849	84	31.3722	138
20.695	69	20.695	88	20.695	91	20.695	80	20.695	75	20.695	71	20.695	89	31.3925	159
20.7052	81	20.7052	67	20.7052	95	20.7052	84	20.7052	61	20.7052	96	20.7052	81	31.4127	174
20.7153	75	20.7153	78	20.7153	76	20.7153	97	20.7153	87	20.7153	83	20.7153	77	31.4329	165
20.7254	85	20.7254	80	20.7254	71	20.7254	94	20.7254	83	20.7254	85	20.7254	73	31.4531	170
20.7355	71	20.7355	105	20.7355	106	20.7355	85	20.7355	96	20.7355	89	20.7355	84	31.4734	163
20.7456	77	20.7456	82	20.7456	78	20.7456	76	20.7456	91	20.7456	87	20.7456	63	31.4936	168
20.7557	80	20.7557	89	20.7557	90	20.7557	81	20.7557	85	20.7557	71	20.7557	76	31.5138	208
20.7658	84	20.7658	85	20.7658	75	20.7658	68	20.7658	90	20.7658	91	20.7658	74	31.534	148
20.7759	76	20.7759	85	20.7759	72	20.7759	81	20.7759	97	20.7759	87	20.7759	76	31.5542	169
20.786	84	20.786	80	20.786	81	20.786	77	20.786	91	20.786	81	20.786	58	31.5745	142
20.7962	87	20.7962	71	20.7962	94	20.7962	95	20.7962	81	20.7962	72	20.7962	69	31.5947	161
20.8063	71	20.8063	83	20.8063	76	20.8063	83	20.8063	108	20.8063	90	20.8063	53	31.6149	187
20.8164	69	20.8164	70	20.8164	68	20.8164	94	20.8164	97	20.8164	83	20.8164	75	31.6351	209
20.8265	75	20.8265	56	20.8265	89	20.8265	85	20.8265	71	20.8265	89	20.8265	95	31.6554	213
20.8366	88	20.8366	69	20.8366	75	20.8366	74	20.8366	98	20.8366	68	20.8366	69	31.6756	283
20.8467	44	20.8467	61	20.8467	64	20.8467	84	20.8467	89	20.8467	76	20.8467	79	31.6958	370
20.8568	64	20.8568	84	20.8568	77	20.8568	75	20.8568	99	20.8568	86	20.8568	85	31.716	427
20.8669	64	20.8669	95	20.8669	78	20.8669	86	20.8669	97	20.8669	75	20.8669	82	31.7362	368
20.877	74	20.877	71	20.877	75	20.877	75	20.877	76	20.877	100	20.877	88	31.7565	355
20.8872	92	20.8872	83	20.8872	98	20.8872	93	20.8872	95	20.8872	64	20.8872	83	31.7767	356
20.8973	77	20.8973	79	20.8973	72	20.8973	90	20.8973	86	20.8973	93	20.8973	83	31.7969	357
20.9074	76	20.9074	81	20.9074	79	20.9074	86	20.9074	84	20.9074	91	20.9074	116	31.8171	274
20.9175	78	20.9175	70	20.9175	86	20.9175	79	20.9175	95	20.9175	86	20.9175	77	31.8373	233
20.9276	78	20.9276	78	20.9276	76	20.9276	83	20.9276	100	20.9276	83	20.9276	60	31.8576	170
20.9377	61	20.9377	81	20.9377	69	20.9377	88	20.9377	91	20.9377	92	20.9377	79	31.8778	161
20.9478	68	20.9478	74	20.9478	76	20.9478	90	20.9478	77	20.9478	88	20.9478	79	31.898	144
20.9579	75	20.9579	78	20.9579	97	20.9579	81	20.9579	95	20.9579	90	20.9579	72	31.9182	96
20.968	77	20.968	85	20.968	90	20.968	78	20.968	103	20.968	92	20.968	74	31.9385	122
20.9782	56	20.9782	89	20.9782	71	20.9782	83	20.9782	70	20.9782	84	20.9782	86	31.9587	103
20.9883	86	20.9883	75	20.9883	73	20.9883	70	20.9883	92	20.9883	90	20.9883	68	31.9789	104
20.9984	71	20.9984	65	20.9984	80	20.9984	98	20.9984	84	20.9984	82	20.9984	92	31.9991	118
21.0085	66	21.0085	72	21.0085	78	21.0085	97	21.0085	87	21.0085	85	21.0085	87	32.0193	102
21.0186	73	21.0186	65	21.0186	93	21.0186	73	21.0186	66	21.0186	99	21.0186	69	32.0396	92
21.0287	77	21.0287	55	21.0287	82	21.0287	73	21.0287	86	21.0287	85	21.0287	78	32.0598	107
21.0388	89	21.0388	82	21.0388	80	21.0388	83	21.0388	83	21.0388	84	21.0388	75	32.08	131
21.0489	65	21.0489	65	21.0489	76	21.0489	83	21.0489	77	21.0489	83	21.0489	77	32.1002	80
21.059	77	21.059	51	21.059	79	21.059	70	21.059	84	21.059	73	21.059	80	32.1205	95
21.0692	56	21.0692	79	21.0692	91	21.0692	93	21.0692	91	21.0692	89	21.0692	68	32.1407	92
21.0793	71	21.0793	89	21.0793	69	21.0793	84	21.0793	103	21.0793	99	21.0793	85	32.1609	87
21.0894	63	21.0894	87	21.0894	73	21.0894	76	21.0894	97	21.0894	73	21.0894	75	32.1811	73
21.0995	59	21.0995	86	21.0995	75	21.0995	92	21.0995	71	21.0995	99	21.0995	85	32.2013	104
21.1096	70	21.1096	57	21.1096	80	21.1096	87	21.1096	101	21.1096	78	21.1096	79	32.2216	76
21.1197	73	21.1197	85	21.1197	96	21.1197	94	21.1197	84	21.1197	76	21.1197	64	32.2418	88
21.1298	72	21.1298	100	21.1298	68	21.1298	82	21.1298	65	21.1298	77	21.1298	77	32.262	68
21.1399	80	21.1399	71	21.1399	90	21.1399	85	21.1399	79	21.1399	86	21.1399	71	32.2822	93
21.15	62	21.15	66	21.15	78	21.15	77	21.15	70	21.15	64	21.15	80	32.3025	87
21.1602	68	21.1602	77	21.1602	64	21.1602	95	21.1602	98	21.1602	76	21.1602	69	32.3227	83
21.1703	66	21.1703	72	21.1703	76	21.1703	72	21.1703	113	21.1703	73	21.1703	76	32.3429	101
21.1804	71	21.1804	59	21.1804	86	21.1804	104	21.1804	80	21.1804	78	21.1804	79	32.3631	99
21.1905	69	21.1905	92	21.1905	94	21.1905	93	21.1905	87	21.1905	87	21.1905	86	32.3833	84
21.2006	80	21.2006	72	21.2006	90	21.2006	98	21.2006	84	21.2006	73	21.2006	77	32.4036	111
21.2107	81	21.2107	80	21.2107	95	21.2107	81	21.2107	86	21.2107	81	21.2107	85	32.4238	82
21.2208	80	21.2208	78	21.2208	85	21.2208	87	21.2208	73	21.2208	72	21.2208	80	32.444	94
21.2309	67	21.2309	92	21.2309	83	21.2309	87	21.2309	97	21.2309	79	21.2309	72	32.4642	78
21.241	79	21.241	88	21.241	70	21.241	98	21.241	74	21.241	71	21.241	84	32.4845	84
21.2512	73	21.2512	60	21.2512	74	21.2512	84	21.2512	83	21.2512	80	21.2512	70	32.5047	90
21.2613	71	21.2613	74	21.2613	79	21.2613	92	21.2613	84	21.2613	80	21.2613	77	32.5249	80
21.2714	87	21.2714	77	21.2714	78	21.2714	79	21.2714	74	21.2714	80	21.2714	90	32.5451	87
21.2815	70	21.2815	102	21.2815	84	21.2815	71	21.2815	80	21.2815	83	21.2815	79	32.5653	103
21.2916	70	21.2916	77	21.2916	65	21.2916	79	21.2916	83	21.2916	64	21.2916	81	32.5856	99
21.3017	77	21.3017	72	21.3017	63	21.3017	85	21.3017	92	21.3017	72	21.3017	73	32.6058	119
21.3118	79	21.3118	62	21.3118	89	21.3118	102	21.3118	78	21.3118	84	21.3118	76	32.626	122
21.3219	69	21.3219	77	21.3219	71	21.3219	81	21.3219	81	21.3219	78	21.3219	80	32.6462	151
21.332	72	21.332	60	21.332	79	21.332	87	21.332	87	21.332	72	21.332	77	32.6664	140
21.3422	66	21.3422	84	21.3422	85	21.3422	85	21.3422	82	21.3422	86	21.3422	87	32.6867	191
21.3523	73	21.3523	78	21.3523	87	21.3523	76	21.3523	70	21.3523	89	21.3523	63	32.7069	177
21.3624	70	21.3624	86	21.3624	89	21.3624	106	21.3624	86	21.3624	74	21.3624	79	32.7271	186
21.3725	77	21.3725	73	21.3725	87	21.3725	87	21.3725	81	21.3725	67	21.3725	74	32.7473	182
21.3826	64	21.3826	71	21.3826	78	21.3826	66	21.3826	87	21.3826	75	21.3826	64	32.7676	160
21.3927	65	21.3927	73	21.3927	82	21.3927	86	21.3927	87	21.3927	82	21.3927	72	32.7878	144
21.4028	78	21.4028	79	21.4028	80	21.4028	89	21.4028	92	21.4028	82	21.4028	79	32.808	116
21.4129	79	21.4129	72	21.4129	91	21.4129	78	21.4129	74	21.4129	74	21.4129	74	32.8282	114
21.423	72	21.423	81	21.423	94	21.423	75	21.423	59	21.423	92	21.423	70	32.8484	108
21.4332	74	21.4332	68	21.4332	82	21.4332	71	21.4332	87	21.4332	73	21.4332	59	32.8687	97
21.4433	72	21.4433	80	21.4433	82	21.4433	91	21.4433	81	21.4433	75	21.4433	87	32.8889	100
21.4534	71	21.4534	70	21.4534	74	21.4534	81	21.4534	86	21.4534	82	21.4534	82	32.9091	101
21.4635	59	21.4635	60	21.4635	89	21.4635	84	21.4635	81	21.4635	87	21.4635	90	32.9293	82
21.4736	77	21.4736	81	21.4736	71	21.4736	90	21.4736	92	21.4736	90	21.4736	61	32.9496	94
21.4837	60	21.4837	65	21.4837	85	21.4837	79	21.4837	94	21.4837	94	21.4837	78	32.9698	87
21.4938	82	21.4938	101	21.4938	90	21.4938	90	21.4938	95	21.4938	67	21.4938	63	32.99	75
21.5039	75	21.5039	80	21.5039	82	21.5039	94	21.5039	90	21.5039	93	21.5039	80	33.0102	82
21.514	67	21.514	72	21.514	94	21.514	85	21.514	93	21.514	77	21.514	68	33.0304	76
21.5241	64	21.5241	71	21.5241	66	21.5241	97	21.5241	90	21.5241	90	21.5241	83	33.0507	76
21.5343	88	21.5343	75	21.5343	80	21.5343	100	21.5343	66	21.5343	68	21.5343	70	33.0709	82
21.5444	63	21.5444	75	21.5444	75	21.5444	82	21.5444	65	21.5444	103	21.5444	73	33.0911	84
21.5545	79	21.5545	64	21.5545	79	21.5545	85	21.5545	73	21.5545	79	21.5545	72	33.1113	86
21.5646	76	21.5646	63	21.5646	88	21.5646	82	21.5646	78	21.5646	80	21.5646	65	33.1316	80
21.5747	78	21.5747	71	21.5747	76	21.5747	86	21.5747	73	21.5747	75	21.5747	63	33.1518	82
21.5848	63	21.5848	102	21.5848	71	21.5848	81	21.5848	67	21.5848	68	21.5848	64	33.172	65
21.5949	79	21.5949	68	21.5949	86	21.5949	85	21.5949	85	21.5949	79	21.5949	64	33.1922	83
21.605	70	21.605	65	21.605	81	21.605	80	21.605	73	21.605	71	21.605	85	33.2124	59
21.6151	71	21.6151	72	21.6151	98	21.6151	85	21.6151	75	21.6151	80	21.6151	73	33.2327	74
21.6253	60	21.6253	79	21.6253	76	21.6253	88	21.6253	85	21.6253	75	21.6253	78	33.2529	70
21.6354	82	21.6354	76	21.6354	91	21.6354	88	21.6354	102	21.6354	71	21.6354	71	33.2731	80
21.6455	74	21.6455	74	21.6455	68	21.6455	91	21.6455	69	21.6455	88	21.6455	63	33.2933	63
21.6556	88	21.6556	85	21.6556	80	21.6556	74	21.6556	87	21.6556	75	21.6556	66	33.3136	86
21.6657	76	21.6657	80	21.6657	97	21.6657	85	21.6657	104	21.6657	98	21.6657	75	33.3338	98
21.6758	74	21.6758	51	21.6758	82	21.6758	84	21.6758	79	21.6758	75	21.6758	74	33.354	91
21.6859	69	21.6859	68	21.6859	75	21.6859	103	21.6859	67	21.6859	69	21.6859	81	33.3742	95
21.696	84	21.696	81	21.696	64	21.696	76	21.696	75	21.696	67	21.696	79	33.3944	107
21.7061	69	21.7061	76	21.7061	86	21.7061	97	21.7061	109	21.7061	75	21.7061	80	33.4147	112
21.7163	72	21.7163	79	21.7163	86	21.7163	72	21.7163	82	21.7163	86	21.7163	81	33.4349	141
21.7264	76	21.7264	86	21.7264	83	21.7264	79	21.7264	76	21.7264	88	21.7264	68	33.4551	116
21.7365	62	21.7365	76	21.7365	105	21.7365	93	21.7365	84	21.7365	75	21.7365	75	33.4753	105
21.7466	74	21.7466	87	21.7466	80	21.7466	103	21.7466	77	21.7466	82	21.7466	64	33.4955	113
21.7567	69	21.7567	84	21.7567	73	21.7567	87	21.7567	76	21.7567	98	21.7567	68	33.5158	97
21.7668	72	21.7668	74	21.7668	83	21.7668	95	21.7668	89	21.7668	81	21.7668	71	33.536	117
21.7769	67	21.7769	64	21.7769	75	21.7769	72	21.7769	71	21.7769	80	21.7769	81	33.5562	107
21.787	77	21.787	60	21.787	77	21.787	69	21.787	97	21.787	80	21.787	79	33.5764	111
21.7971	72	21.7971	68	21.7971	76	21.7971	80	21.7971	94	21.7971	103	21.7971	69	33.5967	105
21.8073	58	21.8073	77	21.8073	96	21.8073	76	21.8073	79	21.8073	81	21.8073	72	33.6169	91
21.8174	77	21.8174	79	21.8174	66	21.8174	76	21.8174	60	21.8174	76	21.8174	67	33.6371	91
21.8275	84	21.8275	72	21.8275	89	21.8275	106	21.8275	92	21.8275	77	21.8275	53	33.6573	80
21.8376	82	21.8376	77	21.8376	95	21.8376	70	21.8376	80	21.8376	58	21.8376	76	33.6775	84
21.8477	66	21.8477	61	21.8477	61	21.8477	109	21.8477	87	21.8477	95	21.8477	80	33.6978	93
21.8578	75	21.8578	73	21.8578	79	21.8578	85	21.8578	84	21.8578	77	21.8578	82	33.718	92
21.8679	73	21.8679	87	21.8679	72	21.8679	67	21.8679	74	21.8679	66	21.8679	52	33.7382	92
21.878	57	21.878	65	21.878	76	21.878	88	21.878	84	21.878	79	21.878	85	33.7584	79
21.8881	58	21.8881	59	21.8881	77	21.8881	90	21.8881	79	21.8881	65	21.8881	68	33.7787	68
21.8983	54	21.8983	62	21.8983	74	21.8983	88	21.8983	89	21.8983	66	21.8983	90	33.7989	90
21.9084	76	21.9084	85	21.9084	89	21.9084	83	21.9084	87	21.9084	69	21.9084	74	33.8191	89
21.9185	72	21.9185	73	21.9185	87	21.9185	68	21.9185	81	21.9185	84	21.9185	74	33.8393	62
21.9286	60	21.9286	97	21.9286	77	21.9286	85	21.9286	96	21.9286	72	21.9286	43	33.8595	84
21.9387	66	21.9387	84	21.9387	87	21.9387	75	21.9387	83	21.9387	67	21.9387	74	33.8798	83
21.9488	77	21.9488	65	21.9488	82	21.9488	96	21.9488	70	21.9488	74	21.9488	78	33.9	91
21.9589	77	21.9589	90	21.9589	74	21.9589	83	21.9589	89	21.9589	70	21.9589	85	33.9202	85
21.969	72	21.969	72	21.969	88	21.969	78	21.969	81	21.969	73	21.969	84	33.9404	71
21.9791	81	21.9791	85	21.9791	69	21.9791	68	21.9791	80	21.9791	66	21.9791	57	33.9607	82
21.9893	62	21.9893	65	21.9893	82	21.9893	75	21.9893	81	21.9893	81	21.9893	69	33.9809	117
21.9994	80	21.9994	96	21.9994	72	21.9994	81	21.9994	76	21.9994	60	21.9994	77	34.0011	71
22.0095	78	22.0095	80	22.0095	81	22.0095	82	22.0095	82	22.0095	67	22.0095	82	34.0213	95
22.0196	78	22.0196	68	22.0196	85	22.0196	75	22.0196	58	22.0196	65	22.0196	54	34.0415	87
22.0297	82	22.0297	55	22.0297	80	22.0297	83	22.0297	83	22.0297	66	22.0297	82	34.0618	74
22.0398	66	22.0398	76	22.0398	80	22.0398	81	22.0398	103	22.0398	78	22.0398	84	34.082	105
22.0499	51	22.0499	93	22.0499	80	22.0499	103	22.0499	67	22.0499	68	22.0499	68	34.1022	80
22.06	65	22.06	54	22.06	82	22.06	89	22.06	95	22.06	88	22.06	59	34.1224	96
22.0701	75	22.0701	96	22.0701	83	22.0701	76	22.0701	101	22.0701	94	22.0701	68	34.1427	87
22.0803	80	22.0803	78	22.0803	80	22.0803	101	22.0803	70	22.0803	74	22.0803	69	34.1629	85
22.0904	69	22.0904	71	22.0904	71	22.0904	100	22.0904	88	22.0904	86	22.0904	74	34.1831	75
22.1005	90	22.1005	75	22.1005	78	22.1005	71	22.1005	63	22.1005	84	22.1005	58	34.2033	106
22.1106	61	22.1106	89	22.1106	73	22.1106	78	22.1106	69	22.1106	84	22.1106	65	34.2235	106
22.1207	71	22.1207	78	22.1207	82	22.1207	82	22.1207	85	22.1207	96	22.1207	85	34.2438	98
22.1308	75	22.1308	64	22.1308	91	22.1308	96	22.1308	69	22.1308	81	22.1308	86	34.264	101
22.1409	82	22.1409	61	22.1409	70	22.1409	82	22.1409	82	22.1409	78	22.1409	67	34.2842	103
22.151	73	22.151	64	22.151	89	22.151	82	22.151	70	22.151	79	22.151	67	34.3044	150
22.1611	60	22.1611	68	22.1611	67	22.1611	82	22.1611	97	22.1611	76	22.1611	75	34.3246	178
22.1713	67	22.1713	71	22.1713	90	22.1713	84	22.1713	87	22.1713	70	22.1713	83	34.3449	218
22.1814	67	22.1814	89	22.1814	85	22.1814	84	22.1814	94	22.1814	82	22.1814	67	34.3651	245
22.1915	58	22.1915	76	22.1915	90	22.1915	84	22.1915	77	22.1915	91	22.1915	85	34.3853	284
22.2016	72	22.2016	82	22.2016	77	22.2016	72	22.2016	75	22.2016	71	22.2016	85	34.4055	269
22.2117	72	22.2117	76	22.2117	67	22.2117	97	22.2117	72	22.2117	75	22.2117	84	34.4258	285
22.2218	63	22.2218	94	22.2218	70	22.2218	98	22.2218	71	22.2218	87	22.2218	75	34.446	298
22.2319	72	22.2319	62	22.2319	79	22.2319	93	22.2319	92	22.2319	71	22.2319	74	34.4662	273
22.242	56	22.242	79	22.242	63	22.242	95	22.242	90	22.242	68	22.242	61	34.4864	224
22.2521	64	22.2521	63	22.2521	74	22.2521	63	22.2521	85	22.2521	70	22.2521	87	34.5066	162
22.2623	55	22.2623	45	22.2623	92	22.2623	86	22.2623	87	22.2623	95	22.2623	68	34.5269	194
22.2724	67	22.2724	71	22.2724	66	22.2724	97	22.2724	72	22.2724	84	22.2724	59	34.5471	154
22.2825	62	22.2825	80	22.2825	80	22.2825	74	22.2825	78	22.2825	78	22.2825	87	34.5673	129
22.2926	52	22.2926	74	22.2926	71	22.2926	84	22.2926	97	22.2926	87	22.2926	74	34.5875	128
22.3027	69	22.3027	83	22.3027	77	22.3027	101	22.3027	90	22.3027	85	22.3027	76	34.6078	116
22.3128	69	22.3128	76	22.3128	70	22.3128	87	22.3128	76	22.3128	68	22.3128	82	34.628	125
22.3229	47	22.3229	53	22.3229	79	22.3229	97	22.3229	76	22.3229	100	22.3229	72	34.6482	125
22.333	72	22.333	92	22.333	70	22.333	76	22.333	94	22.333	86	22.333	71	34.6684	104
22.3431	59	22.3431	71	22.3431	77	22.3431	80	22.3431	94	22.3431	67	22.3431	78	34.6886	143
22.3532	60	22.3532	72	22.3532	61	22.3532	77	22.3532	94	22.3532	63	22.3532	80	34.7089	153
22.3634	67	22.3634	54	22.3634	77	22.3634	82	22.3634	69	22.3634	87	22.3634	75	34.7291	136
22.3735	67	22.3735	80	22.3735	92	22.3735	71	22.3735	95	22.3735	59	22.3735	98	34.7493	157
22.3836	65	22.3836	86	22.3836	88	22.3836	87	22.3836	68	22.3836	79	22.3836	88	34.7695	160
22.3937	78	22.3937	77	22.3937	85	22.3937	64	22.3937	79	22.3937	70	22.3937	63	34.7898	180
22.4038	63	22.4038	47	22.4038	64	22.4038	78	22.4038	75	22.4038	77	22.4038	73	34.81	189
22.4139	76	22.4139	83	22.4139	88	22.4139	69	22.4139	80	22.4139	73	22.4139	86	34.8302	187
22.424	71	22.424	79	22.424	76	22.424	76	22.424	90	22.424	79	22.424	85	34.8504	200
22.4341	79	22.4341	84	22.4341	95	22.4341	90	22.4341	96	22.4341	77	22.4341	70	34.8706	200
22.4442	72	22.4442	79	22.4442	79	22.4442	87	22.4442	93	22.4442	85	22.4442	65	34.8909	233
22.4544	62	22.4544	60	22.4544	85	22.4544	86	22.4544	94	22.4544	76	22.4544	72	34.9111	249
22.4645	50	22.4645	62	22.4645	73	22.4645	92	22.4645	78	22.4645	98	22.4645	71	34.9313	280
22.4746	70	22.4746	64	22.4746	59	22.4746	101	22.4746	85	22.4746	75	22.4746	65	34.9515	309
22.4847	70	22.4847	64	22.4847	84	22.4847	84	22.4847	83	22.4847	79	22.4847	75	34.9718	371
22.4948	65	22.4948	63	22.4948	52	22.4948	73	22.4948	79	22.4948	71	22.4948	76	34.992	442
22.5049	73	22.5049	69	22.5049	64	22.5049	67	22.5049	79	22.5049	72	22.5049	58	35.0122	510
22.515	78	22.515	67	22.515	75	22.515	75	22.515	97	22.515	69	22.515	63	35.0324	656
22.5251	76	22.5251	69	22.5251	75	22.5251	73	22.5251	86	22.5251	69	22.5251	65	35.0526	913
22.5352	56	22.5352	100	22.5352	78	22.5352	84	22.5352	69	22.5352	78	22.5352	73	35.0729	1535
22.5454	72	22.5454	84	22.5454	75	22.5454	83	22.5454	96	22.5454	91	22.5454	73	35.0931	2801
22.5555	75	22.5555	66	22.5555	79	22.5555	77	22.5555	72	22.5555	64	22.5555	66	35.1133	4391
22.5656	55	22.5656	76	22.5656	81	22.5656	73	22.5656	87	22.5656	88	22.5656	72	35.1335	5950
22.5757	55	22.5757	102	22.5757	76	22.5757	89	22.5757	83	22.5757	66	22.5757	52	35.1537	6381
22.5858	69	22.5858	62	22.5858	91	22.5858	72	22.5858	82	22.5858	72	22.5858	81	35.174	6069
22.5959	63	22.5959	70	22.5959	80	22.5959	68	22.5959	85	22.5959	78	22.5959	72	35.1942	5996
22.606	69	22.606	80	22.606	78	22.606	92	22.606	85	22.606	60	22.606	61	35.2144	6098
22.6161	70	22.6161	82	22.6161	82	22.6161	68	22.6161	64	22.6161	66	22.6161	72	35.2346	5705
22.6262	70	22.6262	61	22.6262	69	22.6262	92	22.6262	85	22.6262	80	22.6262	79	35.2549	4250
22.6364	65	22.6364	62	22.6364	70	22.6364	93	22.6364	71	22.6364	88	22.6364	72	35.2751	3334
22.6465	73	22.6465	65	22.6465	76	22.6465	74	22.6465	70	22.6465	78	22.6465	87	35.2953	2455
22.6566	69	22.6566	69	22.6566	64	22.6566	87	22.6566	86	22.6566	76	22.6566	72	35.3155	2086
22.6667	62	22.6667	66	22.6667	86	22.6667	78	22.6667	73	22.6667	74	22.6667	64	35.3357	1292
22.6768	55	22.6768	57	22.6768	63	22.6768	94	22.6768	84	22.6768	81	22.6768	86	35.356	857
22.6869	53	22.6869	64	22.6869	101	22.6869	77	22.6869	88	22.6869	69	22.6869	78	35.3762	575
22.697	70	22.697	70	22.697	81	22.697	94	22.697	87	22.697	89	22.697	90	35.3964	423
22.7071	72	22.7071	70	22.7071	70	22.7071	89	22.7071	87	22.7071	63	22.7071	73	35.4166	343
22.7172	57	22.7172	69	22.7172	77	22.7172	78	22.7172	78	22.7172	82	22.7172	77	35.4369	274
22.7274	51	22.7274	64	22.7274	103	22.7274	67	22.7274	70	22.7274	80	22.7274	67	35.4571	263
22.7375	62	22.7375	74	22.7375	75	22.7375	75	22.7375	85	22.7375	75	22.7375	82	35.4773	224
22.7476	67	22.7476	67	22.7476	75	22.7476	77	22.7476	75	22.7476	65	22.7476	85	35.4975	227
22.7577	71	22.7577	65	22.7577	81	22.7577	81	22.7577	77	22.7577	71	22.7577	56	35.5177	218
22.7678	66	22.7678	69	22.7678	65	22.7678	73	22.7678	91	22.7678	64	22.7678	80	35.538	212
22.7779	87	22.7779	53	22.7779	77	22.7779	71	22.7779	94	22.7779	87	22.7779	77	35.5582	175
22.788	61	22.788	80	22.788	88	22.788	78	22.788	74	22.788	85	22.788	64	35.5784	179
22.7981	75	22.7981	63	22.7981	83	22.7981	102	22.7981	94	22.7981	70	22.7981	81	35.5986	163
22.8082	69	22.8082	54	22.8082	74	22.8082	72	22.8082	70	22.8082	66	22.8082	72	35.6189	172
22.8184	59	22.8184	79	22.8184	66	22.8184	79	22.8184	63	22.8184	65	22.8184	66	35.6391	148
22.8285	70	22.8285	55	22.8285	83	22.8285	91	22.8285	79	22.8285	72	22.8285	70	35.6593	152
22.8386	75	22.8386	61	22.8386	78	22.8386	80	22.8386	67	22.8386	78	22.8386	62	35.6795	128
22.8487	70	22.8487	75	22.8487	80	22.8487	110	22.8487	79	22.8487	80	22.8487	64	35.6997	128
22.8588	90	22.8588	86	22.8588	95	22.8588	70	22.8588	96	22.8588	94	22.8588	69	35.72	127
22.8689	78	22.8689	93	22.8689	77	22.8689	59	22.8689	105	22.8689	86	22.8689	64	35.7402	147
22.879	61	22.879	74	22.879	81	22.879	91	22.879	83	22.879	72	22.879	86	35.7604	148
22.8891	74	22.8891	71	22.8891	70	22.8891	80	22.8891	78	22.8891	74	22.8891	83	35.7806	134
22.8992	75	22.8992	72	22.8992	72	22.8992	94	22.8992	66	22.8992	67	22.8992	65	35.8009	129
22.9094	73	22.9094	79	22.9094	81	22.9094	70	22.9094	55	22.9094	76	22.9094	53	35.8211	141
22.9195	59	22.9195	74	22.9195	73	22.9195	76	22.9195	105	22.9195	76	22.9195	78	35.8413	120
22.9296	60	22.9296	83	22.9296	74	22.9296	83	22.9296	83	22.9296	70	22.9296	86	35.8615	111
22.9397	65	22.9397	83	22.9397	64	22.9397	81	22.9397	63	22.9397	81	22.9397	72	35.8817	123
22.9498	73	22.9498	74	22.9498	68	22.9498	71	22.9498	83	22.9498	73	22.9498	75	35.902	122
22.9599	68	22.9599	73	22.9599	74	22.9599	74	22.9599	68	22.9599	63	22.9599	71	35.9222	111
22.97	68	22.97	66	22.97	70	22.97	67	22.97	86	22.97	74	22.97	82	35.9424	127
22.9801	83	22.9801	49	22.9801	78	22.9801	74	22.9801	70	22.9801	92	22.9801	70	35.9626	118
22.9902	51	22.9902	62	22.9902	63	22.9902	80	22.9902	98	22.9902	70	22.9902	74	35.9828	118
23.0004	68	23.0004	72	23.0004	81	23.0004	82	23.0004	75	23.0004	92	23.0004	84	36.0031	113
23.0105	82	23.0105	81	23.0105	88	23.0105	94	23.0105	71	23.0105	71	23.0105	64	36.0233	121
23.0206	73	23.0206	75	23.0206	95	23.0206	97	23.0206	78	23.0206	74	23.0206	64	36.0435	119
23.0307	58	23.0307	65	23.0307	82	23.0307	74	23.0307	95	23.0307	55	23.0307	66	36.0637	115
23.0408	62	23.0408	73	23.0408	63	23.0408	78	23.0408	81	23.0408	82	23.0408	68	36.084	131
23.0509	84	23.0509	71	23.0509	83	23.0509	81	23.0509	72	23.0509	64	23.0509	79	36.1042	140
23.061	68	23.061	92	23.061	81	23.061	79	23.061	68	23.061	60	23.061	59	36.1244	184
23.0711	84	23.0711	62	23.0711	79	23.0711	66	23.0711	79	23.0711	73	23.0711	70	36.1446	252
23.0812	56	23.0812	72	23.0812	74	23.0812	88	23.0812	83	23.0812	60	23.0812	71	36.1648	413
23.0914	67	23.0914	59	23.0914	71	23.0914	71	23.0914	80	23.0914	73	23.0914	70	36.1851	519
23.1015	75	23.1015	71	23.1015	77	23.1015	65	23.1015	81	23.1015	84	23.1015	70	36.2053	557
23.1116	74	23.1116	52	23.1116	72	23.1116	89	23.1116	89	23.1116	87	23.1116	90	36.2255	471
23.1217	69	23.1217	84	23.1217	79	23.1217	66	23.1217	96	23.1217	69	23.1217	85	36.2457	437
23.1318	69	23.1318	81	23.1318	64	23.1318	84	23.1318	82	23.1318	92	23.1318	74	36.266	447
23.1419	54	23.1419	59	23.1419	64	23.1419	76	23.1419	72	23.1419	58	23.1419	71	36.2862	398
23.152	75	23.152	61	23.152	93	23.152	83	23.152	75	23.152	87	23.152	79	36.3064	371
23.1621	72	23.1621	82	23.1621	66	23.1621	67	23.1621	87	23.1621	93	23.1621	60	36.3266	274
23.1722	76	23.1722	74	23.1722	80	23.1722	90	23.1722	79	23.1722	79	23.1722	75	36.3468	229
23.1823	75	23.1823	59	23.1823	79	23.1823	74	23.1823	87	23.1823	67	23.1823	77	36.3671	210
23.1925	56	23.1925	74	23.1925	79	23.1925	74	23.1925	77	23.1925	73	23.1925	71	36.3873	176
23.2026	46	23.2026	68	23.2026	66	23.2026	89	23.2026	93	23.2026	68	23.2026	64	36.4075	152
23.2127	61	23.2127	71	23.2127	93	23.2127	86	23.2127	75	23.2127	80	23.2127	71	36.4277	119
23.2228	59	23.2228	76	23.2228	72	23.2228	81	23.2228	88	23.2228	73	23.2228	80	36.448	119
23.2329	65	23.2329	61	23.2329	80	23.2329	74	23.2329	86	23.2329	63	23.2329	67	36.4682	102
23.243	73	23.243	84	23.243	85	23.243	67	23.243	83	23.243	67	23.243	64	36.4884	95
23.2531	67	23.2531	67	23.2531	92	23.2531	55	23.2531	102	23.2531	88	23.2531	63	36.5086	103
23.2632	61	23.2632	68	23.2632	63	23.2632	61	23.2632	90	23.2632	82	23.2632	73	36.5288	102
23.2733	75	23.2733	71	23.2733	78	23.2733	88	23.2733	77	23.2733	74	23.2733	85	36.5491	84
23.2835	77	23.2835	72	23.2835	86	23.2835	81	23.2835	83	23.2835	82	23.2835	85	36.5693	86
23.2936	68	23.2936	61	23.2936	65	23.2936	77	23.2936	80	23.2936	98	23.2936	57	36.5895	84
23.3037	63	23.3037	63	23.3037	83	23.3037	77	23.3037	91	23.3037	86	23.3037	55	36.6097	94
23.3138	65	23.3138	66	23.3138	75	23.3138	86	23.3138	73	23.3138	78	23.3138	82	36.63	79
23.3239	68	23.3239	70	23.3239	66	23.3239	84	23.3239	59	23.3239	74	23.3239	73	36.6502	72
23.334	70	23.334	64	23.334	73	23.334	70	23.334	68	23.334	69	23.334	64	36.6704	103
23.3441	72	23.3441	57	23.3441	85	23.3441	73	23.3441	70	23.3441	100	23.3441	61	36.6906	86
23.3542	59	23.3542	50	23.3542	76	23.3542	57	23.3542	72	23.3542	69	23.3542	73	36.7108	72
23.3643	73	23.3643	89	23.3643	80	23.3643	70	23.3643	93	23.3643	74	23.3643	60	36.7311	74
23.3745	52	23.3745	86	23.3745	105	23.3745	68	23.3745	86	23.3745	84	23.3745	73	36.7513	73
23.3846	74	23.3846	62	23.3846	55	23.3846	75	23.3846	67	23.3846	68	23.3846	84	36.7715	74
23.3947	86	23.3947	67	23.3947	69	23.3947	81	23.3947	69	23.3947	76	23.3947	59	36.7917	59
23.4048	67	23.4048	62	23.4048	73	23.4048	87	23.4048	79	23.4048	66	23.4048	72	36.8119	75
23.4149	72	23.4149	85	23.4149	66	23.4149	72	23.4149	87	23.4149	65	23.4149	70	36.8322	61
23.425	61	23.425	62	23.425	75	23.425	79	23.425	72	23.425	72	23.425	73	36.8524	89
23.4351	76	23.4351	52	23.4351	73	23.4351	87	23.4351	73	23.4351	84	23.4351	78	36.8726	69
23.4452	65	23.4452	68	23.4452	86	23.4452	91	23.4452	81	23.4452	82	23.4452	73	36.8928	68
23.4553	74	23.4553	76	23.4553	74	23.4553	67	23.4553	64	23.4553	79	23.4553	72	36.9131	68
23.4655	58	23.4655	73	23.4655	90	23.4655	87	23.4655	98	23.4655	71	23.4655	95	36.9333	82
23.4756	65	23.4756	66	23.4756	61	23.4756	95	23.4756	90	23.4756	86	23.4756	78	36.9535	74
23.4857	67	23.4857	77	23.4857	74	23.4857	56	23.4857	86	23.4857	73	23.4857	75	36.9737	73
23.4958	74	23.4958	69	23.4958	81	23.4958	70	23.4958	73	23.4958	87	23.4958	96	36.9939	70
23.5059	59	23.5059	74	23.5059	90	23.5059	96	23.5059	59	23.5059	82	23.5059	85	37.0142	64
23.516	67	23.516	71	23.516	85	23.516	74	23.516	70	23.516	85	23.516	77	37.0344	70
23.5261	57	23.5261	66	23.5261	71	23.5261	93	23.5261	76	23.5261	84	23.5261	83	37.0546	60
23.5362	68	23.5362	70	23.5362	77	23.5362	85	23.5362	86	23.5362	76	23.5362	95	37.0748	63
23.5463	85	23.5463	63	23.5463	86	23.5463	59	23.5463	66	23.5463	75	23.5463	88	37.0951	75
23.5565	73	23.5565	74	23.5565	70	23.5565	77	23.5565	80	23.5565	85	23.5565	73	37.1153	69
23.5666	67	23.5666	65	23.5666	79	23.5666	79	23.5666	71	23.5666	53	23.5666	77	37.1355	67
23.5767	73	23.5767	67	23.5767	91	23.5767	65	23.5767	62	23.5767	85	23.5767	86	37.1557	77
23.5868	67	23.5868	59	23.5868	67	23.5868	79	23.5868	65	23.5868	94	23.5868	100	37.1759	63
23.5969	61	23.5969	78	23.5969	58	23.5969	84	23.5969	79	23.5969	71	23.5969	74	37.1962	73
23.607	58	23.607	82	23.607	82	23.607	75	23.607	67	23.607	79	23.607	84	37.2164	59
23.6171	88	23.6171	74	23.6171	78	23.6171	65	23.6171	80	23.6171	49	23.6171	79	37.2366	61
23.6272	66	23.6272	56	23.6272	76	23.6272	85	23.6272	77	23.6272	74	23.6272	82	37.2568	75
23.6373	75	23.6373	82	23.6373	87	23.6373	97	23.6373	76	23.6373	83	23.6373	61	37.2771	71
23.6475	63	23.6475	84	23.6475	66	23.6475	87	23.6475	85	23.6475	80	23.6475	68	37.2973	72
23.6576	58	23.6576	68	23.6576	79	23.6576	69	23.6576	68	23.6576	82	23.6576	80	37.3175	55
23.6677	60	23.6677	75	23.6677	78	23.6677	93	23.6677	77	23.6677	69	23.6677	76	37.3377	72
23.6778	63	23.6778	57	23.6778	82	23.6778	70	23.6778	66	23.6778	70	23.6778	75	37.3579	69
23.6879	70	23.6879	67	23.6879	87	23.6879	83	23.6879	67	23.6879	66	23.6879	77	37.3782	69
23.698	67	23.698	70	23.698	66	23.698	71	23.698	86	23.698	68	23.698	68	37.3984	64
23.7081	51	23.7081	93	23.7081	52	23.7081	78	23.7081	87	23.7081	88	23.7081	70	37.4186	81
23.7182	53	23.7182	59	23.7182	83	23.7182	75	23.7182	89	23.7182	79	23.7182	70	37.4388	75
23.7283	57	23.7283	78	23.7283	85	23.7283	86	23.7283	89	23.7283	62	23.7283	61	37.4591	60
23.7385	45	23.7385	78	23.7385	81	23.7385	83	23.7385	69	23.7385	61	23.7385	59	37.4793	71
23.7486	78	23.7486	77	23.7486	87	23.7486	78	23.7486	78	23.7486	71	23.7486	84	37.4995	80
23.7587	59	23.7587	78	23.7587	76	23.7587	72	23.7587	89	23.7587	71	23.7587	63	37.5197	58
23.7688	71	23.7688	77	23.7688	67	23.7688	77	23.7688	85	23.7688	63	23.7688	69	37.5399	66
23.7789	60	23.7789	67	23.7789	72	23.7789	81	23.7789	87	23.7789	98	23.7789	78	37.5602	77
23.789	85	23.789	67	23.789	86	23.789	79	23.789	70	23.789	67	23.789	67	37.5804	67
23.7991	61	23.7991	53	23.7991	63	23.7991	92	23.7991	89	23.7991	78	23.7991	54	37.6006	74
23.8092	69	23.8092	71	23.8092	70	23.8092	79	23.8092	83	23.8092	72	23.8092	51	37.6208	60
23.8193	72	23.8193	78	23.8193	84	23.8193	94	23.8193	86	23.8193	69	23.8193	81	37.6411	57
23.8295	70	23.8295	77	23.8295	76	23.8295	83	23.8295	93	23.8295	75	23.8295	75	37.6613	55
23.8396	59	23.8396	68	23.8396	79	23.8396	79	23.8396	62	23.8396	90	23.8396	61	37.6815	69
23.8497	69	23.8497	80	23.8497	61	23.8497	71	23.8497	75	23.8497	55	23.8497	71	37.7017	63
23.8598	78	23.8598	64	23.8598	69	23.8598	66	23.8598	77	23.8598	80	23.8598	62	37.7219	64
23.8699	63	23.8699	73	23.8699	60	23.8699	82	23.8699	86	23.8699	63	23.8699	68	37.7422	65
23.88	53	23.88	69	23.88	79	23.88	78	23.88	73	23.88	85	23.88	56	37.7624	81
23.8901	59	23.8901	68	23.8901	62	23.8901	76	23.8901	88	23.8901	78	23.8901	71	37.7826	65
23.9002	54	23.9002	72	23.9002	60	23.9002	91	23.9002	76	23.9002	77	23.9002	70	37.8028	66
23.9103	56	23.9103	76	23.9103	80	23.9103	86	23.9103	84	23.9103	77	23.9103	55	37.823	82
23.9205	70	23.9205	61	23.9205	72	23.9205	80	23.9205	84	23.9205	84	23.9205	80	37.8433	60
23.9306	58	23.9306	58	23.9306	70	23.9306	68	23.9306	67	23.9306	85	23.9306	63	37.8635	60
23.9407	80	23.9407	67	23.9407	60	23.9407	93	23.9407	73	23.9407	62	23.9407	65	37.8837	68
23.9508	90	23.9508	79	23.9508	80	23.9508	88	23.9508	76	23.9508	80	23.9508	59	37.9039	59
23.9609	73	23.9609	79	23.9609	56	23.9609	79	23.9609	68	23.9609	77	23.9609	60	37.9242	65
23.971	58	23.971	78	23.971	68	23.971	102	23.971	77	23.971	72	23.971	72	37.9444	60
23.9811	59	23.9811	72	23.9811	72	23.9811	71	23.9811	77	23.9811	73	23.9811	68	37.9646	74
23.9912	79	23.9912	62	23.9912	70	23.9912	64	23.9912	84	23.9912	81	23.9912	67	37.9848	58
24.0013	70	24.0013	76	24.0013	70	24.0013	77	24.0013	72	24.0013	60	24.0013	73	38.005	60
24.0115	56	24.0115	55	24.0115	72	24.0115	69	24.0115	64	24.0115	73	24.0115	74	38.0253	77
24.0216	53	24.0216	70	24.0216	77	24.0216	64	24.0216	85	24.0216	53	24.0216	73	38.0455	70
24.0317	62	24.0317	79	24.0317	63	24.0317	85	24.0317	89	24.0317	73	24.0317	72	38.0657	67
24.0418	58	24.0418	64	24.0418	64	24.0418	77	24.0418	81	24.0418	74	24.0418	81	38.0859	50
24.0519	63	24.0519	67	24.0519	78	24.0519	74	24.0519	88	24.0519	65	24.0519	65	38.1062	69
24.062	60	24.062	68	24.062	67	24.062	80	24.062	77	24.062	76	24.062	72	38.1264	51
24.0721	64	24.0721	61	24.0721	82	24.0721	76	24.0721	90	24.0721	80	24.0721	90	38.1466	58
24.0822	65	24.0822	79	24.0822	72	24.0822	89	24.0822	70	24.0822	86	24.0822	77	38.1668	61
24.0923	63	24.0923	81	24.0923	72	24.0923	60	24.0923	91	24.0923	86	24.0923	57	38.187	52
24.1024	60	24.1024	68	24.1024	77	24.1024	71	24.1024	85	24.1024	78	24.1024	51	38.2073	61
24.1126	59	24.1126	74	24.1126	83	24.1126	76	24.1126	95	24.1126	83	24.1126	64	38.2275	64
24.1227	65	24.1227	77	24.1227	56	24.1227	57	24.1227	95	24.1227	73	24.1227	75	38.2477	50
24.1328	63	24.1328	71	24.1328	78	24.1328	54	24.1328	75	24.1328	72	24.1328	69	38.2679	59
24.1429	53	24.1429	87	24.1429	64	24.1429	72	24.1429	65	24.1429	77	24.1429	86	38.2882	51
24.153	57	24.153	63	24.153	71	24.153	69	24.153	87	24.153	71	24.153	73	38.3084	72
24.1631	60	24.1631	78	24.1631	68	24.1631	65	24.1631	87	24.1631	61	24.1631	65	38.3286	76
24.1732	70	24.1732	64	24.1732	80	24.1732	91	24.1732	71	24.1732	68	24.1732	68	38.3488	72
24.1833	57	24.1833	66	24.1833	87	24.1833	75	24.1833	71	24.1833	70	24.1833	72	38.369	53
24.1934	57	24.1934	78	24.1934	65	24.1934	70	24.1934	84	24.1934	71	24.1934	61	38.3893	53
24.2036	53	24.2036	72	24.2036	91	24.2036	82	24.2036	75	24.2036	69	24.2036	69	38.4095	76
24.2137	55	24.2137	64	24.2137	100	24.2137	62	24.2137	70	24.2137	87	24.2137	72	38.4297	68
24.2238	64	24.2238	55	24.2238	70	24.2238	93	24.2238	68	24.2238	79	24.2238	75	38.4499	60
24.2339	61	24.2339	69	24.2339	80	24.2339	87	24.2339	71	24.2339	82	24.2339	75	38.4702	79
24.244	63	24.244	69	24.244	77	24.244	82	24.244	87	24.244	47	24.244	55	38.4904	56
24.2541	64	24.2541	71	24.2541	72	24.2541	86	24.2541	93	24.2541	75	24.2541	62	38.5106	81
24.2642	60	24.2642	62	24.2642	84	24.2642	84	24.2642	81	24.2642	88	24.2642	83	38.5308	62
24.2743	84	24.2743	63	24.2743	72	24.2743	73	24.2743	78	24.2743	89	24.2743	54	38.551	55
24.2844	71	24.2844	57	24.2844	57	24.2844	64	24.2844	73	24.2844	76	24.2844	73	38.5713	74
24.2946	65	24.2946	76	24.2946	58	24.2946	80	24.2946	72	24.2946	85	24.2946	63	38.5915	61
24.3047	71	24.3047	81	24.3047	62	24.3047	82	24.3047	65	24.3047	84	24.3047	71	38.6117	73
24.3148	57	24.3148	61	24.3148	61	24.3148	79	24.3148	71	24.3148	76	24.3148	64	38.6319	71
24.3249	60	24.3249	79	24.3249	76	24.3249	70	24.3249	88	24.3249	82	24.3249	63	38.6521	71
24.335	76	24.335	72	24.335	70	24.335	73	24.335	84	24.335	89	24.335	76	38.6724	71
24.3451	67	24.3451	81	24.3451	100	24.3451	74	24.3451	61	24.3451	88	24.3451	79	38.6926	69
24.3552	64	24.3552	72	24.3552	58	24.3552	81	24.3552	66	24.3552	69	24.3552	72	38.7128	79
24.3653	55	24.3653	60	24.3653	78	24.3653	72	24.3653	79	24.3653	64	24.3653	70	38.733	58
24.3754	51	24.3754	56	24.3754	79	24.3754	65	24.3754	83	24.3754	87	24.3754	64	38.7533	69
24.3856	48	24.3856	78	24.3856	65	24.3856	69	24.3856	89	24.3856	72	24.3856	69	38.7735	54
24.3957	65	24.3957	70	24.3957	80	24.3957	60	24.3957	82	24.3957	72	24.3957	85	38.7937	65
24.4058	70	24.4058	74	24.4058	74	24.4058	62	24.4058	73	24.4058	63	24.4058	76	38.8139	53
24.4159	57	24.4159	72	24.4159	73	24.4159	89	24.4159	75	24.4159	53	24.4159	70	38.8341	60
24.426	55	24.426	58	24.426	69	24.426	64	24.426	71	24.426	86	24.426	57	38.8544	48
24.4361	56	24.4361	71	24.4361	74	24.4361	77	24.4361	73	24.4361	67	24.4361	69	38.8746	63
24.4462	71	24.4462	88	24.4462	54	24.4462	75	24.4462	66	24.4462	61	24.4462	66	38.8948	56
24.4563	62	24.4563	85	24.4563	81	24.4563	62	24.4563	67	24.4563	84	24.4563	73	38.915	66
24.4664	51	24.4664	68	24.4664	80	24.4664	83	24.4664	64	24.4664	70	24.4664	53	38.9353	52
24.4766	54	24.4766	84	24.4766	83	24.4766	65	24.4766	74	24.4766	66	24.4766	71	38.9555	73
24.4867	66	24.4867	84	24.4867	82	24.4867	66	24.4867	81	24.4867	85	24.4867	71	38.9757	56
24.4968	64	24.4968	83	24.4968	71	24.4968	89	24.4968	82	24.4968	77	24.4968	64	38.9959	67
24.5069	53	24.5069	80	24.5069	67	24.5069	74	24.5069	71	24.5069	71	24.5069	68	39.0161	53
24.517	77	24.517	68	24.517	74	24.517	73	24.517	73	24.517	95	24.517	64	39.0364	67
24.5271	50	24.5271	77	24.5271	64	24.5271	101	24.5271	89	24.5271	71	24.5271	73	39.0566	67
24.5372	64	24.5372	65	24.5372	75	24.5372	80	24.5372	80	24.5372	79	24.5372	67	39.0768	51
24.5473	62	24.5473	67	24.5473	67	24.5473	61	24.5473	94	24.5473	75	24.5473	66	39.097	66
24.5574	70	24.5574	71	24.5574	84	24.5574	61	24.5574	91	24.5574	100	24.5574	76	39.1173	69
24.5676	75	24.5676	81	24.5676	72	24.5676	75	24.5676	72	24.5676	66	24.5676	75	39.1375	52
24.5777	68	24.5777	78	24.5777	90	24.5777	68	24.5777	55	24.5777	59	24.5777	80	39.1577	56
24.5878	47	24.5878	67	24.5878	70	24.5878	75	24.5878	63	24.5878	57	24.5878	84	39.1779	39
24.5979	67	24.5979	76	24.5979	73	24.5979	78	24.5979	71	24.5979	64	24.5979	68	39.1981	66
24.608	80	24.608	66	24.608	70	24.608	67	24.608	76	24.608	72	24.608	61	39.2184	63
24.6181	57	24.6181	71	24.6181	75	24.6181	73	24.6181	100	24.6181	75	24.6181	69	39.2386	58
24.6282	61	24.6282	98	24.6282	73	24.6282	72	24.6282	96	24.6282	71	24.6282	61	39.2588	40
24.6383	49	24.6383	57	24.6383	63	24.6383	74	24.6383	83	24.6383	67	24.6383	77	39.279	62
24.6484	58	24.6484	68	24.6484	68	24.6484	73	24.6484	87	24.6484	63	24.6484	61	39.2993	65
24.6586	64	24.6586	64	24.6586	78	24.6586	76	24.6586	75	24.6586	67	24.6586	75	39.3195	71
24.6687	69	24.6687	67	24.6687	68	24.6687	77	24.6687	102	24.6687	78	24.6687	55	39.3397	57
24.6788	32	24.6788	64	24.6788	76	24.6788	83	24.6788	78	24.6788	91	24.6788	55	39.3599	69
24.6889	74	24.6889	65	24.6889	66	24.6889	68	24.6889	66	24.6889	81	24.6889	67	39.3801	45
24.699	66	24.699	73	24.699	83	24.699	87	24.699	67	24.699	78	24.699	73	39.4004	48
24.7091	57	24.7091	54	24.7091	65	24.7091	81	24.7091	80	24.7091	84	24.7091	76	39.4206	64
24.7192	67	24.7192	71	24.7192	74	24.7192	93	24.7192	75	24.7192	60	24.7192	72	39.4408	60
24.7293	57	24.7293	73	24.7293	60	24.7293	71	24.7293	73	24.7293	79	24.7293	78	39.461	41
24.7394	65	24.7394	74	24.7394	93	24.7394	74	24.7394	68	24.7394	62	24.7394	65	39.4812	62
24.7496	65	24.7496	62	24.7496	65	24.7496	72	24.7496	68	24.7496	59	24.7496	77	39.5015	65
24.7597	67	24.7597	66	24.7597	74	24.7597	78	24.7597	82	24.7597	56	24.7597	85	39.5217	74
24.7698	76	24.7698	67	24.7698	59	24.7698	79	24.7698	65	24.7698	67	24.7698	91	39.5419	62
24.7799	62	24.7799	78	24.7799	58	24.7799	72	24.7799	79	24.7799	85	24.7799	82	39.5621	68
24.79	63	24.79	67	24.79	75	24.79	85	24.79	72	24.79	82	24.79	68	39.5824	66
24.8001	59	24.8001	84	24.8001	55	24.8001	87	24.8001	82	24.8001	68	24.8001	75	39.6026	49
24.8102	51	24.8102	87	24.8102	55	24.8102	73	24.8102	58	24.8102	91	24.8102	69	39.6228	65
24.8203	57	24.8203	63	24.8203	72	24.8203	68	24.8203	83	24.8203	83	24.8203	82	39.643	72
24.8304	64	24.8304	53	24.8304	75	24.8304	67	24.8304	67	24.8304	69	24.8304	83	39.6632	39
24.8406	70	24.8406	56	24.8406	66	24.8406	87	24.8406	81	24.8406	75	24.8406	87	39.6835	55
24.8507	64	24.8507	94	24.8507	82	24.8507	82	24.8507	95	24.8507	70	24.8507	59	39.7037	50
24.8608	82	24.8608	61	24.8608	68	24.8608	81	24.8608	77	24.8608	91	24.8608	101	39.7239	47
24.8709	56	24.8709	73	24.8709	72	24.8709	84	24.8709	83	24.8709	93	24.8709	89	39.7441	76
24.881	60	24.881	75	24.881	58	24.881	85	24.881	75	24.881	68	24.881	74	39.7644	58
24.8911	78	24.8911	64	24.8911	94	24.8911	79	24.8911	95	24.8911	85	24.8911	75	39.7846	50
24.9012	57	24.9012	65	24.9012	80	24.9012	76	24.9012	64	24.9012	83	24.9012	83	39.8048	50
24.9113	51	24.9113	67	24.9113	79	24.9113	82	24.9113	68	24.9113	65	24.9113	92	39.825	62
24.9214	57	24.9214	58	24.9214	87	24.9214	76	24.9214	83	24.9214	92	24.9214	72	39.8452	57
24.9315	60	24.9315	57	24.9315	84	24.9315	79	24.9315	73	24.9315	98	24.9315	87	39.8655	66
24.9417	66	24.9417	73	24.9417	68	24.9417	71	24.9417	101	24.9417	96	24.9417	80	39.8857	61
24.9518	50	24.9518	66	24.9518	68	24.9518	86	24.9518	64	24.9518	85	24.9518	74	39.9059	67
24.9619	60	24.9619	56	24.9619	75	24.9619	87	24.9619	75	24.9619	90	24.9619	93	39.9261	62
24.972	56	24.972	82	24.972	84	24.972	102	24.972	69	24.972	88	24.972	75	39.9464	97
24.9821	67	24.9821	68	24.9821	78	24.9821	68	24.9821	64	24.9821	87	24.9821	75	39.9666	66
24.9922	63	24.9922	97	24.9922	85	24.9922	82	24.9922	96	24.9922	73	24.9922	86	39.9868	78
25.0023	63	25.0023	60	25.0023	99	25.0023	77	25.0023	87	25.0023	75	25.0023	76	40.007	67
25.0124	60	25.0124	66	25.0124	83	25.0124	76	25.0124	85	25.0124	86	25.0124	81	40.0272	84
25.0225	65	25.0225	68	25.0225	76	25.0225	87	25.0225	87	25.0225	83	25.0225	74	40.0475	87
25.0327	74	25.0327	78	25.0327	74	25.0327	86	25.0327	85	25.0327	79	25.0327	70	40.0677	72
25.0428	44	25.0428	68	25.0428	80	25.0428	87	25.0428	95	25.0428	78	25.0428	54	40.0879	72
25.0529	70	25.0529	85	25.0529	85	25.0529	78	25.0529	100	25.0529	90	25.0529	77	40.1081	89
25.063	56	25.063	67	25.063	68	25.063	94	25.063	98	25.063	73	25.063	91	40.1284	83
25.0731	70	25.0731	70	25.0731	81	25.0731	87	25.0731	89	25.0731	71	25.0731	81	40.1486	75
25.0832	60	25.0832	64	25.0832	78	25.0832	83	25.0832	87	25.0832	69	25.0832	81	40.1688	61
25.0933	61	25.0933	74	25.0933	81	25.0933	84	25.0933	84	25.0933	64	25.0933	87	40.189	72
25.1034	61	25.1034	68	25.1034	84	25.1034	85	25.1034	89	25.1034	78	25.1034	77	40.2092	53
25.1135	67	25.1135	59	25.1135	78	25.1135	81	25.1135	79	25.1135	77	25.1135	77	40.2295	56
25.1237	68	25.1237	68	25.1237	61	25.1237	78	25.1237	86	25.1237	69	25.1237	69	40.2497	60
25.1338	58	25.1338	91	25.1338	88	25.1338	79	25.1338	81	25.1338	88	25.1338	67	40.2699	67
25.1439	61	25.1439	76	25.1439	64	25.1439	77	25.1439	74	25.1439	77	25.1439	71	40.2901	45
25.154	70	25.154	72	25.154	78	25.154	96	25.154	78	25.154	86	25.154	85	40.3103	61
25.1641	75	25.1641	78	25.1641	64	25.1641	66	25.1641	77	25.1641	78	25.1641	71	40.3306	48
25.1742	69	25.1742	75	25.1742	75	25.1742	86	25.1742	85	25.1742	76	25.1742	95	40.3508	46
25.1843	56	25.1843	60	25.1843	68	25.1843	86	25.1843	62	25.1843	71	25.1843	56	40.371	69
25.1944	52	25.1944	58	25.1944	74	25.1944	85	25.1944	59	25.1944	75	25.1944	71	40.3912	68
25.2045	64	25.2045	89	25.2045	62	25.2045	74	25.2045	80	25.2045	60	25.2045	74	40.4115	54
25.2147	58	25.2147	78	25.2147	70	25.2147	90	25.2147	77	25.2147	71	25.2147	75	40.4317	58
25.2248	62	25.2248	61	25.2248	68	25.2248	88	25.2248	81	25.2248	79	25.2248	70	40.4519	62
25.2349	52	25.2349	74	25.2349	74	25.2349	84	25.2349	58	25.2349	82	25.2349	75	40.4721	67
25.245	51	25.245	72	25.245	81	25.245	89	25.245	97	25.245	68	25.245	63	40.4923	57
25.2551	59	25.2551	71	25.2551	75	25.2551	75	25.2551	70	25.2551	91	25.2551	78	40.5126	58
25.2652	63	25.2652	55	25.2652	88	25.2652	76	25.2652	76	25.2652	75	25.2652	69	40.5328	47
25.2753	67	25.2753	70	25.2753	82	25.2753	80	25.2753	71	25.2753	77	25.2753	49	40.553	58
25.2854	77	25.2854	63	25.2854	71	25.2854	86	25.2854	68	25.2854	72	25.2854	71	40.5732	61
25.2955	57	25.2955	73	25.2955	78	25.2955	85	25.2955	73	25.2955	79	25.2955	63	40.5935	65
25.3057	49	25.3057	70	25.3057	77	25.3057	71	25.3057	86	25.3057	82	25.3057	66	40.6137	58
25.3158	66	25.3158	65	25.3158	61	25.3158	86	25.3158	70	25.3158	81	25.3158	69	40.6339	70
25.3259	73	25.3259	51	25.3259	75	25.3259	98	25.3259	97	25.3259	88	25.3259	75	40.6541	71
25.336	62	25.336	73	25.336	79	25.336	70	25.336	83	25.336	70	25.336	71	40.6743	81
25.3461	53	25.3461	76	25.3461	83	25.3461	76	25.3461	67	25.3461	80	25.3461	57	40.6946	88
25.3562	58	25.3562	72	25.3562	89	25.3562	85	25.3562	65	25.3562	71	25.3562	87	40.7148	79
25.3663	63	25.3663	72	25.3663	86	25.3663	88	25.3663	86	25.3663	91	25.3663	79	40.735	91
25.3764	50	25.3764	57	25.3764	86	25.3764	89	25.3764	96	25.3764	82	25.3764	82	40.7552	96
25.3865	66	25.3865	62	25.3865	88	25.3865	62	25.3865	99	25.3865	70	25.3865	67	40.7755	119
25.3967	77	25.3967	73	25.3967	76	25.3967	69	25.3967	82	25.3967	68	25.3967	66	40.7957	114
25.4068	49	25.4068	63	25.4068	89	25.4068	89	25.4068	82	25.4068	81	25.4068	73	40.8159	147
25.4169	66	25.4169	56	25.4169	82	25.4169	81	25.4169	82	25.4169	70	25.4169	57	40.8361	268
25.427	66	25.427	76	25.427	76	25.427	86	25.427	83	25.427	84	25.427	57	40.8563	354
25.4371	69	25.4371	66	25.4371	64	25.4371	96	25.4371	89	25.4371	72	25.4371	79	40.8766	479
25.4472	71	25.4472	67	25.4472	81	25.4472	90	25.4472	88	25.4472	77	25.4472	72	40.8968	451
25.4573	70	25.4573	59	25.4573	73	25.4573	62	25.4573	88	25.4573	81	25.4573	73	40.917	378
25.4674	67	25.4674	71	25.4674	64	25.4674	99	25.4674	81	25.4674	76	25.4674	82	40.9372	342
25.4775	56	25.4775	63	25.4775	66	25.4775	73	25.4775	81	25.4775	71	25.4775	72	40.9575	360
25.4877	56	25.4877	79	25.4877	86	25.4877	81	25.4877	79	25.4877	74	25.4877	89	40.9777	365
25.4978	56	25.4978	69	25.4978	72	25.4978	82	25.4978	79	25.4978	87	25.4978	76	40.9979	327
25.5079	72	25.5079	71	25.5079	79	25.5079	80	25.5079	83	25.5079	67	25.5079	83	41.0181	240
25.518	50	25.518	79	25.518	77	25.518	76	25.518	74	25.518	94	25.518	98	41.0383	197
25.5281	71	25.5281	66	25.5281	84	25.5281	83	25.5281	92	25.5281	111	25.5281	84	41.0586	164
25.5382	70	25.5382	89	25.5382	72	25.5382	74	25.5382	68	25.5382	99	25.5382	90	41.0788	116
25.5483	64	25.5483	89	25.5483	68	25.5483	77	25.5483	90	25.5483	95	25.5483	109	41.099	119
25.5584	51	25.5584	74	25.5584	73	25.5584	81	25.5584	101	25.5584	109	25.5584	121	41.1192	96
25.5685	53	25.5685	81	25.5685	77	25.5685	85	25.5685	92	25.5685	107	25.5685	92	41.1394	83
25.5787	57	25.5787	78	25.5787	54	25.5787	80	25.5787	79	25.5787	107	25.5787	85	41.1597	83
25.5888	69	25.5888	72	25.5888	79	25.5888	73	25.5888	94	25.5888	91	25.5888	92	41.1799	85
25.5989	64	25.5989	84	25.5989	75	25.5989	75	25.5989	80	25.5989	109	25.5989	99	41.2001	66
25.609	63	25.609	72	25.609	71	25.609	70	25.609	105	25.609	115	25.609	97	41.2203	60
25.6191	64	25.6191	83	25.6191	79	25.6191	97	25.6191	89	25.6191	118	25.6191	83	41.2406	58
25.6292	77	25.6292	73	25.6292	71	25.6292	89	25.6292	94	25.6292	103	25.6292	77	41.2608	70
25.6393	72	25.6393	74	25.6393	73	25.6393	68	25.6393	91	25.6393	108	25.6393	102	41.281	72
25.6494	61	25.6494	74	25.6494	58	25.6494	65	25.6494	106	25.6494	108	25.6494	80	41.3012	72
25.6595	74	25.6595	67	25.6595	74	25.6595	75	25.6595	91	25.6595	93	25.6595	70	41.3214	64
25.6697	59	25.6697	64	25.6697	94	25.6697	61	25.6697	88	25.6697	95	25.6697	68	41.3417	50
25.6798	44	25.6798	76	25.6798	64	25.6798	95	25.6798	113	25.6798	95	25.6798	94	41.3619	57
25.6899	64	25.6899	72	25.6899	65	25.6899	69	25.6899	92	25.6899	98	25.6899	70	41.3821	57
25.7	75	25.7	84	25.7	60	25.7	75	25.7	102	25.7	75	25.7	72	41.4023	66
25.7101	68	25.7101	57	25.7101	72	25.7101	96	25.7101	95	25.7101	109	25.7101	68	41.4226	73
25.7202	57	25.7202	72	25.7202	82	25.7202	89	25.7202	92	25.7202	91	25.7202	72	41.4428	77
25.7303	81	25.7303	61	25.7303	73	25.7303	91	25.7303	104	25.7303	88	25.7303	76	41.463	53
25.7404	57	25.7404	71	25.7404	86	25.7404	85	25.7404	93	25.7404	63	25.7404	85	41.4832	73
25.7505	61	25.7505	81	25.7505	69	25.7505	81	25.7505	73	25.7505	82	25.7505	86	41.5034	56
25.7606	64	25.7606	75	25.7606	72	25.7606	78	25.7606	79	25.7606	83	25.7606	61	41.5237	64
25.7708	72	25.7708	73	25.7708	78	25.7708	97	25.7708	96	25.7708	70	25.7708	83	41.5439	66
25.7809	73	25.7809	78	25.7809	89	25.7809	72	25.7809	66	25.7809	80	25.7809	82	41.5641	67
25.791	80	25.791	74	25.791	89	25.791	91	25.791	93	25.791	66	25.791	83	41.5843	77
25.8011	71	25.8011	63	25.8011	78	25.8011	86	25.8011	81	25.8011	89	25.8011	89	41.6046	84
25.8112	53	25.8112	71	25.8112	80	25.8112	84	25.8112	76	25.8112	93	25.8112	80	41.6248	78
25.8213	66	25.8213	58	25.8213	76	25.8213	100	25.8213	77	25.8213	100	25.8213	85	41.645	54
25.8314	64	25.8314	66	25.8314	73	25.8314	112	25.8314	76	25.8314	77	25.8314	99	41.6652	78
25.8415	72	25.8415	63	25.8415	81	25.8415	79	25.8415	75	25.8415	75	25.8415	90	41.6854	112
25.8516	62	25.8516	82	25.8516	81	25.8516	77	25.8516	83	25.8516	93	25.8516	104	41.7057	109
25.8618	64	25.8618	62	25.8618	66	25.8618	82	25.8618	66	25.8618	85	25.8618	86	41.7259	118
25.8719	72	25.8719	70	25.8719	72	25.8719	70	25.8719	98	25.8719	97	25.8719	95	41.7461	101
25.882	64	25.882	59	25.882	86	25.882	73	25.882	64	25.882	66	25.882	100	41.7663	122
25.8921	50	25.8921	59	25.8921	61	25.8921	74	25.8921	81	25.8921	97	25.8921	96	41.7866	111
25.9022	65	25.9022	61	25.9022	76	25.9022	80	25.9022	77	25.9022	96	25.9022	96	41.8068	86
25.9123	54	25.9123	73	25.9123	66	25.9123	83	25.9123	75	25.9123	67	25.9123	85	41.827	103
25.9224	77	25.9224	84	25.9224	75	25.9224	80	25.9224	75	25.9224	76	25.9224	85	41.8472	90
25.9325	60	25.9325	62	25.9325	86	25.9325	64	25.9325	75	25.9325	94	25.9325	95	41.8674	98
25.9426	72	25.9426	69	25.9426	76	25.9426	83	25.9426	76	25.9426	72	25.9426	82	41.8877	78
25.9528	61	25.9528	87	25.9528	80	25.9528	88	25.9528	82	25.9528	102	25.9528	107	41.9079	69
25.9629	73	25.9629	70	25.9629	57	25.9629	76	25.9629	77	25.9629	87	25.9629	83	41.9281	83
25.973	74	25.973	73	25.973	90	25.973	90	25.973	77	25.973	80	25.973	96	41.9483	73
25.9831	83	25.9831	70	25.9831	65	25.9831	66	25.9831	74	25.9831	85	25.9831	99	41.9685	62
25.9932	71	25.9932	74	25.9932	78	25.9932	72	25.9932	83	25.9932	71	25.9932	88	41.9888	55
26.0033	82	26.0033	70	26.0033	80	26.0033	57	26.0033	64	26.0033	84	26.0033	96	42.009	64
26.0134	66	26.0134	72	26.0134	96	26.0134	86	26.0134	81	26.0134	52	26.0134	89	42.0292	78
26.0235	49	26.0235	81	26.0235	82	26.0235	78	26.0235	81	26.0235	78	26.0235	80	42.0494	76
26.0336	59	26.0336	81	26.0336	66	26.0336	85	26.0336	89	26.0336	77	26.0336	84	42.0697	55
26.0438	71	26.0438	49	26.0438	74	26.0438	82	26.0438	89	26.0438	87	26.0438	76	42.0899	78
26.0539	80	26.0539	84	26.0539	91	26.0539	76	26.0539	86	26.0539	77	26.0539	94	42.1101	81
26.064	75	26.064	66	26.064	76	26.064	67	26.064	91	26.064	99	26.064	63	42.1303	81
26.0741	66	26.0741	82	26.0741	75	26.0741	71	26.0741	86	26.0741	91	26.0741	81	42.1505	78
26.0842	72	26.0842	63	26.0842	81	26.0842	85	26.0842	84	26.0842	92	26.0842	107	42.1708	71
26.0943	47	26.0943	72	26.0943	79	26.0943	78	26.0943	79	26.0943	85	26.0943	113	42.191	93
26.1044	77	26.1044	79	26.1044	75	26.1044	84	26.1044	76	26.1044	82	26.1044	77	42.2112	92
26.1145	66	26.1145	66	26.1145	70	26.1145	78	26.1145	87	26.1145	96	26.1145	78	42.2314	84
26.1246	61	26.1246	76	26.1246	70	26.1246	98	26.1246	87	26.1246	106	26.1246	85	42.2517	83
26.1348	78	26.1348	65	26.1348	64	26.1348	70	26.1348	96	26.1348	97	26.1348	98	42.2719	100
26.1449	62	26.1449	57	26.1449	76	26.1449	70	26.1449	78	26.1449	74	26.1449	86	42.2921	97
26.155	71	26.155	62	26.155	78	26.155	82	26.155	98	26.155	92	26.155	95	42.3123	93
26.1651	69	26.1651	72	26.1651	61	26.1651	61	26.1651	75	26.1651	93	26.1651	136	42.3325	113
26.1752	54	26.1752	75	26.1752	72	26.1752	79	26.1752	97	26.1752	78	26.1752	114	42.3528	133
26.1853	72	26.1853	81	26.1853	62	26.1853	87	26.1853	100	26.1853	96	26.1853	111	42.373	123
26.1954	47	26.1954	74	26.1954	76	26.1954	85	26.1954	82	26.1954	106	26.1954	114	42.3932	97
26.2055	73	26.2055	69	26.2055	105	26.2055	93	26.2055	86	26.2055	98	26.2055	138	42.4134	112
26.2156	62	26.2156	71	26.2156	80	26.2156	88	26.2156	79	26.2156	89	26.2156	133	42.4337	117
26.2258	91	26.2258	84	26.2258	75	26.2258	73	26.2258	107	26.2258	91	26.2258	151	42.4539	113
26.2359	56	26.2359	76	26.2359	75	26.2359	76	26.2359	100	26.2359	99	26.2359	138	42.4741	103
26.246	55	26.246	64	26.246	82	26.246	82	26.246	82	26.246	110	26.246	175	42.4943	100
26.2561	66	26.2561	75	26.2561	95	26.2561	73	26.2561	97	26.2561	107	26.2561	197	42.5145	66
26.2662	80	26.2662	68	26.2662	58	26.2662	78	26.2662	86	26.2662	94	26.2662	229	42.5348	64
26.2763	63	26.2763	67	26.2763	82	26.2763	102	26.2763	93	26.2763	99	26.2763	284	42.555	66
26.2864	58	26.2864	65	26.2864	72	26.2864	78	26.2864	95	26.2864	86	26.2864	279	42.5752	63
26.2965	87	26.2965	66	26.2965	69	26.2965	95	26.2965	97	26.2965	104	26.2965	296	42.5954	72
26.3066	57	26.3066	72	26.3066	88	26.3066	76	26.3066	113	26.3066	118	26.3066	383	42.6157	67
26.3168	67	26.3168	77	26.3168	69	26.3168	80	26.3168	95	26.3168	106	26.3168	475	42.6359	73
26.3269	57	26.3269	62	26.3269	94	26.3269	85	26.3269	104	26.3269	106	26.3269	500	42.6561	64
26.337	76	26.337	77	26.337	78	26.337	79	26.337	118	26.337	117	26.337	537	42.6763	69
26.3471	55	26.3471	78	26.3471	73	26.3471	89	26.3471	94	26.3471	107	26.3471	632	42.6965	67
26.3572	76	26.3572	72	26.3572	73	26.3572	79	26.3572	85	26.3572	131	26.3572	627	42.7168	45
26.3673	68	26.3673	81	26.3673	79	26.3673	83	26.3673	117	26.3673	139	26.3673	640	42.737	62
26.3774	64	26.3774	69	26.3774	88	26.3774	92	26.3774	109	26.3774	134	26.3774	664	42.7572	72
26.3875	64	26.3875	70	26.3875	75	26.3875	88	26.3875	91	26.3875	153	26.3875	682	42.7774	75
26.3976	74	26.3976	65	26.3976	80	26.3976	102	26.3976	105	26.3976	151	26.3976	584	42.7976	51
26.4078	66	26.4078	75	26.4078	89	26.4078	89	26.4078	99	26.4078	158	26.4078	545	42.8179	46
26.4179	65	26.4179	84	26.4179	86	26.4179	101	26.4179	103	26.4179	186	26.4179	498	42.8381	51
26.428	68	26.428	63	26.428	79	26.428	107	26.428	86	26.428	239	26.428	483	42.8583	65
26.4381	75	26.4381	74	26.4381	81	26.4381	97	26.4381	93	26.4381	261	26.4381	433	42.8785	67
26.4482	60	26.4482	77	26.4482	66	26.4482	85	26.4482	110	26.4482	293	26.4482	396	42.8988	74
26.4583	74	26.4583	87	26.4583	84	26.4583	93	26.4583	99	26.4583	384	26.4583	359	42.919	60
26.4684	65	26.4684	59	26.4684	93	26.4684	93	26.4684	111	26.4684	465	26.4684	358	42.9392	66
26.4785	71	26.4785	77	26.4785	114	26.4785	101	26.4785	125	26.4785	561	26.4785	347	42.9594	45
26.4886	87	26.4886	77	26.4886	71	26.4886	101	26.4886	117	26.4886	605	26.4886	295	42.9796	67
26.4988	78	26.4988	71	26.4988	86	26.4988	98	26.4988	133	26.4988	765	26.4988	273	42.9999	54
26.5089	71	26.5089	74	26.5089	92	26.5089	122	26.5089	132	26.5089	834	26.5089	281	43.0201	72
26.519	52	26.519	85	26.519	86	26.519	110	26.519	134	26.519	921	26.519	290	43.0403	72
26.5291	54	26.5291	62	26.5291	90	26.5291	121	26.5291	156	26.5291	940	26.5291	262	43.0605	73
26.5392	70	26.5392	77	26.5392	79	26.5392	97	26.5392	174	26.5392	944	26.5392	285	43.0808	69
26.5493	62	26.5493	68	26.5493	96	26.5493	93	26.5493	135	26.5493	943	26.5493	245	43.101	71
26.5594	78	26.5594	82	26.5594	93	26.5594	116	26.5594	172	26.5594	915	26.5594	237	43.1212	60
26.5695	72	26.5695	72	26.5695	86	26.5695	83	26.5695	213	26.5695	823	26.5695	247	43.1414	66
26.5796	57	26.5796	76	26.5796	86	26.5796	90	26.5796	202	26.5796	825	26.5796	243	43.1616	67
26.5897	76	26.5897	81	26.5897	111	26.5897	93	26.5897	278	26.5897	780	26.5897	185	43.1819	73
26.5999	53	26.5999	68	26.5999	99	26.5999	111	26.5999	289	26.5999	691	26.5999	191	43.2021	61
26.61	71	26.61	72	26.61	105	26.61	128	26.61	371	26.61	618	26.61	228	43.2223	49
26.6201	66	26.6201	89	26.6201	98	26.6201	130	26.6201	427	26.6201	489	26.6201	192	43.2425	49
26.6302	72	26.6302	70	26.6302	83	26.6302	100	26.6302	576	26.6302	468	26.6302	144	43.2628	57
26.6403	79	26.6403	86	26.6403	100	26.6403	110	26.6403	692	26.6403	416	26.6403	172	43.283	57
26.6504	90	26.6504	70	26.6504	99	26.6504	130	26.6504	809	26.6504	345	26.6504	147	43.3032	48
26.6605	75	26.6605	72	26.6605	105	26.6605	116	26.6605	950	26.6605	299	26.6605	112	43.3234	73
26.6706	70	26.6706	72	26.6706	94	26.6706	137	26.6706	1129	26.6706	239	26.6706	126	43.3436	59
26.6807	69	26.6807	71	26.6807	104	26.6807	138	26.6807	1218	26.6807	210	26.6807	116	43.3639	55
26.6909	57	26.6909	89	26.6909	89	26.6909	121	26.6909	1224	26.6909	194	26.6909	111	43.3841	69
26.701	52	26.701	81	26.701	112	26.701	162	26.701	1282	26.701	191	26.701	126	43.4043	59
26.7111	75	26.7111	98	26.7111	97	26.7111	179	26.7111	1226	26.7111	170	26.7111	95	43.4245	61
26.7212	81	26.7212	69	26.7212	123	26.7212	181	26.7212	1075	26.7212	145	26.7212	122	43.4448	58
26.7313	73	26.7313	79	26.7313	103	26.7313	231	26.7313	988	26.7313	154	26.7313	107	43.465	51
26.7414	87	26.7414	81	26.7414	115	26.7414	259	26.7414	901	26.7414	155	26.7414	133	43.4852	72
26.7515	73	26.7515	88	26.7515	124	26.7515	316	26.7515	826	26.7515	130	26.7515	110	43.5054	65
26.7616	68	26.7616	95	26.7616	121	26.7616	395	26.7616	788	26.7616	126	26.7616	102	43.5256	64
26.7717	86	26.7717	105	26.7717	117	26.7717	486	26.7717	680	26.7717	118	26.7717	116	43.5459	65
26.7819	83	26.7819	104	26.7819	130	26.7819	569	26.7819	600	26.7819	136	26.7819	94	43.5661	69
26.792	93	26.792	92	26.792	117	26.792	713	26.792	507	26.792	102	26.792	89	43.5863	61
26.8021	87	26.8021	111	26.8021	138	26.8021	773	26.8021	379	26.8021	88	26.8021	122	43.6065	66
26.8122	96	26.8122	107	26.8122	144	26.8122	1032	26.8122	308	26.8122	119	26.8122	113	43.6267	72
26.8223	102	26.8223	102	26.8223	140	26.8223	1155	26.8223	285	26.8223	123	26.8223	98	43.647	79
26.8324	98	26.8324	106	26.8324	167	26.8324	1355	26.8324	256	26.8324	113	26.8324	113	43.6672	62
26.8425	106	26.8425	133	26.8425	185	26.8425	1386	26.8425	242	26.8425	108	26.8425	106	43.6874	63
26.8526	114	26.8526	134	26.8526	187	26.8526	1473	26.8526	218	26.8526	119	26.8526	116	43.7076	60
26.8627	117	26.8627	106	26.8627	218	26.8627	1405	26.8627	186	26.8627	142	26.8627	119	43.7279	76
26.8729	106	26.8729	125	26.8729	237	26.8729	1386	26.8729	152	26.8729	120	26.8729	127	43.7481	59
26.883	111	26.883	118	26.883	249	26.883	1346	26.883	158	26.883	118	26.883	128	43.7683	72
26.8931	117	26.8931	125	26.8931	293	26.8931	1178	26.8931	146	26.8931	138	26.8931	106	43.7885	68
26.9032	102	26.9032	142	26.9032	321	26.9032	1108	26.9032	138	26.9032	120	26.9032	118	43.8087	57
26.9133	116	26.9133	118	26.9133	443	26.9133	1069	26.9133	136	26.9133	126	26.9133	131	43.829	78
26.9234	138	26.9234	121	26.9234	485	26.9234	938	26.9234	140	26.9234	142	26.9234	140	43.8492	58
26.9335	117	26.9335	115	26.9335	600	26.9335	816	26.9335	120	26.9335	144	26.9335	141	43.8694	61
26.9436	108	26.9436	113	26.9436	757	26.9436	747	26.9436	113	26.9436	132	26.9436	163	43.8896	59
26.9537	119	26.9537	132	26.9537	911	26.9537	635	26.9537	147	26.9537	108	26.9537	159	43.9099	79
26.9639	102	26.9639	129	26.9639	1114	26.9639	515	26.9639	125	26.9639	112	26.9639	159	43.9301	81
26.974	116	26.974	110	26.974	1306	26.974	449	26.974	93	26.974	151	26.974	138	43.9503	76
26.9841	116	26.9841	131	26.9841	1569	26.9841	359	26.9841	136	26.9841	136	26.9841	186	43.9705	73
26.9942	110	26.9942	97	26.9942	1717	26.9942	318	26.9942	129	26.9942	144	26.9942	168	43.9907	94
27.0043	117	27.0043	155	27.0043	1788	27.0043	296	27.0043	124	27.0043	116	27.0043	196	44.011	103
27.0144	107	27.0144	132	27.0144	1810	27.0144	241	27.0144	116	27.0144	140	27.0144	161	44.0312	153
27.0245	128	27.0245	116	27.0245	1705	27.0245	208	27.0245	140	27.0245	93	27.0245	167	44.0514	146
27.0346	114	27.0346	154	27.0346	1612	27.0346	198	27.0346	97	27.0346	98	27.0346	189	44.0716	213
27.0447	118	27.0447	124	27.0447	1471	27.0447	160	27.0447	126	27.0447	108	27.0447	149	44.0919	194
27.0549	131	27.0549	188	27.0549	1275	27.0549	153	27.0549	97	27.0549	120	27.0549	203	44.1121	221
27.065	110	27.065	151	27.065	1177	27.065	161	27.065	93	27.065	128	27.065	196	44.1323	185
27.0751	110	27.0751	167	27.0751	1061	27.0751	142	27.0751	104	27.0751	109	27.0751	177	44.1525	180
27.0852	128	27.0852	204	27.0852	1017	27.0852	128	27.0852	99	27.0852	84	27.0852	175	44.1727	173
27.0953	134	27.0953	209	27.0953	866	27.0953	135	27.0953	107	27.0953	109	27.0953	173	44.193	183
27.1054	122	27.1054	223	27.1054	642	27.1054	141	27.1054	93	27.1054	114	27.1054	173	44.2132	169
27.1155	140	27.1155	299	27.1155	499	27.1155	116	27.1155	113	27.1155	114	27.1155	188	44.2334	152
27.1256	171	27.1256	339	27.1256	412	27.1256	140	27.1256	96	27.1256	104	27.1256	185	44.2536	153
27.1357	182	27.1357	452	27.1357	351	27.1357	126	27.1357	105	27.1357	114	27.1357	206	44.2739	168
27.1459	180	27.1459	617	27.1459	281	27.1459	127	27.1459	130	27.1459	133	27.1459	182	44.2941	138
27.156	203	27.156	686	27.156	254	27.156	119	27.156	104	27.156	135	27.156	203	44.3143	119
27.1661	264	27.1661	938	27.1661	225	27.1661	128	27.1661	122	27.1661	111	27.1661	212	44.3345	108
27.1762	270	27.1762	1224	27.1762	195	27.1762	115	27.1762	110	27.1762	132	27.1762	204	44.3547	115
27.1863	341	27.1863	1467	27.1863	168	27.1863	112	27.1863	106	27.1863	129	27.1863	207	44.375	130
27.1964	393	27.1964	1850	27.1964	198	27.1964	127	27.1964	104	27.1964	134	27.1964	201	44.3952	99
27.2065	501	27.2065	2121	27.2065	187	27.2065	128	27.2065	84	27.2065	145	27.2065	236	44.4154	91
27.2166	629	27.2166	2290	27.2166	186	27.2166	119	27.2166	104	27.2166	155	27.2166	240	44.4356	86
27.2267	842	27.2267	2540	27.2267	204	27.2267	116	27.2267	100	27.2267	161	27.2267	183	44.4559	99
27.2369	1004	27.2369	2333	27.2369	203	27.2369	111	27.2369	112	27.2369	169	27.2369	221	44.4761	83
27.247	1351	27.247	2126	27.247	228	27.247	108	27.247	110	27.247	145	27.247	250	44.4963	76
27.2571	1648	27.2571	1842	27.2571	217	27.2571	119	27.2571	85	27.2571	167	27.2571	275	44.5165	71
27.2672	1996	27.2672	1686	27.2672	212	27.2672	104	27.2672	113	27.2672	153	27.2672	241	44.5367	67
27.2773	2432	27.2773	1580	27.2773	209	27.2773	97	27.2773	113	27.2773	160	27.2773	340	44.557	75
27.2874	2532	27.2874	1495	27.2874	197	27.2874	94	27.2874	121	27.2874	167	27.2874	363	44.5772	86
27.2975	2560	27.2975	1330	27.2975	214	27.2975	100	27.2975	112	27.2975	196	27.2975	370	44.5974	76
27.3076	2444	27.3076	1144	27.3076	200	27.3076	119	27.3076	124	27.3076	176	27.3076	450	44.6176	86
27.3177	2234	27.3177	956	27.3177	174	27.3177	86	27.3177	131	27.3177	178	27.3177	438	44.6378	87
27.3279	2170	27.3279	695	27.3279	210	27.3279	110	27.3279	125	27.3279	178	27.3279	558	44.6581	76
27.338	1970	27.338	544	27.338	174	27.338	99	27.338	141	27.338	183	27.338	630	44.6783	86
27.3481	1851	27.3481	392	27.3481	193	27.3481	96	27.3481	128	27.3481	222	27.3481	708	44.6985	79
27.3582	1534	27.3582	306	27.3582	150	27.3582	102	27.3582	154	27.3582	196	27.3582	970	44.7187	94
27.3683	1509	27.3683	239	27.3683	138	27.3683	117	27.3683	138	27.3683	191	27.3683	1155	44.739	81
27.3784	1242	27.3784	226	27.3784	138	27.3784	104	27.3784	155	27.3784	203	27.3784	1331	44.7592	83
27.3885	1014	27.3885	184	27.3885	157	27.3885	92	27.3885	119	27.3885	193	27.3885	1760	44.7794	73
27.3986	824	27.3986	164	27.3986	146	27.3986	98	27.3986	157	27.3986	227	27.3986	2021	44.7996	68
27.4087	631	27.4087	182	27.4087	115	27.4087	109	27.4087	145	27.4087	212	27.4087	2524	44.8198	85
27.4189	425	27.4189	138	27.4189	120	27.4189	126	27.4189	147	27.4189	222	27.4189	3013	44.8401	64
27.429	366	27.429	131	27.429	110	27.429	110	27.429	171	27.429	228	27.429	3552	44.8603	89
27.4391	293	27.4391	146	27.4391	121	27.4391	128	27.4391	147	27.4391	232	27.4391	4175	44.8805	74
27.4492	218	27.4492	144	27.4492	121	27.4492	98	27.4492	149	27.4492	243	27.4492	4871	44.9007	70
27.4593	201	27.4593	152	27.4593	103	27.4593	115	27.4593	149	27.4593	309	27.4593	5476	44.921	78
27.4694	172	27.4694	142	27.4694	94	27.4694	122	27.4694	153	27.4694	315	27.4694	5960	44.9412	90
27.4795	174	27.4795	133	27.4795	106	27.4795	120	27.4795	182	27.4795	366	27.4795	6286	44.9614	79
27.4896	151	27.4896	156	27.4896	99	27.4896	114	27.4896	175	27.4896	356	27.4896	6236	44.9816	63
27.4997	151	27.4997	110	27.4997	110	27.4997	106	27.4997	196	27.4997	432	27.4997	6180	45.0018	75
27.5098	158	27.5098	134	27.5098	101	27.5098	129	27.5098	161	27.5098	479	27.5098	5672	45.0221	63
27.52	146	27.52	125	27.52	92	27.52	128	27.52	190	27.52	579	27.52	5087	45.0423	70
27.5301	132	27.5301	137	27.5301	96	27.5301	132	27.5301	190	27.5301	806	27.5301	4598	45.0625	81
27.5402	126	27.5402	116	27.5402	79	27.5402	145	27.5402	178	27.5402	894	27.5402	4063	45.0827	82
27.5503	133	27.5503	113	27.5503	119	27.5503	149	27.5503	207	27.5503	1170	27.5503	3728	45.103	97
27.5604	116	27.5604	117	27.5604	97	27.5604	123	27.5604	220	27.5604	1411	27.5604	3466	45.1232	99
27.5705	112	27.5705	120	27.5705	109	27.5705	150	27.5705	209	27.5705	1824	27.5705	2942	45.1434	93
27.5806	122	27.5806	125	27.5806	98	27.5806	127	27.5806	217	27.5806	2337	27.5806	2487	45.1636	78
27.5907	142	27.5907	125	27.5907	113	27.5907	120	27.5907	219	27.5907	3010	27.5907	1991	45.1838	82
27.6008	105	27.6008	110	27.6008	93	27.6008	169	27.6008	239	27.6008	3717	27.6008	1527	45.2041	86
27.611	109	27.611	111	27.611	124	27.611	153	27.611	241	27.611	4419	27.611	1057	45.2243	114
27.6211	124	27.6211	99	27.6211	86	27.6211	139	27.6211	272	27.6211	5424	27.6211	906	45.2445	96
27.6312	107	27.6312	93	27.6312	88	27.6312	155	27.6312	306	27.6312	5985	27.6312	711	45.2647	111
27.6413	110	27.6413	113	27.6413	120	27.6413	151	27.6413	306	27.6413	6335	27.6413	561	45.285	127
27.6514	102	27.6514	102	27.6514	101	27.6514	138	27.6514	360	27.6514	6527	27.6514	500	45.3052	110
27.6615	101	27.6615	101	27.6615	100	27.6615	181	27.6615	389	27.6615	6133	27.6615	425	45.3254	119
27.6716	101	27.6716	105	27.6716	123	27.6716	159	27.6716	455	27.6716	5788	27.6716	379	45.3456	109
27.6817	95	27.6817	103	27.6817	122	27.6817	174	27.6817	513	27.6817	5246	27.6817	341	45.3658	107
27.6918	91	27.6918	102	27.6918	103	27.6918	161	27.6918	665	27.6918	4891	27.6918	349	45.3861	100
27.702	105	27.702	92	27.702	146	27.702	175	27.702	755	27.702	4473	27.702	313	45.4063	109
27.7121	104	27.7121	105	27.7121	126	27.7121	169	27.7121	963	27.7121	4207	27.7121	339	45.4265	86
27.7222	79	27.7222	107	27.7222	124	27.7222	185	27.7222	1238	27.7222	3649	27.7222	287	45.4467	97
27.7323	92	27.7323	76	27.7323	150	27.7323	208	27.7323	1551	27.7323	3282	27.7323	283	45.4669	90
27.7424	104	27.7424	112	27.7424	127	27.7424	187	27.7424	2025	27.7424	2613	27.7424	263	45.4872	112
27.7525	92	27.7525	106	27.7525	119	27.7525	196	27.7525	2466	27.7525	2186	27.7525	231	45.5074	88
27.7626	92	27.7626	100	27.7626	133	27.7626	182	27.7626	3357	27.7626	1600	27.7626	224	45.5276	81
27.7727	87	27.7727	86	27.7727	137	27.7727	216	27.7727	4071	27.7727	1280	27.7727	201	45.5478	94
27.7828	100	27.7828	95	27.7828	165	27.7828	204	27.7828	4732	27.7828	922	27.7828	227	45.5681	89
27.793	80	27.793	95	27.793	153	27.793	246	27.793	5385	27.793	827	27.793	224	45.5883	98
27.8031	80	27.8031	104	27.8031	128	27.8031	257	27.8031	5775	27.8031	634	27.8031	200	45.6085	81
27.8132	88	27.8132	94	27.8132	155	27.8132	331	27.8132	5884	27.8132	510	27.8132	188	45.6287	94
27.8233	104	27.8233	131	27.8233	148	27.8233	386	27.8233	5642	27.8233	454	27.8233	165	45.6489	87
27.8334	98	27.8334	108	27.8334	161	27.8334	460	27.8334	5337	27.8334	389	27.8334	180	45.6692	73
27.8435	73	27.8435	134	27.8435	172	27.8435	508	27.8435	4865	27.8435	368	27.8435	152	45.6894	78
27.8536	86	27.8536	147	27.8536	154	27.8536	654	27.8536	4251	27.8536	360	27.8536	158	45.7096	95
27.8637	92	27.8637	162	27.8637	155	27.8637	736	27.8637	4134	27.8637	324	27.8637	167	45.7298	82
27.8738	74	27.8738	169	27.8738	140	27.8738	965	27.8738	3741	27.8738	311	27.8738	190	45.7501	82
27.884	86	27.884	152	27.884	149	27.884	1188	27.884	3416	27.884	281	27.884	159	45.7703	84
27.8941	75	27.8941	181	27.8941	157	27.8941	1661	27.8941	3012	27.8941	269	27.8941	134	45.7905	81
27.9042	82	27.9042	184	27.9042	157	27.9042	1993	27.9042	2392	27.9042	234	27.9042	141	45.8107	84
27.9143	78	27.9143	198	27.9143	185	27.9143	2439	27.9143	1956	27.9143	233	27.9143	138	45.8309	104
27.9244	95	27.9244	173	27.9244	177	27.9244	2869	27.9244	1490	27.9244	254	27.9244	134	45.8512	100
27.9345	90	27.9345	199	27.9345	212	27.9345	3490	27.9345	1126	27.9345	217	27.9345	125	45.8714	109
27.9446	113	27.9446	182	27.9446	197	27.9446	4122	27.9446	888	27.9446	250	27.9446	114	45.8916	99
27.9547	83	27.9547	181	27.9547	212	27.9547	4480	27.9547	691	27.9547	268	27.9547	141	45.9118	97
27.9648	112	27.9648	160	27.9648	232	27.9648	4831	27.9648	548	27.9648	218	27.9648	128	45.9321	122
27.975	104	27.975	180	27.975	277	27.975	4916	27.975	458	27.975	214	27.975	127	45.9523	122
27.9851	87	27.9851	165	27.9851	337	27.9851	4689	27.9851	393	27.9851	207	27.9851	142	45.9725	125
27.9952	127	27.9952	164	27.9952	384	27.9952	4183	27.9952	345	27.9952	194	27.9952	141	45.9927	136
28.0053	122	28.0053	149	28.0053	440	28.0053	4031	28.0053	315	28.0053	187	28.0053	143	46.0129	156
28.0154	133	28.0154	139	28.0154	612	28.0154	3674	28.0154	302	28.0154	201	28.0154	99	46.0332	148
28.0255	118	28.0255	144	28.0255	688	28.0255	3278	28.0255	267	28.0255	208	28.0255	131	46.0534	165
28.0356	124	28.0356	158	28.0356	857	28.0356	3049	28.0356	247	28.0356	182	28.0356	116	46.0736	192
28.0457	117	28.0457	144	28.0457	1171	28.0457	2699	28.0457	254	28.0457	155	28.0457	133	46.0938	201
28.0558	123	28.0558	153	28.0558	1396	28.0558	2399	28.0558	232	28.0558	144	28.0558	139	46.1141	244
28.066	109	28.066	135	28.066	1859	28.066	1961	28.066	229	28.066	136	28.066	116	46.1343	239
28.0761	151	28.0761	137	28.0761	2311	28.0761	1510	28.0761	237	28.0761	122	28.0761	105	46.1545	275
28.0862	148	28.0862	135	28.0862	2881	28.0862	1219	28.0862	221	28.0862	131	28.0862	94	46.1747	295
28.0963	142	28.0963	150	28.0963	3387	28.0963	930	28.0963	215	28.0963	136	28.0963	102	46.1949	350
28.1064	171	28.1064	157	28.1064	3979	28.1064	726	28.1064	233	28.1064	115	28.1064	122	46.2152	389
28.1165	128	28.1165	178	28.1165	4269	28.1165	575	28.1165	194	28.1165	134	28.1165	105	46.2354	492
28.1266	173	28.1266	158	28.1266	4313	28.1266	441	28.1266	210	28.1266	132	28.1266	84	46.2556	622
28.1367	200	28.1367	170	28.1367	4242	28.1367	413	28.1367	187	28.1367	122	28.1367	83	46.2758	859
28.1468	181	28.1468	150	28.1468	4064	28.1468	357	28.1468	176	28.1468	98	28.1468	102	46.296	1243
28.157	182	28.157	188	28.157	3693	28.157	262	28.157	177	28.157	107	28.157	103	46.3163	1995
28.1671	231	28.1671	205	28.1671	3324	28.1671	266	28.1671	163	28.1671	116	28.1671	93	46.3365	2997
28.1772	229	28.1772	226	28.1772	2958	28.1772	241	28.1772	160	28.1772	124	28.1772	77	46.3567	4042
28.1873	205	28.1873	237	28.1873	2815	28.1873	249	28.1873	137	28.1873	95	28.1873	104	46.3769	3967
28.1974	197	28.1974	263	28.1974	2446	28.1974	214	28.1974	172	28.1974	104	28.1974	94	46.3972	3589
28.2075	209	28.2075	335	28.2075	2256	28.2075	231	28.2075	147	28.2075	110	28.2075	103	46.4174	3344
28.2176	228	28.2176	340	28.2176	1862	28.2176	191	28.2176	148	28.2176	107	28.2176	93	46.4376	3135
28.2277	234	28.2277	416	28.2277	1537	28.2277	193	28.2277	121	28.2277	109	28.2277	102	46.4578	3058
28.2378	218	28.2378	506	28.2378	1195	28.2378	214	28.2378	127	28.2378	92	28.2378	95	46.478	3093
28.248	254	28.248	618	28.248	881	28.248	218	28.248	112	28.248	81	28.248	99	46.4983	2735
28.2581	241	28.2581	793	28.2581	644	28.2581	187	28.2581	111	28.2581	108	28.2581	94	46.5185	2218
28.2682	294	28.2682	998	28.2682	539	28.2682	187	28.2682	160	28.2682	99	28.2682	95	46.5387	1831
28.2783	297	28.2783	1342	28.2783	411	28.2783	180	28.2783	109	28.2783	94	28.2783	99	46.5589	1412
28.2884	378	28.2884	1723	28.2884	342	28.2884	153	28.2884	118	28.2884	99	28.2884	75	46.5792	1149
28.2985	401	28.2985	2174	28.2985	297	28.2985	153	28.2985	112	28.2985	90	28.2985	71	46.5994	781
28.3086	437	28.3086	2864	28.3086	276	28.3086	167	28.3086	108	28.3086	105	28.3086	85	46.6196	643
28.3187	594	28.3187	3238	28.3187	258	28.3187	138	28.3187	71	28.3187	99	28.3187	87	46.6398	504
28.3288	669	28.3288	3869	28.3288	208	28.3288	130	28.3288	108	28.3288	96	28.3288	89	46.66	427
28.3389	909	28.3389	4111	28.3389	193	28.3389	140	28.3389	69	28.3389	103	28.3389	92	46.6803	348
28.3491	1234	28.3491	4105	28.3491	213	28.3491	147	28.3491	92	28.3491	97	28.3491	82	46.7005	302
28.3592	1533	28.3592	3807	28.3592	181	28.3592	156	28.3592	83	28.3592	112	28.3592	86	46.7207	290
28.3693	1976	28.3693	3429	28.3693	180	28.3693	120	28.3693	107	28.3693	95	28.3693	88	46.7409	262
28.3794	2423	28.3794	3091	28.3794	191	28.3794	129	28.3794	113	28.3794	83	28.3794	94	46.7612	241
28.3895	2809	28.3895	2710	28.3895	161	28.3895	134	28.3895	88	28.3895	85	28.3895	84	46.7814	219
28.3996	3266	28.3996	2557	28.3996	179	28.3996	119	28.3996	109	28.3996	88	28.3996	78	46.8016	208
28.4097	3505	28.4097	2431	28.4097	183	28.4097	98	28.4097	105	28.4097	90	28.4097	88	46.8218	193
28.4198	3457	28.4198	2240	28.4198	178	28.4198	133	28.4198	94	28.4198	87	28.4198	93	46.842	212
28.4299	3256	28.4299	1921	28.4299	166	28.4299	125	28.4299	111	28.4299	96	28.4299	84	46.8623	213
28.4401	2954	28.4401	1481	28.4401	201	28.4401	122	28.4401	114	28.4401	82	28.4401	81	46.8825	260
28.4502	2601	28.4502	1182	28.4502	180	28.4502	127	28.4502	109	28.4502	72	28.4502	89	46.9027	241
28.4603	2386	28.4603	887	28.4603	195	28.4603	127	28.4603	101	28.4603	85	28.4603	92	46.9229	214
28.4704	2225	28.4704	613	28.4704	207	28.4704	114	28.4704	92	28.4704	101	28.4704	78	46.9432	197
28.4805	2135	28.4805	446	28.4805	162	28.4805	100	28.4805	100	28.4805	101	28.4805	75	46.9634	172
28.4906	1969	28.4906	390	28.4906	175	28.4906	116	28.4906	75	28.4906	99	28.4906	96	46.9836	203
28.5007	1695	28.5007	286	28.5007	172	28.5007	112	28.5007	98	28.5007	71	28.5007	95	47.0038	180
28.5108	1311	28.5108	263	28.5108	175	28.5108	106	28.5108	107	28.5108	99	28.5108	79	47.024	170
28.5209	1006	28.5209	274	28.5209	140	28.5209	104	28.5209	87	28.5209	90	28.5209	103	47.0443	130
28.5311	809	28.5311	231	28.5311	162	28.5311	109	28.5311	112	28.5311	70	28.5311	86	47.0645	162
28.5412	626	28.5412	230	28.5412	151	28.5412	103	28.5412	108	28.5412	84	28.5412	87	47.0847	144
28.5513	488	28.5513	196	28.5513	117	28.5513	115	28.5513	100	28.5513	85	28.5513	85	47.1049	140
28.5614	337	28.5614	219	28.5614	117	28.5614	92	28.5614	106	28.5614	94	28.5614	87	47.1251	124
28.5715	286	28.5715	202	28.5715	140	28.5715	98	28.5715	86	28.5715	101	28.5715	93	47.1454	119
28.5816	256	28.5816	160	28.5816	125	28.5816	86	28.5816	95	28.5816	78	28.5816	82	47.1656	121
28.5917	235	28.5917	181	28.5917	97	28.5917	94	28.5917	84	28.5917	93	28.5917	92	47.1858	102
28.6018	219	28.6018	159	28.6018	87	28.6018	110	28.6018	108	28.6018	85	28.6018	100	47.206	135
28.6119	175	28.6119	163	28.6119	88	28.6119	97	28.6119	104	28.6119	94	28.6119	88	47.2263	121
28.6221	211	28.6221	145	28.6221	104	28.6221	76	28.6221	98	28.6221	91	28.6221	82	47.2465	135
28.6322	174	28.6322	151	28.6322	81	28.6322	93	28.6322	76	28.6322	87	28.6322	88	47.2667	128
28.6423	186	28.6423	137	28.6423	85	28.6423	98	28.6423	103	28.6423	95	28.6423	80	47.2869	137
28.6524	151	28.6524	146	28.6524	111	28.6524	98	28.6524	81	28.6524	93	28.6524	94	47.3071	161
28.6625	159	28.6625	134	28.6625	104	28.6625	96	28.6625	123	28.6625	100	28.6625	82	47.3274	189
28.6726	125	28.6726	132	28.6726	97	28.6726	108	28.6726	109	28.6726	94	28.6726	69	47.3476	223
28.6827	153	28.6827	138	28.6827	95	28.6827	99	28.6827	112	28.6827	80	28.6827	91	47.3678	417
28.6928	139	28.6928	154	28.6928	83	28.6928	89	28.6928	79	28.6928	86	28.6928	69	47.388	570
28.7029	117	28.7029	148	28.7029	94	28.7029	108	28.7029	91	28.7029	101	28.7029	94	47.4083	589
28.7131	129	28.7131	155	28.7131	98	28.7131	73	28.7131	88	28.7131	75	28.7131	97	47.4285	588
28.7232	134	28.7232	121	28.7232	84	28.7232	90	28.7232	97	28.7232	88	28.7232	91	47.4487	489
28.7333	109	28.7333	112	28.7333	83	28.7333	94	28.7333	73	28.7333	91	28.7333	81	47.4689	507
28.7434	125	28.7434	129	28.7434	92	28.7434	73	28.7434	76	28.7434	96	28.7434	83	47.4891	499
28.7535	127	28.7535	106	28.7535	98	28.7535	94	28.7535	104	28.7535	89	28.7535	87	47.5094	455
28.7636	116	28.7636	119	28.7636	72	28.7636	92	28.7636	81	28.7636	81	28.7636	90	47.5296	462
28.7737	115	28.7737	98	28.7737	90	28.7737	98	28.7737	74	28.7737	112	28.7737	86	47.5498	418
28.7838	136	28.7838	115	28.7838	104	28.7838	83	28.7838	98	28.7838	97	28.7838	88	47.57	338
28.7939	104	28.7939	99	28.7939	98	28.7939	99	28.7939	97	28.7939	90	28.7939	88	47.5903	315
28.8041	117	28.8041	89	28.8041	87	28.8041	99	28.8041	86	28.8041	92	28.8041	68	47.6105	267
28.8142	93	28.8142	98	28.8142	88	28.8142	79	28.8142	88	28.8142	85	28.8142	79	47.6307	228
28.8243	84	28.8243	79	28.8243	106	28.8243	105	28.8243	99	28.8243	77	28.8243	86	47.6509	155
28.8344	91	28.8344	84	28.8344	88	28.8344	88	28.8344	86	28.8344	92	28.8344	64	47.6711	160
28.8445	98	28.8445	97	28.8445	86	28.8445	90	28.8445	100	28.8445	93	28.8445	63	47.6914	133
28.8546	85	28.8546	82	28.8546	78	28.8546	113	28.8546	104	28.8546	84	28.8546	86	47.7116	122
28.8647	100	28.8647	94	28.8647	104	28.8647	79	28.8647	77	28.8647	94	28.8647	76	47.7318	111
28.8748	76	28.8748	75	28.8748	75	28.8748	94	28.8748	102	28.8748	72	28.8748	81	47.752	100
28.8849	88	28.8849	71	28.8849	88	28.8849	117	28.8849	92	28.8849	79	28.8849	81	47.7723	95
28.8951	88	28.8951	77	28.8951	81	28.8951	92	28.8951	83	28.8951	76	28.8951	93	47.7925	85
28.9052	82	28.9052	96	28.9052	84	28.9052	74	28.9052	85	28.9052	80	28.9052	69	47.8127	103
28.9153	85	28.9153	103	28.9153	101	28.9153	83	28.9153	85	28.9153	80	28.9153	75	47.8329	103
28.9254	89	28.9254	93	28.9254	103	28.9254	106	28.9254	99	28.9254	90	28.9254	88	47.8531	89
28.9355	103	28.9355	94	28.9355	97	28.9355	83	28.9355	99	28.9355	94	28.9355	63	47.8734	109
28.9456	103	28.9456	114	28.9456	99	28.9456	105	28.9456	100	28.9456	87	28.9456	84	47.8936	87
28.9557	89	28.9557	71	28.9557	84	28.9557	93	28.9557	101	28.9557	67	28.9557	91	47.9138	111
28.9658	95	28.9658	82	28.9658	109	28.9658	100	28.9658	95	28.9658	100	28.9658	77	47.934	94
28.9759	91	28.9759	87	28.9759	74	28.9759	98	28.9759	79	28.9759	89	28.9759	88	47.9542	106
28.9861	110	28.9861	91	28.9861	119	28.9861	116	28.9861	115	28.9861	89	28.9861	69	47.9745	90
28.9962	114	28.9962	90	28.9962	105	28.9962	122	28.9962	106	28.9962	114	28.9962	88	47.9947	85
29.0063	129	29.0063	115	29.0063	103	29.0063	109	29.0063	104	29.0063	103	29.0063	87	48.0149	100
29.0164	142	29.0164	98	29.0164	151	29.0164	118	29.0164	137	29.0164	104	29.0164	93	48.0351	83
29.0265	161	29.0265	111	29.0265	158	29.0265	116	29.0265	109	29.0265	119	29.0265	89	48.0554	71
29.0366	174	29.0366	113	29.0366	152	29.0366	147	29.0366	116	29.0366	102	29.0366	83	48.0756	92
29.0467	173	29.0467	116	29.0467	186	29.0467	132	29.0467	128	29.0467	123	29.0467	68	48.0958	91
29.0568	189	29.0568	133	29.0568	197	29.0568	146	29.0568	141	29.0568	156	29.0568	85	48.116	83
29.0669	158	29.0669	152	29.0669	176	29.0669	147	29.0669	176	29.0669	165	29.0669	76	48.1362	85
29.0771	162	29.0771	141	29.0771	166	29.0771	168	29.0771	162	29.0771	162	29.0771	80	48.1565	72
29.0872	168	29.0872	163	29.0872	162	29.0872	179	29.0872	154	29.0872	162	29.0872	103	48.1767	73
29.0973	145	29.0973	202	29.0973	136	29.0973	145	29.0973	157	29.0973	157	29.0973	97	48.1969	75
29.1074	138	29.1074	168	29.1074	145	29.1074	154	29.1074	155	29.1074	172	29.1074	74	48.2171	92
29.1175	125	29.1175	207	29.1175	168	29.1175	142	29.1175	146	29.1175	159	29.1175	69	48.2374	78
29.1276	149	29.1276	155	29.1276	138	29.1276	105	29.1276	148	29.1276	140	29.1276	84	48.2576	78
29.1377	111	29.1377	158	29.1377	139	29.1377	136	29.1377	162	29.1377	151	29.1377	73	48.2778	75
29.1478	103	29.1478	158	29.1478	120	29.1478	134	29.1478	147	29.1478	143	29.1478	71	48.298	81
29.1579	111	29.1579	139	29.1579	120	29.1579	134	29.1579	146	29.1579	140	29.1579	89	48.3182	67
29.168	92	29.168	125	29.168	98	29.168	116	29.168	113	29.168	135	29.168	79	48.3385	85
29.1782	94	29.1782	127	29.1782	95	29.1782	113	29.1782	123	29.1782	143	29.1782	92	48.3587	82
29.1883	97	29.1883	119	29.1883	91	29.1883	113	29.1883	113	29.1883	130	29.1883	66	48.3789	63
29.1984	90	29.1984	93	29.1984	97	29.1984	95	29.1984	116	29.1984	116	29.1984	88	48.3991	82
29.2085	80	29.2085	104	29.2085	97	29.2085	87	29.2085	106	29.2085	105	29.2085	101	48.4194	80
29.2186	74	29.2186	129	29.2186	73	29.2186	107	29.2186	98	29.2186	110	29.2186	89	48.4396	70
29.2287	72	29.2287	102	29.2287	87	29.2287	105	29.2287	111	29.2287	103	29.2287	61	48.4598	86
29.2388	77	29.2388	88	29.2388	89	29.2388	106	29.2388	94	29.2388	96	29.2388	75	48.48	70
29.2489	78	29.2489	83	29.2489	103	29.2489	104	29.2489	107	29.2489	96	29.2489	76	48.5002	74
29.259	67	29.259	79	29.259	76	29.259	84	29.259	89	29.259	92	29.259	82	48.5205	65
29.2692	64	29.2692	61	29.2692	90	29.2692	108	29.2692	97	29.2692	104	29.2692	87	48.5407	71
29.2793	78	29.2793	88	29.2793	88	29.2793	75	29.2793	96	29.2793	111	29.2793	89	48.5609	78
29.2894	86	29.2894	78	29.2894	79	29.2894	91	29.2894	80	29.2894	102	29.2894	78	48.5811	60
29.2995	68	29.2995	94	29.2995	99	29.2995	79	29.2995	99	29.2995	120	29.2995	93	48.6014	82
29.3096	76	29.3096	86	29.3096	86	29.3096	80	29.3096	102	29.3096	90	29.3096	81	48.6216	63
29.3197	52	29.3197	67	29.3197	88	29.3197	102	29.3197	95	29.3197	108	29.3197	86	48.6418	64
29.3298	62	29.3298	67	29.3298	78	29.3298	83	29.3298	92	29.3298	76	29.3298	78	48.662	62
29.3399	73	29.3399	79	29.3399	74	29.3399	94	29.3399	72	29.3399	100	29.3399	79	48.6822	62
29.35	52	29.35	77	29.35	87	29.35	75	29.35	92	29.35	93	29.35	79	48.7025	77
29.3602	63	29.3602	84	29.3602	74	29.3602	68	29.3602	99	29.3602	95	29.3602	71	48.7227	79
29.3703	73	29.3703	74	29.3703	84	29.3703	102	29.3703	80	29.3703	95	29.3703	99	48.7429	75
29.3804	68	29.3804	62	29.3804	83	29.3804	90	29.3804	83	29.3804	96	29.3804	80	48.7631	62
29.3905	69	29.3905	89	29.3905	82	29.3905	88	29.3905	91	29.3905	100	29.3905	88	48.7833	77
29.4006	75	29.4006	76	29.4006	79	29.4006	84	29.4006	104	29.4006	113	29.4006	83	48.8036	70
29.4107	84	29.4107	77	29.4107	94	29.4107	94	29.4107	92	29.4107	98	29.4107	89	48.8238	61
29.4208	66	29.4208	78	29.4208	77	29.4208	82	29.4208	84	29.4208	105	29.4208	93	48.844	65
29.4309	65	29.4309	72	29.4309	92	29.4309	88	29.4309	85	29.4309	94	29.4309	90	48.8642	80
29.441	85	29.441	83	29.441	92	29.441	94	29.441	98	29.441	106	29.441	95	48.8845	63
29.4512	60	29.4512	80	29.4512	65	29.4512	82	29.4512	92	29.4512	116	29.4512	98	48.9047	89
29.4613	85	29.4613	84	29.4613	83	29.4613	67	29.4613	90	29.4613	90	29.4613	93	48.9249	84
29.4714	73	29.4714	86	29.4714	95	29.4714	89	29.4714	95	29.4714	102	29.4714	97	48.9451	76
29.4815	58	29.4815	67	29.4815	76	29.4815	63	29.4815	91	29.4815	106	29.4815	100	48.9653	81
29.4916	76	29.4916	86	29.4916	77	29.4916	108	29.4916	106	29.4916	90	29.4916	102	48.9856	72
29.5017	76	29.5017	85	29.5017	79	29.5017	84	29.5017	97	29.5017	101	29.5017	95	49.0058	76
29.5118	73	29.5118	87	29.5118	89	29.5118	84	29.5118	82	29.5118	113	29.5118	109	49.026	84
29.5219	52	29.5219	86	29.5219	75	29.5219	106	29.5219	97	29.5219	97	29.5219	124	49.0462	83
29.532	71	29.532	73	29.532	74	29.532	95	29.532	83	29.532	101	29.532	93	49.0665	93
29.5422	66	29.5422	79	29.5422	80	29.5422	62	29.5422	101	29.5422	101	29.5422	113	49.0867	99
29.5523	68	29.5523	84	29.5523	87	29.5523	93	29.5523	103	29.5523	121	29.5523	119	49.1069	90
29.5624	73	29.5624	81	29.5624	84	29.5624	100	29.5624	102	29.5624	127	29.5624	151	49.1271	89
29.5725	69	29.5725	75	29.5725	61	29.5725	79	29.5725	111	29.5725	114	29.5725	150	49.1473	96
29.5826	66	29.5826	70	29.5826	75	29.5826	95	29.5826	78	29.5826	148	29.5826	147	49.1676	93
29.5927	79	29.5927	79	29.5927	66	29.5927	82	29.5927	100	29.5927	136	29.5927	176	49.1878	96
29.6028	55	29.6028	69	29.6028	87	29.6028	81	29.6028	88	29.6028	185	29.6028	159	49.208	97
29.6129	78	29.6129	61	29.6129	71	29.6129	87	29.6129	101	29.6129	169	29.6129	160	49.2282	92
29.623	70	29.623	65	29.623	77	29.623	122	29.623	95	29.623	168	29.623	157	49.2485	73
29.6332	68	29.6332	67	29.6332	76	29.6332	84	29.6332	100	29.6332	169	29.6332	141	49.2687	85
29.6433	63	29.6433	69	29.6433	68	29.6433	94	29.6433	121	29.6433	205	29.6433	144	49.2889	69
29.6534	67	29.6534	76	29.6534	68	29.6534	80	29.6534	105	29.6534	191	29.6534	131	49.3091	70
29.6635	66	29.6635	52	29.6635	80	29.6635	96	29.6635	107	29.6635	199	29.6635	133	49.3293	73
29.6736	71	29.6736	77	29.6736	80	29.6736	86	29.6736	128	29.6736	190	29.6736	127	49.3496	77
29.6837	59	29.6837	82	29.6837	87	29.6837	81	29.6837	131	29.6837	182	29.6837	128	49.3698	65
29.6938	81	29.6938	80	29.6938	70	29.6938	77	29.6938	156	29.6938	166	29.6938	117	49.39	75
29.7039	69	29.7039	86	29.7039	84	29.7039	96	29.7039	168	29.7039	183	29.7039	132	49.4102	66
29.714	67	29.714	80	29.714	83	29.714	83	29.714	183	29.714	191	29.714	104	49.4305	71
29.7242	76	29.7242	77	29.7242	94	29.7242	97	29.7242	179	29.7242	155	29.7242	100	49.4507	70
29.7343	77	29.7343	70	29.7343	82	29.7343	105	29.7343	202	29.7343	175	29.7343	108	49.4709	65
29.7444	71	29.7444	79	29.7444	81	29.7444	92	29.7444	164	29.7444	156	29.7444	109	49.4911	54
29.7545	66	29.7545	70	29.7545	73	29.7545	81	29.7545	144	29.7545	133	29.7545	90	49.5113	59
29.7646	80	29.7646	77	29.7646	88	29.7646	92	29.7646	151	29.7646	135	29.7646	109	49.5316	70
29.7747	80	29.7747	68	29.7747	81	29.7747	109	29.7747	148	29.7747	115	29.7747	115	49.5518	63
29.7848	78	29.7848	87	29.7848	100	29.7848	92	29.7848	175	29.7848	114	29.7848	101	49.572	59
29.7949	64	29.7949	61	29.7949	93	29.7949	96	29.7949	126	29.7949	103	29.7949	149	49.5922	61
29.805	82	29.805	64	29.805	86	29.805	129	29.805	149	29.805	106	29.805	117	49.6124	60
29.8152	77	29.8152	61	29.8152	77	29.8152	99	29.8152	124	29.8152	118	29.8152	103	49.6327	57
29.8253	57	29.8253	76	29.8253	80	29.8253	104	29.8253	139	29.8253	91	29.8253	121	49.6529	56
29.8354	73	29.8354	83	29.8354	78	29.8354	111	29.8354	111	29.8354	107	29.8354	107	49.6731	58
29.8455	82	29.8455	77	29.8455	65	29.8455	111	29.8455	116	29.8455	99	29.8455	128	49.6933	58
29.8556	58	29.8556	97	29.8556	85	29.8556	107	29.8556	117	29.8556	108	29.8556	110	49.7136	68
29.8657	55	29.8657	71	29.8657	91	29.8657	139	29.8657	105	29.8657	112	29.8657	142	49.7338	60
29.8758	83	29.8758	78	29.8758	89	29.8758	121	29.8758	100	29.8758	111	29.8758	127	49.754	68
29.8859	70	29.8859	57	29.8859	74	29.8859	119	29.8859	107	29.8859	117	29.8859	156	49.7742	62
29.896	73	29.896	70	29.896	115	29.896	115	29.896	111	29.896	104	29.896	155	49.7944	68
29.9062	72	29.9062	75	29.9062	98	29.9062	113	29.9062	83	29.9062	117	29.9062	149	49.8147	68
29.9163	70	29.9163	108	29.9163	72	29.9163	103	29.9163	96	29.9163	97	29.9163	154	49.8349	57
29.9264	54	29.9264	66	29.9264	98	29.9264	108	29.9264	99	29.9264	130	29.9264	141	49.8551	51
29.9365	73	29.9365	81	29.9365	81	29.9365	114	29.9365	98	29.9365	140	29.9365	155	49.8753	79
29.9466	80	29.9466	91	29.9466	113	29.9466	126	29.9466	108	29.9466	115	29.9466	167	49.8956	61
29.9567	78	29.9567	69	29.9567	79	29.9567	121	29.9567	99	29.9567	124	29.9567	212	49.9158	58
29.9668	69	29.9668	69	29.9668	92	29.9668	95	29.9668	92	29.9668	126	29.9668	144	49.936	83
29.9769	72	29.9769	87	29.9769	90	29.9769	95	29.9769	105	29.9769	130	29.9769	191	49.9562	67
29.987	92	29.987	62	29.987	101	29.987	120	29.987	101	29.987	120	29.987	174	49.9764	76
29.9971	72	29.9971	91	29.9971	86	29.9971	97	29.9971	106	29.9971	107	29.9971	176	49.9967	60
30.0073	67	30.0073	88	30.0073	103	30.0073	109	30.0073	90	30.0073	139	30.0073	181	50.0169	72
30.0174	61	30.0174	69	30.0174	102	30.0174	96	30.0174	130	30.0174	142	30.0174	174	50.0371	95
30.0275	70	30.0275	74	30.0275	93	30.0275	88	30.0275	103	30.0275	103	30.0275	172	50.0573	65
30.0376	68	30.0376	85	30.0376	77	30.0376	96	30.0376	96	30.0376	125	30.0376	160	50.0776	66
30.0477	74	30.0477	84	30.0477	77	30.0477	81	30.0477	105	30.0477	136	30.0477	154	50.0978	77
30.0578	77	30.0578	79	30.0578	79	30.0578	96	30.0578	129	30.0578	123	30.0578	150	50.118	83
30.0679	62	30.0679	90	30.0679	106	30.0679	106	30.0679	110	30.0679	126	30.0679	154	50.1382	83
30.078	68	30.078	105	30.078	69	30.078	71	30.078	110	30.078	136	30.078	153	50.1584	67
30.0881	72	30.0881	85	30.0881	89	30.0881	111	30.0881	117	30.0881	144	30.0881	161	50.1787	66
30.0983	89	30.0983	70	30.0983	97	30.0983	92	30.0983	105	30.0983	125	30.0983	157	50.1989	80
30.1084	82	30.1084	81	30.1084	76	30.1084	98	30.1084	104	30.1084	112	30.1084	145	50.2191	59
30.1185	81	30.1185	86	30.1185	98	30.1185	97	30.1185	109	30.1185	116	30.1185	149	50.2393	82
30.1286	73	30.1286	86	30.1286	81	30.1286	105	30.1286	104	30.1286	142	30.1286	147	50.2596	70
30.1387	69	30.1387	70	30.1387	87	30.1387	69	30.1387	109	30.1387	113	30.1387	137	50.2798	81
30.1488	84	30.1488	80	30.1488	91	30.1488	80	30.1488	99	30.1488	122	30.1488	167	50.3	78
30.1589	83	30.1589	92	30.1589	104	30.1589	95	30.1589	116	30.1589	118	30.1589	172	50.3202	71
30.169	74	30.169	73	30.169	89	30.169	94	30.169	113	30.169	126	30.169	189	50.3404	57
30.1791	66	30.1791	59	30.1791	90	30.1791	118	30.1791	106	30.1791	121	30.1791	186	50.3607	78
30.1893	65	30.1893	70	30.1893	106	30.1893	82	30.1893	100	30.1893	129	30.1893	200	50.3809	70
[truncated: 4,926 more rows]

## Sheet: Fig. 2c
Sr content	Cell volume	Ca(Sr) volume
0	139.287	22.6786
0.1	140.653	22.9152
0.25	142.816	23.4046
0.4	145.047	23.7346
0.55	147.22	24.522
0.7	149.461	25.3188
0.85	151.444	26.5148
1	153.632	26.8754

## Sheet: Fig. 2d
			Ca 2p			Sr 3d
Binding energy (eV)	Intensity		Binding energy (eV)	Intensity		Binding energy (eV)	Intensity
1350	264094		360	7019.87		142	2650.36
1349	262513		359.9	6997.74		141.9	2645.21
1348	266337		359.8	7093.77		141.8	2602.8
1347	265519		359.7	7195.03		141.7	2741.76
1346	266593		359.6	7167.57		141.6	2705.04
1345	261584		359.5	7335.07		141.5	2617.43
1344	263255		359.4	7321.64		141.4	2602.95
1343	263370		359.3	7233.11		141.3	2581.34
1342	263822		359.2	7193.99		141.2	2670.94
1341	260841		359.1	7268.52		141.1	2627.86
1340	261876		359	7280.78		141	2591.9
1339	261105		358.9	7292.9		140.9	2678.97
1338	257779		358.8	7416.07		140.8	2680.65
1337	260282		358.7	7405.66		140.7	2751.36
1336	263075		358.6	7441.01		140.6	2827.83
1335	261692		358.5	7419.72		140.5	2883.11
1334	255800		358.4	7507.62		140.4	2992.32
1333	258281		358.3	7670.98		140.3	2941.85
1332	257705		358.2	7529.44		140.2	2914.15
1331	255611		358.1	7505.64		140.1	3043.59
1330	256214		358	7616.4		140	3126.83
1329	255824		357.9	7665.51		139.9	3091.78
1328	255239		357.8	7549.23		139.8	3052.61
1327	252503		357.7	7755.58		139.7	3207.78
1326	253801		357.6	7812.5		139.6	3299.95
1325	253727		357.5	7754.99		139.5	3328.95
1324	254189		357.4	7705.58		139.4	3376.29
1323	250987		357.3	7772.97		139.3	3364.58
1322	252619		357.2	7645.31		139.2	3465.7
1321	252806		357.1	7696.75		139.1	3454.06
1320	253833		357	7608.96		139	3494.37
1319	252478		356.9	7487.32		138.9	3566.23
1318	251418		356.8	7480.61		138.8	3396.36
1317	254116		356.7	7554.68		138.7	3385.32
1316	253452		356.6	7544.59		138.6	3344.53
1315	253265		356.5	7535.93		138.5	3408.97
1314	251901		356.4	7386.27		138.4	3189.57
1313	252606		356.3	7348.38		138.3	3141.32
1312	249655		356.2	7447.99		138.2	2990.85
1311	253702		356.1	7400.48		138.1	2971.78
1310	254027		356	7267.68		138	2881.34
1309	249669		355.9	7152.09		137.9	2757.77
1308	254177		355.8	7200.77		137.8	2617.05
1307	251510		355.7	7192.09		137.7	2617.98
1306	254685		355.6	7298.12		137.6	2564.66
1305	254793		355.5	7138.7		137.5	2552.09
1304	255542		355.4	7350.29		137.4	2479.26
1303	252368		355.3	7219.84		137.3	2434.14
1302	252872		355.2	7024.12		137.2	2381.12
1301	256157		355.1	7046.85		137.1	2387.29
1300	251579		355	7036.91		137	2352.84
1299	253115		354.9	7139.63		136.9	2353.41
1298	252737		354.8	7191.06		136.8	2356.11
1297	254103		354.7	7160.46		136.7	2401.37
1296	253964		354.6	7092.93		136.6	2459.03
1295	254146		354.5	7098.04		136.5	2493.13
1294	250783		354.4	7031.99		136.4	2528.9
1293	250012		354.3	7109.92		136.3	2590.43
1292	253200		354.2	7101.42		136.2	2681.03
1291	251635		354.1	7107.17		136.1	2853.32
1290	253157		354	7029.24		136	3024.09
1289	258221		353.9	7043.25		135.9	3132.52
1288	256340		353.8	6945.28		135.8	3345.07
1287	253598		353.7	6892.51		135.7	3611.46
1286	254758		353.6	6921.39		135.6	3831.18
1285	255775		353.5	6929		135.5	4132.18
1284	256582		353.4	6916.49		135.4	4362.97
1283	257010		353.3	6815.68		135.3	4594.49
1282	254307		353.2	6897.21		135.2	4833.32
1281	252832		353.1	6826.35		135.1	5105.91
1280	254027		353	6560.18		135	5337.46
1279	256730		352.9	6709.95		134.9	5607.07
1278	255275		352.8	6648.78		134.8	5796.2
1277	253889		352.7	6626.15		134.7	5940.67
1276	253872		352.6	6734.99		134.6	6023.05
1275	256923		352.5	6725.65		134.5	6052.97
1274	255875		352.4	6515.23		134.4	6403.07
1273	256982		352.3	6615.67		134.3	6561.08
1272	255726		352.2	6758.93		134.2	6726.62
1271	256094		352.1	6707.13		134.1	6998.15
1270	254920		352	6746.99		134	7428.48
1269	255712		351.9	6588.07		133.9	7763.53
1268	258789		351.8	6691.44		133.8	7945.23
1267	258466		351.7	6792.5		133.7	8232.71
1266	259286		351.6	6821.68		133.6	8550.74
1265	261388		351.5	6905.18		133.5	8568.58
1264	261147		351.4	7113.27		133.4	8744.01
1263	258207		351.3	7195.38		133.3	8628.73
1262	260933		351.2	7126.24		133.2	8453.11
1261	260016		351.1	7302.87		133.1	8271.1
1260	258341		351	7600.44		133	7968.77
1259	259294		350.9	7890.38		132.9	7741.72
1258	261885		350.8	7877.94		132.8	7607.72
1257	259451		350.7	8052.43		132.7	7391.98
1256	257290		350.6	8315.62		132.6	7148.06
1255	263401		350.5	8474.7		132.5	6946.19
1254	261156		350.4	8774.58		132.4	6908.04
1253	263439		350.3	8889.5		132.3	6887.06
1252	262702		350.2	9032.53		132.2	6863.92
1251	266764		350.1	8950.16		132.1	6906.4
1250	268459		350	8892.8		132	6944.21
1249	263680		349.9	8817.86		131.9	6620.27
1248	262326		349.8	8671.47		131.8	6309.29
1247	263423		349.7	8557.01		131.7	5939.08
1246	266037		349.6	8360.37		131.6	5473.9
1245	266247		349.5	8335.13		131.5	4900.34
1244	267222		349.4	8212.57		131.4	4348.49
1243	265608		349.3	8261.26		131.3	3814.37
1242	269188		349.2	7997.34		131.2	3466.95
1241	266221		349.1	7922.31		131.1	2939.51
1240	271909		349	7962.33		131	2689.85
1239	264793		348.9	7883.26		130.9	2487.22
1238	266409		348.8	7938.69		130.8	2207.13
1237	266120		348.7	7659		130.7	2090.67
1236	268525		348.6	7335.43		130.6	2065.57
1235	269220		348.5	7159.4		130.5	2054.23
1234	268036		348.4	7142.88		130.4	1928.62
1233	267146		348.3	7145.95		130.3	1895.55
1232	272661		348.2	7137.71		130.2	1948.9
1231	275453		348.1	7233.35		130.1	1901.57
1230	274894		348	7267.71		130	1927.11
1229	271220		347.9	7276.24		129.9	1838.25
1228	275049		347.8	7364.39		129.8	1852.77
1227	275720		347.7	7660.86		129.7	1803.69
1226	274419		347.6	8079.87		129.6	1909.83
1225	277077		347.5	8321.62		129.5	1919.48
1224	276140		347.4	8791.33		129.4	1977.68
1223	276353		347.3	9159.38		129.3	1982.35
1222	273324		347.2	9561.58		129.2	1920.66
1221	268100		347.1	9901.92		129.1	1911.64
1220	265327		347	10215.8		129	1900.68
1219	261834		346.9	10737.3		128.9	1940.75
1218	259105		346.8	11053.9		128.8	1877.72
1217	254710		346.7	11213.8		128.7	1848.16
1216	254665		346.6	11297.1		128.6	1868.45
1215	251273		346.5	11385.5		128.5	1956.06
1214	253526		346.4	11305.8		128.4	1893.47
1213	250059		346.3	11391.2		128.3	1953.75
1212	242564		346.2	11052.9		128.2	1942.36
1211	244960		346.1	10921.8		128.1	1808.05
1210	244333		346	10705.7		128	1916.99
1209	245634		345.9	10374.5		127.9	1955.21
1208	245252		345.8	10291.5		127.8	1803.77
1207	246182		345.7	10010.7		127.7	1855.52
1206	245556		345.6	9749.05		127.6	1894.22
1205	242967		345.5	9706.99		127.5	1857.17
1204	243367		345.4	9331.95		127.4	1821.78
1203	243646		345.3	9179.13		127.3	1921.8
1202	242879		345.2	8920.98		127.2	2012.28
1201	244892		345.1	8320.95		127.1	1860.66
1200	247677		345	7969.23		127	1877.73
1199	248710		344.9	7531.36		126.9	1855.49
1198	251840		344.8	7071.13		126.8	1789.16
1197	251746		344.7	6703.53		126.7	1874.06
1196	252284		344.6	6626.8		126.6	1825.52
1195	255312		344.5	6421.98		126.5	1851.82
1194	252900		344.4	6434.95		126.4	1929.46
1193	245633		344.3	6407.95		126.3	1938.03
1192	245793		344.2	6244.18		126.2	1944.23
1191	243231		344.1	6426.51		126.1	1890.99
1190	241193		344	6175.36		126	1953.43
1189	238199		343.9	6060.28
1188	238683		343.8	6230.06
1187	237409		343.7	6096.15
1186	236819		343.6	6037.04
1185	236454		343.5	5946.61
1184	236619		343.4	6050.64
1183	238367		343.3	5948.77
1182	237889		343.2	6010.58
1181	239032		343.1	6036.31
1180	237339		343	6108.65
1179	235835		342.9	6154.22
1178	235668		342.8	6054.02
1177	238532		342.7	5950.09
1176	236715		342.6	6003.86
1175	238211		342.5	6075.4
1174	238209		342.4	6030.22
1173	241104		342.3	5999.25
1172	236625		342.2	6047.61
1171	236303		342.1	6141.04
1170	239020		342	6036.61
1169	236893		341.9	5981.12
1168	239433		341.8	5988.47
1167	237605		341.7	5918.18
1166	236133		341.6	5941.06
1165	236243		341.5	5941.02
1164	237707		341.4	5971.78
1163	237304		341.3	6064.15
1162	240797		341.2	6106.98
1161	241306		341.1	5895.49
1160	238987		341	5825.15
1159	240978		340.9	6009.4
1158	239682		340.8	6009.51
1157	237975		340.7	5982.55
1156	239903		340.6	5992.71
1155	239521		340.5	5924.17
1154	238976		340.4	6048.58
1153	236136		340.3	6041.22
1152	237876		340.2	6084.1
1151	242002		340.1	6120.68
1150	246667		340	6075.41
1149	241494
1148	241302
1147	241977
1146	238517
1145	240653
1144	242245
1143	240841
1142	238914
1141	240132
1140	242124
1139	241150
1138	242271
1137	242522
1136	241606
1135	243392
1134	244205
1133	243065
1132	243512
1131	245283
1130	237176
1129	245227
1128	241412
1127	240310
1126	240970
1125	239963
1124	242337
1123	246624
1122	245478
1121	243121
1120	242175
1119	245887
1118	244788
1117	244693
1116	243734
1115	245055
1114	243639
1113	243577
1112	244883
1111	244988
1110	243518
1109	240280
1108	242504
1107	246712
1106	244842
1105	243658
1104	243631
1103	243738
1102	239550
1101	245478
1100	245389
1099	246435
1098	241518
1097	245048
1096	242568
1095	245418
1094	244188
1093	247612
1092	244747
1091	242981
1090	241203
1089	243012
1088	245069
1087	243545
1086	243758
1085	243100
1084	241393
1083	244821
1082	243064
1081	239351
1080	240647
1079	245344
1078	242973
1077	240955
1076	240653
1075	245061
1074	243674
1073	243851
1072	241363
1071	242422
1070	241321
1069	245159
1068	244026
1067	242966
1066	239985
1065	241196
1064	242173
1063	239315
1062	238619
1061	241131
1060	239983
1059	238804
1058	238175
1057	234865
1056	234149
1055	232966
1054	232814
1053	230393
1052	227979
1051	225766
1050	225809
1049	227819
1048	231282
1047	250377
1046	271499
1045	274090
1044	252954
1043	235447
1042	227744
1041	225224
1040	224622
1039	222803
1038	220295
1037	222188
1036	219221
1035	216840
1034	215460
1033	215471
1032	210832
1031	208406
1030	207103
1029	204342
1028	200913
1027	201131
1026	205076
1025	210675
1024	236693
1023	290875
1022	312463
1021	269142
1020	225503
1019	207162
1018	202558
1017	197851
1016	200775
1015	203760
1014	201036
1013	196692
1012	201445
1011	201162
1010	196736
1009	200980
1008	200161
1007	201888
1006	201850
1005	199068
1004	201743
1003	204728
1002	202806
1001	203626
1000	202675
999	202066
998	202917
997	205534
996	199591
995	199756
994	198934
993	199645
992	199539
991	195933
990	194709
989	193297
988	195043
987	194725
986	192600
985	192801
984	195281
983	195480
982	199610
981	204152
980	207170
979	209671
978	211794
977	209234
976	209215
975	204398
974	204803
973	202257
972	196858
971	194102
970	186639
969	184300
968	181838
967	182521
966	180387
965	177747
964	179246
963	174644
962	177370
961	176998
960	174564
959	176295
958	175891
957	178688
956	176027
955	177483
954	175991
953	178240
952	175775
951	179359
950	178619
949	175986
948	175674
947	178997
946	179474
945	179419
944	180350
943	177630
942	175844
941	180673
940	180388
939	179926
938	179065
937	181394
936	181473
935	178583
934	182033
933	179063
932	181090
931	182193
930	182192
929	181470
928	180425
927	183730
926	184045
925	184680
924	182085
923	182015
922	181858
921	184055
920	179186
919	180421
918	181501
917	179583
916	185157
915	184101
914	184260
913	180602
912	182085
911	184117
910	185380
909	183870
908	187134
907	184515
906	184936
905	183740
904	184981
903	186087
902	183153
901	185545
900	184563
899	185679
898	185827
897	185010
896	186306
895	186399
894	188072
893	186672
892	186009
891	186567
890	184016
889	187048
888	187692
887	186771
886	187870
885	188154
884	187529
883	188605
882	188100
881	188113
880	186072
879	188683
878	187203
877	187842
876	190117
875	190354
874	189805
873	190557
872	189765
871	192318
870	188284
869	189504
868	188941
867	190024
866	187987
865	191110
864	193917
863	193758
862	190726
861	191105
860	189580
859	192540
858	193002
857	192779
856	192475
855	191389
854	191698
853	188749
852	191400
851	188990
850	194059
849	190871
848	192397
847	194977
846	193252
845	193487
844	191624
843	192356
842	193393
841	190097
840	193410
839	194652
838	194752
837	193712
836	196267
835	195053
834	196109
833	198130
832	198930
831	202122
830	199507
829	196803
828	195988
827	197211
826	195652
825	195835
824	198488
823	195904
822	194960
821	195159
820	194318
819	196021
818	195583
817	197676
816	200637
815	198864
814	197399
813	197941
812	197523
811	196567
810	194792
809	198449
808	201009
807	199761
806	199314
805	195997
804	197965
803	198990
802	200042
801	198584
800	200378
799	198519
798	199331
797	198624
796	202314
795	204402
794	198959
793	198189
792	199743
791	201897
790	201303
789	198747
788	201747
787	198865
786	198665
785	202883
784	201192
783	201754
782	203916
781	203428
780	201992
779	205911
778	202699
777	205670
776	206360
775	201402
774	204164
773	205463
772	204515
771	204959
770	201872
769	201776
768	206039
767	204462
766	203902
765	208806
764	210710
763	206950
762	206125
761	201807
760	205217
759	206721
758	209667
757	209220
756	208400
755	209056
754	206911
753	207134
752	210284
751	206624
750	209704
749	207831
748	207558
747	211964
746	209199
745	208948
744	210505
743	211166
742	208637
741	209843
740	211448
739	210259
738	210942
737	213913
736	206881
735	210009
734	209393
733	209831
732	211304
731	211458
730	212574
729	212078
728	206396
727	208438
726	212699
725	210966
724	213859
723	210552
722	212165
721	209398
720	209149
719	211742
718	213142
717	213026
716	213449
715	214042
714	213983
713	213992
712	212432
711	214518
710	210173
709	210301
708	210260
707	212378
706	210877
705	212155
704	212062
703	212866
702	213770
701	212251
700	211949
699	212484
698	213594
697	209146
696	210360
695	211194
694	210165
693	213770
692	208486
691	208892
690	210477
689	211519
688	213117
687	213212
686	218637
685	223712
684	216161
683	209113
682	207014
681	207492
680	212305
679	210808
678	210628
677	210237
676	207170
675	208572
674	207326
673	209380
672	211272
671	207011
670	208240
669	206958
668	208232
667	210576
666	207406
665	207708
664	211398
663	210050
662	208129
661	206898
660	206477
659	206557
658	204847
657	209123
656	204355
655	204395
654	205214
653	204248
652	204753
651	200728
650	198441
649	197322
648	195792
647	199295
646	197878
645	197274
644	200100
643	200276
642	200159
641	196022
640	198420
639	198287
638	199392
637	196847
636	195705
635	196481
634	198065
633	199674
632	197754
631	198598
630	199930
629	197643
628	196007
627	197362
626	194580
625	198336
624	195294
623	196020
622	195436
621	196135
620	191478
619	194132
618	193529
617	189583
616	191347
615	193853
614	195665
613	194847
612	195134
611	195486
610	197973
609	196510
608	197062
607	192140
606	196126
605	195533
604	193820
603	194899
602	194390
601	192407
600	195239
599	195148
598	196144
597	190810
596	193307
595	190551
594	192383
593	192290
592	191172
591	188726
590	191218
589	195033
588	194320
587	197507
586	199542
585	197903
584	198750
583	193234
582	189565
581	186422
580	182902
579	184360
578	185925
577	188158
576	186635
575	187234
574	183538
573	181661
572	179800
571	176487
570	177410
569	173951
568	172838
567	174795
566	174462
565	175926
564	176728
563	176759
562	174832
561	177186
560	175041
559	175371
558	174738
557	173177
556	174349
555	173273
554	173839
553	171866
552	169448
551	167026
550	167559
549	168269
548	164809
547	164078
546	159979
545	159110
544	160481
543	157400
542	152327
541	151739
540	148427
539	148945
538	148061
537	142717
536	146085
535	157485
534	186268
533	230111
532	276913
531	268088
530	206466
529	172799
528	153777
527	143254
526	141849
525	136786
524	134418
523	134800
522	136038
521	138804
520	137894
519	136889
518	136478
517	135935
516	134821
515	133287
514	135473
513	133891
512	134164
511	134311
510	131525
509	131352
508	131787
507	125972
506	127955
505	126914
504	127076
503	125337
502	126969
501	128772
500	138022
499	148722
498	165105
497	162749
496	148908
495	136672
494	128952
493	120318
492	112633
491	104630
490	102050
489	101730
488	103528
487	100643
486	102272
485	100827
484	100791
483	101277
482	100278
481	100551
480	102044
479	103289
478	101998
477	101298
476	109730
475	114790
474	113453
473	109872
472	102691
471	97427.1
470	96305.8
469	94775.5
468	92316.3
467	91540.7
466	89736.4
465	89456.2
464	90577
463	91490.6
462	91221.4
461	89283
460	87956.1
459	92102.2
458	93115
457	91896.5
456	91220.9
455	90580.3
454	91649.7
453	92746.6
452	92395.2
451	91332.2
450	91526.3
449	90483.4
448	90882.8
447	90676.2
446	91653.6
445	89444.3
444	90387.3
443	91680.5
442	92557.2
441	96258.9
440	100138
439	102547
438	103592
437	98406
436	92307.5
435	91551.2
434	91726.8
433	90252.1
432	90141.5
431	88686
430	89797.8
429	87703.4
428	87144.1
427	88202.3
426	86919.4
425	87077.5
424	87815.8
423	87658.2
422	87872.7
421	87935
420	88966.7
419	87749
418	87452.3
417	89554.9
416	89993.6
415	89327.9
414	89333.3
413	87188.5
412	87703.6
411	88758.1
410	90441.6
409	90054.3
408	89058.9
407	90257
406	89603.1
405	91824.8
404	91298.4
403	90023.8
402	90583.3
401	90488.6
400	89922.9
399	89951.7
398	90924.4
397	91885.4
396	93421
395	91179.9
394	90860.4
393	92440
392	90193.5
391	90956.8
390	92405.5
389	92995
388	91024.2
387	92822.5
386	91538
385	92616.9
384	92577.4
383	93895.1
382	90049.5
381	90244.2
380	91751.4
379	91907.1
378	94588.3
377	91308.4
376	92224.4
375	90602.4
374	91085.4
373	92606.3
372	94758.1
371	93108.1
370	93554.4
369	93391.1
368	91300.6
367	91604.2
366	89359.9
365	91275.9
364	90005.1
363	92060.8
362	93380.9
361	93002.7
360	97007.6
359	99629.2
358	98991.6
357	99249.8
356	94088.1
355	94879.9
354	91275.4
353	90843.2
352	96624.1
351	106084
350	109171
349	108882
348	118129
347	130490
346	120898
345	99204.4
344	84196.6
343	80429.3
342	80615
341	78280.4
340	78392.7
339	81281.3
338	79432.8
337	80231
336	80612.8
335	80753.8
334	80346.6
333	80412.3
332	80095.9
331	81829.5
330	82559.6
329	82231.7
328	81087.8
327	83065.5
326	81475.9
325	83391.6
324	81072.1
323	79627.9
322	82543.1
321	83326.7
320	84615.5
319	83116.9
318	82534.4
317	83210.6
316	84232.9
315	84148.8
314	83214.3
313	83308.2
312	85519.5
311	82809
310	84951
309	86138.7
308	85348.4
307	83763.6
306	84790.4
305	86296.7
304	85919.6
303	84281.9
302	85285.8
301	84378.4
300	87206
299	85406.3
298	81164.1
297	80640.8
296	80247.2
295	79550
294	77182
293	77529.3
292	78697.1
291	80943.3
290	86156.8
289	89209.9
288	87015.7
287	94497.3
286	120695
285	157493
284	142542
283	96836.5
282	78416.1
281	80290.3
280	88170.7
279	94239.4
278	86007.4
277	75097.6
276	68235.9
275	64988.8
274	64415.8
273	65200.4
272	70005.6
271	81014.9
270	97648.9
269	112633
268	106516
267	87331.8
266	71623
265	63302.8
264	59586.1
263	59073.6
262	59641.5
261	59005.8
260	59017.9
259	58103.6
258	56724.6
257	57932.3
256	56658.4
255	57464.5
254	56403.6
253	56759.1
252	58188.7
251	57807.4
250	58096.2
249	60201.7
248	58198.3
247	56892
246	56335.7
245	56123.5
244	57037.2
243	55848.5
242	57283.8
241	58152.7
240	57660.7
239	56658.9
238	57250.4
237	56515.6
236	56365.9
235	56106.5
234	55622.4
233	56771.2
232	55498.7
231	55858.1
230	55536.9
229	57179.8
228	58331
227	63162.3
226	67809.6
225	72123
224	64667.4
223	58154.6
222	55725.2
221	54492
220	55980.3
219	54389.6
218	52918.7
217	54586.1
216	54594.2
215	53181.6
214	53905.2
213	52958.5
212	53492.1
211	53915.9
210	52512.7
209	52503.2
208	52089.4
207	53448.3
206	53125.9
205	53373
204	53376.6
203	52610.1
202	55006.2
201	55791.4
200	56649.6
199	57742.8
198	55938.4
197	53949.8
196	53347.5
195	53851.2
194	54366.7
193	54093.6
192	53030.7
191	53549
190	52421.4
189	52145.1
188	53057.1
187	53947.2
186	52756
185	52099.2
184	52133.3
183	53684.7
182	53419.8
181	53611.6
180	53471.9
179	53039.7
178	53752.1
177	53428.7
176	54331
175	53573.8
174	52517.2
173	51287.3
172	50520.4
171	50918.8
170	49754.3
169	51692.1
168	51157.5
167	49211.7
166	48754.1
165	48898.9
164	52222.4
163	60069.5
162	71993.2
161	75056.9
160	63637
159	50570.3
158	47029.5
157	47013.4
156	45099.7
155	44965.3
154	46091.4
153	45701.6
152	44374.8
151	42620
150	43371.7
149	43962.9
148	42756.8
147	41182.3
146	39427.7
145	38847.3
144	37345.4
143	37551.1
142	37879
141	39935.8
140	41300.3
139	43133.5
138	40055
137	38331.5
136	49844.1
135	75599.1
134	96580.2
133	98735.5
132	78371.4
131	46206
130	29883.5
129	26754.1
128	26723.8
127	26550.7
126	25959.9
125	26387.9
124	26061.7
123	26924.7
122	26871.2
121	25742.5
120	25497.2
119	25289.4
118	25592.2
117	25144.9
116	25756
115	25775.4
114	25613.2
113	24487.2
112	24926.7
111	25024.4
110	24686.6
109	25632.2
108	24560
107	24753.4
106	24950.1
105	24119
104	23784.1
103	23604.7
102	23391.7
101	23044.4
100	21292.6
99	20529
98	20059.1
97	18803.9
96	19218.6
95	19265.4
94	19739.8
93	23141.2
92	29459.7
91	36354.7
90	38325.8
89	43450.8
88	46190.6
87	38597.1
86	26333.9
85	20816.6
84	17795
83	15122.1
82	15144.4
81	14644.7
80	15432.4
79	14424.8
78	15587.2
77	14541.3
76	14285.6
75	14790.2
74	14427.5
73	14599
72	13501.1
71	13805.4
70	13490.1
69	14291.3
68	13516.9
67	13523.6
66	13501.5
65	13451.8
64	14047.8
63	14969.5
62	14942.7
61	14758.6
60	14743.3
59	13590.2
58	13625.5
57	13841
56	13203.9
55	13261
54	13914.9
53	14583.8
52	13879
51	14581.9
50	13975.3
49	13200.6
48	13787.5
47	13389.9
46	13792.3
45	14933.3
44	16518.7
43	16239
42	15247.8
41	12958.2
40	12797.4
39	12451.5
38	14715.8
37	15759.6
36	14343.3
35	12788.2
34	11867.4
33	11251.5
32	10533.4
31	10339.6
30	10540.3
29	11787.7
28	11729.1
27	12282
26	14618.1
25	18013.9
24	18333
23	15188.1
22	11261.1
21	12820.7
20	17396.2
19	20003.1
18	16792.2
17	9767.01
16	5506.91
15	4642.95
14	4547.87
13	4998.69
12	5771.14
11	11809.6
10	24766.3
9	24764.1
8	10135.5
7	3697.43
6	4041.57
5	4639.22
4	5269.12
3	5121.47
2	3228.9
1	1244.24

## Sheet: Fig. 2f
	0Sr	0.1Sr	0.25Sr	0.4Sr	0.55Sr	0.7Sr	0.85Sr	1Sr
Wavelength (nm)	Absorption	Absorption	Absorption	Absorption	Absorption	Absorption	Absorption	Absorption
800	0.0004	0.00144	0.00137	0.00608	0.00384	0.00449	0.00348	0.0102
795	0.000484	0.0013	0.00185	0.00397	0.00336	0.00372	0.00372	0.01166
790	0.000361	0.00102	0.00168	0.0025	0.0036	0.00348	0.00336	0.01188
785	0.000784	0.00168	0.00176	0.00462	0.0041	0.00436	0.0041	0.0102
780	0.000576	0.00137	0.00152	0.0024	0.00314	0.00462	0.00384	0.01103
775	0.000529	0.0013	0.0016	0.00185	0.00397	0.00397	0.00397	0.00941
770	0.000256	0.0016	0.00176	0.00303	0.00372	0.00423	0.00372	0.0098
765	0.000441	0.00144	0.0016	0.00314	0.00325	0.00397	0.00372	0.01188
760	0.0004	0.00123	0.0013	0.00281	0.00303	0.00348	0.00348	0.00865
755	0.000324	0.00144	0.00185	0.0027	0.00348	0.00384	0.00384	0.01124
750	0.000576	0.00137	0.00185	0.00325	0.00372	0.00397	0.0041	0.0102
745	0.000484	0.00116	0.0016	0.00221	0.00348	0.00397	0.00423	0.00903
740	0.000196	0.00152	0.0016	0.0027	0.0036	0.00336	0.00384	0.00903
735	0.000225	0.00102	0.00144	0.00348	0.00372	0.00336	0.0041	0.01
730	0.000225	0.00109	0.00203	0.00325	0.00336	0.00372	0.00423	0.01124
725	0.000529	0.00185	0.00176	0.00212	0.00397	0.0036	0.00423	0.0096
720	0.000289	0.000784	0.00144	0.00185	0.00325	0.00384	0.00384	0.0104
715	0.000361	0.000961	0.00116	0.0027	0.00292	0.00314	0.00423	0.0102
710	0.000256	0.000961	0.00137	0.0025	0.00314	0.0024	0.00423	0.00903
705	0.000196	0.00123	0.0013	0.00168	0.00292	0.0036	0.00462	0.01
700	0.000256	0.0009	0.00109	0.00194	0.00292	0.00348	0.00449	0.01124
695	0.000225	0.000961	0.0013	0.00212	0.00325	0.00281	0.0049	0.01124
690	0.000324	0.000841	0.00137	0.00168	0.00348	0.00336	0.00449	0.01232
685	0.000361	0.00109	0.0013	0.0016	0.00281	0.00314	0.00518	0.01277
680	0.000324	0.000784	0.00116	0.00176	0.00303	0.00384	0.00563	0.01346
675	0.000441	0.00123	0.00123	0.0025	0.00303	0.00348	0.00608	0.0144
670	0.000361	0.00123	0.00123	0.00137	0.00281	0.00281	0.00656	0.01061
665	0.000324	0.000961	0.0013	0.0024	0.00336	0.00314	0.00689	0.01563
660	0.000529	0.00123	0.0013	0.0025	0.00325	0.0027	0.00757	0.01588
655	0.000529	0.00109	0.00152	0.00221	0.0036	0.00476	0.0081	0.01796
650	0.000676	0.00152	0.00152	0.00281	0.00372	0.0049	0.0096	0.01823
645	0.000484	0.0013	0.00152	0.00221	0.00462	0.00423	0.0104	0.01769
640	0.0009	0.00152	0.00185	0.00292	0.00449	0.00518	0.01145	0.0225
635	0.000729	0.00123	0.00152	0.00281	0.00504	0.00563	0.01188	0.0219
630	0.000784	0.00194	0.00194	0.0027	0.00504	0.0064	0.01346	0.0231
625	0.000784	0.00176	0.00168	0.00436	0.00504	0.00706	0.01464	0.02434
620	0.00116	0.00194	0.00203	0.00336	0.00608	0.00706	0.01664	0.02822
615	0.00109	0.00221	0.00203	0.00372	0.0064	0.00706	0.01716	0.02789
610	0.00102	0.00203	0.0023	0.00423	0.00689	0.00846	0.01823	0.02958
605	0.0016	0.0026	0.0026	0.00449	0.00689	0.00846	0.02074	0.03168
600	0.00144	0.0027	0.0023	0.00476	0.00774	0.00941	0.02132	0.03349
595	0.0016	0.0027	0.0025	0.00504	0.00792	0.0098	0.0225	0.03349
590	0.00176	0.00281	0.0026	0.00533	0.00884	0.0104	0.0222	0.03497
585	0.00203	0.00292	0.0025	0.00593	0.0098	0.01103	0.02372	0.03803
580	0.00168	0.0027	0.0026	0.00476	0.00828	0.01	0.02403	0.0392
575	0.00203	0.00336	0.00314	0.00533	0.0104	0.01061	0.02528	0.03803
570	0.0026	0.00303	0.00292	0.0064	0.01061	0.01145	0.0256	0.04244
565	0.0023	0.00336	0.00281	0.00672	0.01082	0.0121	0.02592	0.0404
560	0.00203	0.00423	0.0027	0.00689	0.0102	0.01145	0.02624	0.0404
555	0.00303	0.00462	0.00336	0.00723	0.01103	0.01254	0.02756	0.04203
550	0.00303	0.00384	0.00372	0.00865	0.01188	0.01346	0.02822	0.04368
545	0.00303	0.00476	0.00325	0.00792	0.01188	0.01323	0.02924	0.0441
540	0.0026	0.00449	0.00314	0.00757	0.01124	0.01346	0.02856	0.04162
535	0.00325	0.00462	0.00336	0.00757	0.013	0.01392	0.02958	0.0458
530	0.00325	0.00423	0.00314	0.00757	0.01188	0.0144	0.02958	0.0441
525	0.00384	0.00563	0.0036	0.00865	0.01323	0.01513	0.03168	0.04796
520	0.00372	0.00548	0.00325	0.0081	0.0144	0.01563	0.03204	0.04623
515	0.00348	0.00563	0.00348	0.00792	0.01369	0.01538	0.03204	0.04752
510	0.00436	0.00518	0.00325	0.00884	0.01369	0.01588	0.03423	0.04884
505	0.00436	0.00656	0.00325	0.00903	0.01513	0.01664	0.03423	0.05108
500	0.00436	0.00672	0.00397	0.0104	0.01588	0.01796	0.03725	0.05153
495	0.00436	0.00656	0.00372	0.01	0.01613	0.01823	0.03725	0.0529
490	0.0049	0.00723	0.00436	0.01	0.0169	0.01904	0.04	0.05712
485	0.0049	0.00706	0.0041	0.01061	0.01716	0.0196	0.0408	0.0576
480	0.00462	0.00706	0.0041	0.0102	0.0169	0.02103	0.04203	0.05954
475	0.00548	0.00706	0.00449	0.01124	0.0169	0.02161	0.04452	0.06101
470	0.00578	0.00723	0.00449	0.01166	0.01823	0.0228	0.04884	0.06503
465	0.00504	0.00689	0.00436	0.01124	0.01877	0.0219	0.05153	0.06864
460	0.00533	0.00792	0.00423	0.01188	0.02103	0.02465	0.05429	0.07784
455	0.00578	0.00792	0.00476	0.0121	0.02103	0.02624	0.06101	0.08585
450	0.00608	0.00884	0.00476	0.01277	0.0228	0.0289	0.06864	0.09181
445	0.00593	0.00846	0.00504	0.01346	0.02528	0.03133	0.07618	0.10176
440	0.00672	0.00922	0.00578	0.01513	0.02924	0.03725	0.08703	0.11424
435	0.00608	0.00865	0.00624	0.01769	0.03133	0.04326	0.10176	0.13469
430	0.00757	0.0096	0.00706	0.02016	0.03842	0.05244	0.11696	0.15132
425	0.00846	0.0102	0.00846	0.0231	0.04537	0.06101	0.13469	0.16646
420	0.00903	0.01188	0.0102	0.02723	0.05523	0.07182	0.15682	0.18923
415	0.01103	0.01464	0.0144	0.03497	0.07023	0.0912	0.18404	0.21809
410	0.01277	0.01638	0.01904	0.04162	0.08703	0.10824	0.20885	0.2401
405	0.01742	0.0222	0.02723	0.05523	0.11089	0.13542	0.23912	0.26626
400	0.02434	0.02958	0.03803	0.07182	0.13913	0.1616	0.26936	0.29703
395	0.03534	0.0408	0.05712	0.09548	0.16974	0.1901	0.3047	0.32604
390	0.05198	0.05476	0.0784	0.11972	0.2043	0.2209	0.33408	0.35522
385	0.07453	0.07563	0.1089	0.14592	0.24404	0.25908	0.36482	0.38688
380	0.10433	0.1024	0.14213	0.18318	0.2809	0.29921	0.3969	0.41088
375	0.14063	0.1325	0.18063	0.2153	0.32036	0.33293	0.42641	0.44489
370	0.18662	0.1714	0.22373	0.25705	0.36	0.377	0.45563	0.47197
365	0.23523	0.2116	0.2704	0.29594	0.40069	0.41216	0.48303	0.4886
360	0.28409	0.25806	0.31584	0.33524	0.43824	0.45158	0.5098	0.50552
355	0.33293	0.30581	0.36361	0.377	0.47748	0.48581	0.53144	0.52998
350	0.38069	0.35165	0.40832	0.41088	0.50837	0.5184	0.55205	0.54612
345	0.42772	0.39313	0.44756	0.45428	0.5417	0.55056	0.57003	0.561
340	0.46923	0.43428	0.49	0.48581	0.56701	0.57154	0.58982	0.57154
335	0.52128	0.48164	0.53876	0.52853	0.5929	0.59598	0.60528	0.59598
330	0.57305	0.52708	0.5837	0.561	0.6178	0.61309	0.62252	0.61309
325	0.60684	0.56701	0.61466	0.5837	0.6368	0.63362	0.64481	0.62094
320	0.61466	0.58064	0.62252	0.60063	0.64481	0.64481	0.65448	0.63044
315	0.62885	0.59753	0.64	0.62885	0.66912	0.66423	0.67568	0.64642
310	0.6384	0.62252	0.6561	0.64481	0.68063	0.67733	0.6889	0.66423
305	0.64964	0.6368	0.66912	0.65934	0.6889	0.6889	0.6989	0.66749
300	0.66097	0.6561	0.68558	0.67568	0.70057	0.69556	0.70224	0.6724
295	0.6724	0.66912	0.69222	0.67898	0.69556	0.70224	0.70392	0.67404
290	0.68724	0.67404	0.69389	0.6724	0.6989	0.69723	0.70057	0.66097
285	0.68558	0.6724	0.68393	0.66423	0.68724	0.67898	0.69556	0.66097
280	0.67568	0.65934	0.66749	0.64481	0.67076	0.6724	0.68724	0.65448
275	0.66912	0.64964	0.6626	0.64803	0.66749	0.67076	0.68393	0.66097
270	0.65934	0.64642	0.6561	0.6368	0.6626	0.65934	0.67568	0.65448
265	0.65772	0.64	0.64642	0.62885	0.64964	0.6561	0.67404	0.64964
260	0.64803	0.63044	0.6416	0.62568	0.64481	0.65125	0.66586	0.64481
255	0.64642	0.62885	0.6368	0.62726	0.6432	0.6561	0.66423	0.64
250	0.64964	0.62885	0.6384	0.61623	0.6432	0.65286	0.66586	0.64642

## Sheet: Fig. 3a
	0		0.1		0.25		0.4		0.55		0.7		0.85		1
Wavelength (nm)	Intensity	Wavelength (nm)	Intensity	Wavelength (nm)	Intensity	Wavelength (nm)	Intensity	Wavelength (nm)	Intensity	Wavelength (nm)	Intensity	Wavelength (nm)	Intensity	Wavelength (nm)	Intensity
430.04	0.13443	430.04	0.13448	430.04	0.08067	430.04	0.08687	430.04	0.05477	430.04	0.04673	430.04	0.03018	430.04	0.01778
430.51	0.13663	430.51	0.13593	430.51	0.08479	430.51	0.09046	430.51	0.05782	430.51	0.04741	430.51	0.0325	430.51	0.0183
430.98	0.13842	430.98	0.13949	430.98	0.08412	430.98	0.09352	430.98	0.05933	430.98	0.04888	430.98	0.03353	430.98	0.01868
431.45	0.14276	431.45	0.14003	431.45	0.08631	431.45	0.09503	431.45	0.06067	431.45	0.04856	431.45	0.03219	431.45	0.01875
431.91	0.14508	431.91	0.14541	431.91	0.09032	431.91	0.09805	431.91	0.06272	431.91	0.05049	431.91	0.03345	431.91	0.02001
432.38	0.14443	432.38	0.14622	432.38	0.09195	432.38	0.09879	432.38	0.06415	432.38	0.05091	432.38	0.03609	432.38	0.02124
432.85	0.14813	432.85	0.14926	432.85	0.0916	432.85	0.10103	432.85	0.06588	432.85	0.05381	432.85	0.03587	432.85	0.0216
433.31	0.15126	433.31	0.15158	433.31	0.09499	433.31	0.10405	433.31	0.06723	433.31	0.05329	433.31	0.03657	433.31	0.02172
433.78	0.1581	433.78	0.15718	433.78	0.09618	433.78	0.10592	433.78	0.06841	433.78	0.05659	433.78	0.03965	433.78	0.02305
434.25	0.15761	434.25	0.15828	434.25	0.09713	434.25	0.10747	434.25	0.07055	434.25	0.05558	434.25	0.03929	434.25	0.02238
434.71	0.16016	434.71	0.16082	434.71	0.09843	434.71	0.11047	434.71	0.07202	434.71	0.05827	434.71	0.03866	434.71	0.0234
435.18	0.16555	435.18	0.16197	435.18	0.10261	435.18	0.11213	435.18	0.07292	435.18	0.05971	435.18	0.04018	435.18	0.02475
435.65	0.16835	435.65	0.16746	435.65	0.10784	435.65	0.11505	435.65	0.07442	435.65	0.05962	435.65	0.04121	435.65	0.02547
436.12	0.16861	436.12	0.16725	436.12	0.1083	436.12	0.11685	436.12	0.0768	436.12	0.06249	436.12	0.04307	436.12	0.02504
436.58	0.17282	436.58	0.16915	436.58	0.10868	436.58	0.11866	436.58	0.07667	436.58	0.06184	436.58	0.04366	436.58	0.02568
437.05	0.17569	437.05	0.17493	437.05	0.11145	437.05	0.12136	437.05	0.0801	437.05	0.0645	437.05	0.04632	437.05	0.0267
437.52	0.17924	437.52	0.17647	437.52	0.11679	437.52	0.12437	437.52	0.08032	437.52	0.06672	437.52	0.04556	437.52	0.02822
437.98	0.18031	437.98	0.18189	437.98	0.11853	437.98	0.12911	437.98	0.0819	437.98	0.06863	437.98	0.04726	437.98	0.03045
438.45	0.18235	438.45	0.18545	438.45	0.11796	438.45	0.12976	438.45	0.08429	438.45	0.07045	438.45	0.04861	438.45	0.03092
438.92	0.18754	438.92	0.18764	438.92	0.12164	438.92	0.13142	438.92	0.08577	438.92	0.07033	438.92	0.04954	438.92	0.03145
439.38	0.19015	439.38	0.18725	439.38	0.12341	439.38	0.13188	439.38	0.08846	439.38	0.0733	439.38	0.05258	439.38	0.03211
439.85	0.19337	439.85	0.19359	439.85	0.12566	439.85	0.13402	439.85	0.09114	439.85	0.07542	439.85	0.05254	439.85	0.03218
440.32	0.19718	440.32	0.19502	440.32	0.12783	440.32	0.14054	440.32	0.09295	440.32	0.07475	440.32	0.05465	440.32	0.03377
440.78	0.20191	440.78	0.1955	440.78	0.13214	440.78	0.14275	440.78	0.09372	440.78	0.07409	440.78	0.05589	440.78	0.03525
441.25	0.20202	441.25	0.20129	441.25	0.13461	441.25	0.14495	441.25	0.09658	441.25	0.079	441.25	0.0568	441.25	0.0352
441.71	0.20853	441.71	0.20427	441.71	0.13642	441.71	0.14684	441.71	0.09851	441.71	0.08173	441.71	0.05884	441.71	0.03581
442.18	0.20928	442.18	0.20557	442.18	0.1377	442.18	0.1502	442.18	0.09926	442.18	0.08273	442.18	0.06049	442.18	0.03949
442.65	0.21136	442.65	0.21347	442.65	0.14209	442.65	0.15412	442.65	0.10278	442.65	0.08418	442.65	0.06118	442.65	0.03932
443.11	0.21905	443.11	0.21381	443.11	0.14269	443.11	0.15341	443.11	0.10365	443.11	0.08654	443.11	0.06167	443.11	0.04087
443.58	0.22262	443.58	0.21781	443.58	0.1474	443.58	0.15945	443.58	0.1061	443.58	0.08815	443.58	0.06287	443.58	0.04127
444.05	0.22466	444.05	0.2228	444.05	0.14957	444.05	0.16004	444.05	0.10852	444.05	0.0902	444.05	0.06483	444.05	0.04327
444.51	0.23018	444.51	0.22768	444.51	0.1521	444.51	0.16325	444.51	0.11047	444.51	0.09104	444.51	0.06429	444.51	0.04549
444.98	0.23397	444.98	0.23232	444.98	0.15332	444.98	0.16465	444.98	0.11296	444.98	0.09368	444.98	0.06821	444.98	0.04466
445.45	0.23576	445.45	0.23311	445.45	0.15993	445.45	0.16807	445.45	0.11605	445.45	0.09681	445.45	0.06975	445.45	0.04647
445.91	0.24045	445.91	0.23677	445.91	0.1633	445.91	0.17418	445.91	0.11561	445.91	0.09569	445.91	0.07034	445.91	0.04799
446.38	0.24229	446.38	0.23962	446.38	0.16416	446.38	0.17563	446.38	0.12052	446.38	0.09865	446.38	0.07262	446.38	0.05034
446.84	0.24819	446.84	0.24213	446.84	0.16712	446.84	0.17672	446.84	0.12238	446.84	0.10173	446.84	0.07635	446.84	0.04967
447.31	0.25305	447.31	0.24823	447.31	0.17064	447.31	0.18234	447.31	0.1255	447.31	0.10185	447.31	0.075	447.31	0.05186
447.78	0.25684	447.78	0.25324	447.78	0.1759	447.78	0.18517	447.78	0.1253	447.78	0.1064	447.78	0.0777	447.78	0.05352
448.24	0.26116	448.24	0.25565	448.24	0.17685	448.24	0.18897	448.24	0.13095	448.24	0.10855	448.24	0.08188	448.24	0.05528
448.71	0.26425	448.71	0.25674	448.71	0.18182	448.71	0.19126	448.71	0.13185	448.71	0.11053	448.71	0.08027	448.71	0.05693
449.17	0.2692	449.17	0.26331	449.17	0.18445	449.17	0.19665	449.17	0.1338	449.17	0.11256	449.17	0.08356	449.17	0.05881
449.64	0.27264	449.64	0.26733	449.64	0.18613	449.64	0.19766	449.64	0.13674	449.64	0.11473	449.64	0.08434	449.64	0.06119
450.11	0.27811	450.11	0.27204	450.11	0.19155	450.11	0.19948	450.11	0.13752	450.11	0.11793	450.11	0.08782	450.11	0.06242
450.57	0.28112	450.57	0.27709	450.57	0.19483	450.57	0.20689	450.57	0.14066	450.57	0.11756	450.57	0.08784	450.57	0.06182
451.04	0.28863	451.04	0.27855	451.04	0.19597	451.04	0.20769	451.04	0.14329	451.04	0.12062	451.04	0.08953	451.04	0.06562
451.5	0.29249	451.5	0.28679	451.5	0.20294	451.5	0.21019	451.5	0.14726	451.5	0.123	451.5	0.09284	451.5	0.06501
451.97	0.29479	451.97	0.28781	451.97	0.2053	451.97	0.21499	451.97	0.14954	451.97	0.1269	451.97	0.09432	451.97	0.06754
452.43	0.30033	452.43	0.29231	452.43	0.20739	452.43	0.21753	452.43	0.14957	452.43	0.12874	452.43	0.09704	452.43	0.06963
452.9	0.30796	452.9	0.29691	452.9	0.21522	452.9	0.22152	452.9	0.15524	452.9	0.13406	452.9	0.09944	452.9	0.07346
453.37	0.31006	453.37	0.30075	453.37	0.21558	453.37	0.22515	453.37	0.15713	453.37	0.13385	453.37	0.10189	453.37	0.07497
453.83	0.31402	453.83	0.30589	453.83	0.22154	453.83	0.22867	453.83	0.16229	453.83	0.13915	453.83	0.10343	453.83	0.07619
454.3	0.31948	454.3	0.31268	454.3	0.22111	454.3	0.22995	454.3	0.16307	454.3	0.1377	454.3	0.10402	454.3	0.07728
454.76	0.32447	454.76	0.31377	454.76	0.22951	454.76	0.23711	454.76	0.16542	454.76	0.1413	454.76	0.10695	454.76	0.07988
455.23	0.33061	455.23	0.31915	455.23	0.23063	455.23	0.24074	455.23	0.16931	455.23	0.14454	455.23	0.10704	455.23	0.08223
455.69	0.3374	455.69	0.32494	455.69	0.23686	455.69	0.2421	455.69	0.17186	455.69	0.1463	455.69	0.11165	455.69	0.08072
456.16	0.33937	456.16	0.33039	456.16	0.23884	456.16	0.24756	456.16	0.17433	456.16	0.14998	456.16	0.11558	456.16	0.08622
456.63	0.34985	456.63	0.33087	456.63	0.24386	456.63	0.24825	456.63	0.17843	456.63	0.15283	456.63	0.11507	456.63	0.08765
457.09	0.35026	457.09	0.33989	457.09	0.24464	457.09	0.25435	457.09	0.18187	457.09	0.15498	457.09	0.1157	457.09	0.09012
457.56	0.35675	457.56	0.34115	457.56	0.25248	457.56	0.25641	457.56	0.18523	457.56	0.15549	457.56	0.12064	457.56	0.09111
458.02	0.36032	458.02	0.34755	458.02	0.25538	458.02	0.26205	458.02	0.18792	458.02	0.16156	458.02	0.12313	458.02	0.09391
458.49	0.36483	458.49	0.35385	458.49	0.26135	458.49	0.26728	458.49	0.18929	458.49	0.16261	458.49	0.12522	458.49	0.09593
458.95	0.37169	458.95	0.35693	458.95	0.26257	458.95	0.26927	458.95	0.19486	458.95	0.1646	458.95	0.12779	458.95	0.09949
459.42	0.37614	459.42	0.36196	459.42	0.26357	459.42	0.27349	459.42	0.19609	459.42	0.16789	459.42	0.12802	459.42	0.10054
459.88	0.38435	459.88	0.37019	459.88	0.27184	459.88	0.27649	459.88	0.19699	459.88	0.16709	459.88	0.13228	459.88	0.10476
460.35	0.38862	460.35	0.37156	460.35	0.27415	460.35	0.27999	460.35	0.20071	460.35	0.17449	460.35	0.13152	460.35	0.10355
460.81	0.39761	460.81	0.37585	460.81	0.28323	460.81	0.28556	460.81	0.20443	460.81	0.17772	460.81	0.13869	460.81	0.1092
461.28	0.40539	461.28	0.38384	461.28	0.28423	461.28	0.29101	461.28	0.20861	461.28	0.17984	461.28	0.13884	461.28	0.11228
461.74	0.41012	461.74	0.3872	461.74	0.28917	461.74	0.29198	461.74	0.21217	461.74	0.18038	461.74	0.14114	461.74	0.11119
462.21	0.41312	462.21	0.39408	462.21	0.29603	462.21	0.29582	462.21	0.21379	462.21	0.18442	462.21	0.14468	462.21	0.11503
462.67	0.41818	462.67	0.39744	462.67	0.29958	462.67	0.30171	462.67	0.21702	462.67	0.18584	462.67	0.14812	462.67	0.11836
463.14	0.42263	463.14	0.40421	463.14	0.30132	463.14	0.30566	463.14	0.22159	463.14	0.19063	463.14	0.15034	463.14	0.11809
463.6	0.43319	463.6	0.41372	463.6	0.31141	463.6	0.30746	463.6	0.22662	463.6	0.19394	463.6	0.1492	463.6	0.12412
464.07	0.43788	464.07	0.41565	464.07	0.31382	464.07	0.3112	464.07	0.23074	464.07	0.19947	464.07	0.15396	464.07	0.12413
464.53	0.44546	464.53	0.42262	464.53	0.31504	464.53	0.31762	464.53	0.23343	464.53	0.19866	464.53	0.15748	464.53	0.12546
465	0.44664	465	0.42613	465	0.31987	465	0.31726	465	0.23588	465	0.20318	465	0.15852	465	0.12885
465.46	0.45363	465.46	0.43596	465.46	0.32526	465.46	0.32777	465.46	0.23927	465.46	0.20592	465.46	0.16042	465.46	0.13307
465.93	0.45898	465.93	0.43959	465.93	0.33079	465.93	0.32855	465.93	0.24021	465.93	0.20832	465.93	0.16563	465.93	0.135
466.39	0.46772	466.39	0.44414	466.39	0.3354	466.39	0.33415	466.39	0.24505	466.39	0.21273	466.39	0.16765	466.39	0.13912
466.86	0.47506	466.86	0.45196	466.86	0.34112	466.86	0.3395	466.86	0.24864	466.86	0.21423	466.86	0.17098	466.86	0.14005
467.32	0.47896	467.32	0.45764	467.32	0.34546	467.32	0.34548	467.32	0.251	467.32	0.2174	467.32	0.17265	467.32	0.14209
467.79	0.48382	467.79	0.46339	467.79	0.35748	467.79	0.34748	467.79	0.25701	467.79	0.21987	467.79	0.17425	467.79	0.14767
468.25	0.49017	468.25	0.46719	468.25	0.35631	468.25	0.35257	468.25	0.25645	468.25	0.22494	468.25	0.1768	468.25	0.14575
468.72	0.49396	468.72	0.47392	468.72	0.3607	468.72	0.3565	468.72	0.26069	468.72	0.23075	468.72	0.18166	468.72	0.15111
469.18	0.50069	469.18	0.47964	469.18	0.36461	469.18	0.36298	469.18	0.26459	469.18	0.23019	469.18	0.18339	469.18	0.15377
469.65	0.5061	469.65	0.48195	469.65	0.36751	469.65	0.36	469.65	0.26986	469.65	0.23582	469.65	0.18568	469.65	0.15778
470.11	0.51344	470.11	0.48735	470.11	0.37356	470.11	0.36812	470.11	0.2722	470.11	0.23923	470.11	0.18726	470.11	0.15927
470.58	0.5203	470.58	0.49384	470.58	0.38169	470.58	0.37635	470.58	0.27343	470.58	0.24189	470.58	0.19205	470.58	0.16274
471.04	0.52547	471.04	0.50293	471.04	0.38825	471.04	0.37704	471.04	0.28022	471.04	0.2431	471.04	0.19422	471.04	0.16704
471.51	0.53417	471.51	0.51063	471.51	0.3959	471.51	0.3808	471.51	0.28087	471.51	0.24527	471.51	0.19709	471.51	0.16782
471.97	0.53925	471.97	0.51285	471.97	0.39346	471.97	0.38787	471.97	0.28668	471.97	0.25237	471.97	0.19992	471.97	0.17069
472.43	0.5481	472.43	0.51784	472.43	0.40024	472.43	0.39383	472.43	0.28974	472.43	0.25393	472.43	0.20064	472.43	0.17434
472.9	0.55334	472.9	0.52524	472.9	0.40843	472.9	0.39727	472.9	0.29512	472.9	0.25977	472.9	0.20471	472.9	0.1767
473.36	0.55949	473.36	0.52895	473.36	0.41141	473.36	0.40079	473.36	0.29956	473.36	0.26061	473.36	0.20833	473.36	0.1798
473.83	0.5664	473.83	0.53765	473.83	0.42101	473.83	0.40302	473.83	0.30245	473.83	0.26549	473.83	0.21165	473.83	0.18315
474.29	0.57159	474.29	0.54331	474.29	0.42153	474.29	0.41223	474.29	0.30616	474.29	0.26757	474.29	0.21203	474.29	0.18685
474.76	0.58162	474.76	0.55182	474.76	0.425	474.76	0.41378	474.76	0.31181	474.76	0.27326	474.76	0.2162	474.76	0.18975
475.22	0.58309	475.22	0.55225	475.22	0.43278	475.22	0.42068	475.22	0.31298	475.22	0.27375	475.22	0.21958	475.22	0.18951
475.68	0.58925	475.68	0.56037	475.68	0.43845	475.68	0.42494	475.68	0.31777	475.68	0.27835	475.68	0.22211	475.68	0.19502
476.15	0.59836	476.15	0.56857	476.15	0.44438	476.15	0.43202	476.15	0.32683	476.15	0.28209	476.15	0.22584	476.15	0.1977
476.61	0.60347	476.61	0.5755	476.61	0.44867	476.61	0.43751	476.61	0.32529	476.61	0.28736	476.61	0.23234	476.61	0.20076
477.08	0.61563	477.08	0.57821	477.08	0.45474	477.08	0.43751	477.08	0.33072	477.08	0.29224	477.08	0.23402	477.08	0.20334
477.54	0.6165	477.54	0.58693	477.54	0.46383	477.54	0.4454	477.54	0.33458	477.54	0.29208	477.54	0.23447	477.54	0.20779
478.01	0.62579	478.01	0.59056	478.01	0.46643	478.01	0.44748	478.01	0.34287	478.01	0.29352	478.01	0.23828	478.01	0.2112
478.47	0.63068	478.47	0.5975	478.47	0.47372	478.47	0.45579	478.47	0.34431	478.47	0.30074	478.47	0.23898	478.47	0.21626
478.93	0.64051	478.93	0.60381	478.93	0.47993	478.93	0.45774	478.93	0.35039	478.93	0.30727	478.93	0.24263	478.93	0.21602
479.4	0.64621	479.4	0.61516	479.4	0.48281	479.4	0.46506	479.4	0.35348	479.4	0.30653	479.4	0.24674	479.4	0.22138
479.86	0.64731	479.86	0.61883	479.86	0.49162	479.86	0.4671	479.86	0.35503	479.86	0.31456	479.86	0.25064	479.86	0.22425
480.33	0.65846	480.33	0.622	480.33	0.49696	480.33	0.47371	480.33	0.36086	480.33	0.3168	480.33	0.25376	480.33	0.22701
480.79	0.66562	480.79	0.63029	480.79	0.50263	480.79	0.47501	480.79	0.36349	480.79	0.31603	480.79	0.25866	480.79	0.23104
481.25	0.67136	481.25	0.63103	481.25	0.50193	481.25	0.48441	481.25	0.37112	481.25	0.32707	481.25	0.2607	481.25	0.23365
481.72	0.67327	481.72	0.63897	481.72	0.50927	481.72	0.48747	481.72	0.37028	481.72	0.32693	481.72	0.2653	481.72	0.23873
482.18	0.68407	482.18	0.64845	482.18	0.52069	482.18	0.49188	482.18	0.37778	482.18	0.32924	482.18	0.26532	482.18	0.24091
482.64	0.69084	482.64	0.65021	482.64	0.52796	482.64	0.49807	482.64	0.38296	482.64	0.33419	482.64	0.26901	482.64	0.24538
483.11	0.69741	483.11	0.65774	483.11	0.52831	483.11	0.50695	483.11	0.38466	483.11	0.33996	483.11	0.27108	483.11	0.24746
483.57	0.70276	483.57	0.66833	483.57	0.53422	483.57	0.5073	483.57	0.3887	483.57	0.34369	483.57	0.27945	483.57	0.25136
484.04	0.70881	484.04	0.67143	484.04	0.54173	484.04	0.51358	484.04	0.39231	484.04	0.34549	484.04	0.28146	484.04	0.25483
484.5	0.71568	484.5	0.68346	484.5	0.54415	484.5	0.51746	484.5	0.39974	484.5	0.3531	484.5	0.28428	484.5	0.26045
484.96	0.72035	484.96	0.68714	484.96	0.55459	484.96	0.52382	484.96	0.40499	484.96	0.35352	484.96	0.28717	484.96	0.26152
485.43	0.73065	485.43	0.69339	485.43	0.56478	485.43	0.53076	485.43	0.40882	485.43	0.35553	485.43	0.29181	485.43	0.26536
485.89	0.73301	485.89	0.69719	485.89	0.56456	485.89	0.53336	485.89	0.41243	485.89	0.36356	485.89	0.29439	485.89	0.26823
486.35	0.74226	486.35	0.70312	486.35	0.57077	486.35	0.54106	486.35	0.41748	486.35	0.37282	486.35	0.29782	486.35	0.27189
486.82	0.74886	486.82	0.71329	486.82	0.5766	486.82	0.54408	486.82	0.42086	486.82	0.37061	486.82	0.29852	486.82	0.27663
487.28	0.74655	487.28	0.71386	487.28	0.58119	487.28	0.54849	487.28	0.42448	487.28	0.37705	487.28	0.30685	487.28	0.27899
487.74	0.75996	487.74	0.72343	487.74	0.58832	487.74	0.55143	487.74	0.43264	487.74	0.37927	487.74	0.30888	487.74	0.28387
488.21	0.76187	488.21	0.72701	488.21	0.59203	488.21	0.55756	488.21	0.4358	488.21	0.38144	488.21	0.31263	488.21	0.28636
488.67	0.76419	488.67	0.73753	488.67	0.60342	488.67	0.5636	488.67	0.44392	488.67	0.38769	488.67	0.31419	488.67	0.28891
489.14	0.7742	489.14	0.74038	489.14	0.61283	489.14	0.56612	489.14	0.44309	489.14	0.38972	489.14	0.31695	489.14	0.29021
489.6	0.78308	489.6	0.74276	489.6	0.61172	489.6	0.57657	489.6	0.44913	489.6	0.39575	489.6	0.32145	489.6	0.29552
490.06	0.78958	490.06	0.75238	490.06	0.61893	490.06	0.57814	490.06	0.45216	490.06	0.39988	490.06	0.32653	490.06	0.30559
490.53	0.78788	490.53	0.75724	490.53	0.62601	490.53	0.58616	490.53	0.45593	490.53	0.40712	490.53	0.32889	490.53	0.30642
490.99	0.79999	490.99	0.76229	490.99	0.63523	490.99	0.58786	490.99	0.46396	490.99	0.40726	490.99	0.3333	490.99	0.30785
491.45	0.80415	491.45	0.77041	491.45	0.63786	491.45	0.59073	491.45	0.46707	491.45	0.41253	491.45	0.33686	491.45	0.31071
491.92	0.8079	491.92	0.77086	491.92	0.64326	491.92	0.60366	491.92	0.47145	491.92	0.41454	491.92	0.33652	491.92	0.31463
492.38	0.81044	492.38	0.77675	492.38	0.6454	492.38	0.60601	492.38	0.47737	492.38	0.41963	492.38	0.34403	492.38	0.31992
492.84	0.82254	492.84	0.78751	492.84	0.65326	492.84	0.61159	492.84	0.47912	492.84	0.42698	492.84	0.34363	492.84	0.32102
493.3	0.82004	493.3	0.78981	493.3	0.65858	493.3	0.61471	493.3	0.48842	493.3	0.42875	493.3	0.34631	493.3	0.32279
493.77	0.82394	493.77	0.79411	493.77	0.6666	493.77	0.61975	493.77	0.49249	493.77	0.43095	493.77	0.35268	493.77	0.32956
494.23	0.83739	494.23	0.80151	494.23	0.67129	494.23	0.62537	494.23	0.49453	494.23	0.43662	494.23	0.36027	494.23	0.33495
494.69	0.83927	494.69	0.80613	494.69	0.67891	494.69	0.62682	494.69	0.5033	494.69	0.44033	494.69	0.3601	494.69	0.3377
495.16	0.85001	495.16	0.80812	495.16	0.68179	495.16	0.63022	495.16	0.50534	495.16	0.44547	495.16	0.36624	495.16	0.34204
495.62	0.85323	495.62	0.81691	495.62	0.68897	495.62	0.63572	495.62	0.51063	495.62	0.44967	495.62	0.36789	495.62	0.34427
496.08	0.85533	496.08	0.82724	496.08	0.69215	496.08	0.64879	496.08	0.51563	496.08	0.45574	496.08	0.37014	496.08	0.34777
496.55	0.85956	496.55	0.8282	496.55	0.69741	496.55	0.65124	496.55	0.51873	496.55	0.45863	496.55	0.37438	496.55	0.35491
497.01	0.86388	497.01	0.8323	497.01	0.70836	497.01	0.65527	497.01	0.52566	497.01	0.46134	497.01	0.37727	497.01	0.35858
497.47	0.87266	497.47	0.83532	497.47	0.71026	497.47	0.65748	497.47	0.53194	497.47	0.46344	497.47	0.38235	497.47	0.36127
497.93	0.87422	497.93	0.84298	497.93	0.71229	497.93	0.66541	497.93	0.53353	497.93	0.46818	497.93	0.38729	497.93	0.36281
498.4	0.87797	498.4	0.84766	498.4	0.72607	498.4	0.66637	498.4	0.53537	498.4	0.47519	498.4	0.39134	498.4	0.369
498.86	0.8864	498.86	0.8538	498.86	0.73109	498.86	0.67286	498.86	0.54509	498.86	0.47547	498.86	0.39433	498.86	0.37218
499.32	0.89122	499.32	0.85715	499.32	0.72593	499.32	0.67726	499.32	0.54877	499.32	0.48436	499.32	0.39782	499.32	0.3742
499.79	0.89063	499.79	0.8611	499.79	0.73797	499.79	0.68605	499.79	0.55491	499.79	0.49493	499.79	0.40199	499.79	0.37881
500.25	0.89683	500.25	0.86498	500.25	0.74586	500.25	0.6892	500.25	0.56058	500.25	0.49545	500.25	0.40813	500.25	0.38075
500.71	0.89904	500.71	0.86389	500.71	0.74744	500.71	0.69055	500.71	0.56263	500.71	0.49823	500.71	0.41182	500.71	0.38604
501.17	0.91008	501.17	0.87297	501.17	0.74812	501.17	0.69997	501.17	0.5696	501.17	0.50208	501.17	0.41424	501.17	0.39124
501.64	0.90566	501.64	0.87665	501.64	0.75422	501.64	0.7029	501.64	0.57312	501.64	0.50437	501.64	0.41739	501.64	0.39233
502.1	0.91664	502.1	0.88329	502.1	0.76279	502.1	0.70544	502.1	0.57766	502.1	0.5049	502.1	0.42121	502.1	0.39748
502.56	0.91629	502.56	0.88989	502.56	0.77274	502.56	0.71233	502.56	0.58629	502.56	0.51613	502.56	0.42462	502.56	0.40111
503.02	0.9199	503.02	0.89052	503.02	0.77748	503.02	0.71793	503.02	0.58972	503.02	0.5176	503.02	0.43049	503.02	0.40275
503.49	0.92345	503.49	0.89041	503.49	0.78301	503.49	0.7217	503.49	0.59459	503.49	0.52638	503.49	0.4312	503.49	0.41027
503.95	0.92557	503.95	0.8954	503.95	0.78114	503.95	0.72668	503.95	0.59708	503.95	0.52523	503.95	0.43738	503.95	0.41163
504.41	0.92728	504.41	0.89757	504.41	0.79118	504.41	0.72985	504.41	0.60123	504.41	0.53394	504.41	0.44426	504.41	0.41542
504.87	0.93103	504.87	0.90111	504.87	0.79188	504.87	0.73442	504.87	0.60156	504.87	0.53803	504.87	0.44242	504.87	0.41813
505.34	0.93629	505.34	0.90784	505.34	0.79701	505.34	0.73801	505.34	0.61072	505.34	0.54286	505.34	0.4497	505.34	0.42017
505.8	0.94168	505.8	0.90495	505.8	0.79942	505.8	0.74315	505.8	0.6142	505.8	0.54603	505.8	0.45113	505.8	0.42476
506.26	0.93701	506.26	0.91452	506.26	0.80552	506.26	0.74665	506.26	0.62146	506.26	0.54888	506.26	0.45959	506.26	0.43303
506.72	0.94363	506.72	0.91615	506.72	0.80888	506.72	0.75333	506.72	0.62658	506.72	0.55145	506.72	0.45902	506.72	0.43339
507.18	0.9396	507.18	0.91702	507.18	0.81268	507.18	0.76075	507.18	0.62891	507.18	0.56044	507.18	0.46379	507.18	0.43551
507.65	0.94772	507.65	0.92019	507.65	0.81607	507.65	0.75952	507.65	0.63192	507.65	0.56296	507.65	0.46455	507.65	0.43932
508.11	0.95382	508.11	0.92652	508.11	0.82412	508.11	0.76566	508.11	0.63817	508.11	0.56807	508.11	0.47357	508.11	0.44685
508.57	0.95305	508.57	0.928	508.57	0.8264	508.57	0.77066	508.57	0.64176	508.57	0.56732	508.57	0.47661	508.57	0.44873
509.03	0.95517	509.03	0.93357	509.03	0.82664	509.03	0.77143	509.03	0.64894	509.03	0.57416	509.03	0.47927	509.03	0.45299
509.5	0.95498	509.5	0.93414	509.5	0.836	509.5	0.77903	509.5	0.65217	509.5	0.58	509.5	0.48347	509.5	0.45824
509.96	0.96225	509.96	0.94106	509.96	0.84164	509.96	0.78151	509.96	0.65742	509.96	0.58665	509.96	0.48954	509.96	0.46066
510.42	0.96133	510.42	0.93499	510.42	0.8431	510.42	0.78971	510.42	0.66009	510.42	0.58763	510.42	0.49154	510.42	0.4638
510.88	0.96221	510.88	0.94288	510.88	0.84611	510.88	0.7848	510.88	0.66778	510.88	0.59309	510.88	0.49682	510.88	0.46676
511.34	0.96635	511.34	0.94451	511.34	0.85322	511.34	0.79552	511.34	0.67016	511.34	0.59909	511.34	0.50053	511.34	0.47141
511.81	0.96495	511.81	0.94267	511.81	0.85666	511.81	0.79277	511.81	0.67576	511.81	0.60054	511.81	0.50595	511.81	0.47549
512.27	0.97007	512.27	0.95087	512.27	0.86271	512.27	0.80452	512.27	0.67861	512.27	0.60465	512.27	0.5074	512.27	0.48022
512.73	0.97082	512.73	0.94965	512.73	0.86477	512.73	0.80664	512.73	0.68546	512.73	0.61165	512.73	0.51189	512.73	0.48369
513.19	0.97307	513.19	0.95727	513.19	0.86404	513.19	0.81485	513.19	0.69026	513.19	0.61817	513.19	0.51692	513.19	0.49004
513.65	0.97855	513.65	0.95458	513.65	0.87266	513.65	0.81432	513.65	0.69712	513.65	0.62234	513.65	0.52158	513.65	0.49159
514.11	0.97656	514.11	0.95779	514.11	0.88063	514.11	0.81932	514.11	0.7012	514.11	0.62328	514.11	0.52662	514.11	0.49586
514.58	0.97673	514.58	0.96189	514.58	0.87464	514.58	0.82142	514.58	0.70685	514.58	0.63313	514.58	0.53256	514.58	0.50184
515.04	0.98208	515.04	0.96608	515.04	0.89294	515.04	0.82779	515.04	0.70991	515.04	0.62942	515.04	0.53231	515.04	0.50582
515.5	0.98041	515.5	0.96304	515.5	0.88221	515.5	0.83415	515.5	0.71244	515.5	0.63665	515.5	0.54119	515.5	0.50779
515.96	0.98184	515.96	0.96717	515.96	0.88882	515.96	0.83541	515.96	0.7206	515.96	0.64564	515.96	0.54425	515.96	0.5116
516.42	0.98596	516.42	0.96547	516.42	0.8924	516.42	0.84091	516.42	0.72171	516.42	0.64517	516.42	0.54581	516.42	0.51173
516.88	0.98164	516.88	0.96606	516.88	0.89471	516.88	0.84053	516.88	0.73063	516.88	0.65304	516.88	0.5511	516.88	0.52184
517.35	0.981	517.35	0.96942	517.35	0.90287	517.35	0.84647	517.35	0.73061	517.35	0.65465	517.35	0.55747	517.35	0.52334
517.81	0.98425	517.81	0.97316	517.81	0.90352	517.81	0.85163	517.81	0.7401	517.81	0.65533	517.81	0.56201	517.81	0.52705
518.27	0.98401	518.27	0.97116	518.27	0.9084	518.27	0.85306	518.27	0.74014	518.27	0.66534	518.27	0.56698	518.27	0.53188
518.73	0.98267	518.73	0.98023	518.73	0.91431	518.73	0.85769	518.73	0.7434	518.73	0.67256	518.73	0.57019	518.73	0.54033
519.19	0.98304	519.19	0.97611	519.19	0.91548	519.19	0.85994	519.19	0.75284	519.19	0.67368	519.19	0.57443	519.19	0.53862
519.65	0.9885	519.65	0.97778	519.65	0.92117	519.65	0.86926	519.65	0.75306	519.65	0.6804	519.65	0.58088	519.65	0.54392
520.11	0.99689	520.11	0.9826	520.11	0.92773	520.11	0.86833	520.11	0.75961	520.11	0.6854	520.11	0.58702	520.11	0.54917
520.58	0.98948	520.58	0.98494	520.58	0.92673	520.58	0.87698	520.58	0.76822	520.58	0.69063	520.58	0.58962	520.58	0.55218
521.04	0.99413	521.04	0.98796	521.04	0.93435	521.04	0.87899	521.04	0.76968	521.04	0.69819	521.04	0.5921	521.04	0.55673
521.5	0.98933	521.5	0.98364	521.5	0.934	521.5	0.88054	521.5	0.7778	521.5	0.70113	521.5	0.59987	521.5	0.56103
521.96	0.99483	521.96	0.99392	521.96	0.94381	521.96	0.88944	521.96	0.78327	521.96	0.70811	521.96	0.60324	521.96	0.56511
522.42	1	522.42	0.99271	522.42	0.93956	522.42	0.89815	522.42	0.7859	522.42	0.71528	522.42	0.6075	522.42	0.57613
522.88	0.99463	522.88	0.99523	522.88	0.94764	522.88	0.89414	522.88	0.79093	522.88	0.71819	522.88	0.61286	522.88	0.57506
523.34	0.99726	523.34	0.99128	523.34	0.95138	523.34	0.89781	523.34	0.79723	523.34	0.72545	523.34	0.61689	523.34	0.57859
523.81	0.99369	523.81	0.99462	523.81	0.95187	523.81	0.90547	523.81	0.80409	523.81	0.72445	523.81	0.62454	523.81	0.58491
524.27	0.9927	524.27	0.99605	524.27	0.95363	524.27	0.91177	524.27	0.80662	524.27	0.72767	524.27	0.62747	524.27	0.5874
524.73	0.9933	524.73	0.99353	524.73	0.95973	524.73	0.91204	524.73	0.81179	524.73	0.73409	524.73	0.63218	524.73	0.59008
525.19	0.99858	525.19	0.99813	525.19	0.9574	525.19	0.91124	525.19	0.81742	525.19	0.74238	525.19	0.64002	525.19	0.59722
525.65	0.99203	525.65	0.99672	525.65	0.95865	525.65	0.91884	525.65	0.82295	525.65	0.7421	525.65	0.6427	525.65	0.59955
526.11	0.99542	526.11	0.99861	526.11	0.96193	526.11	0.92077	526.11	0.82509	526.11	0.74968	526.11	0.64297	526.11	0.60375
526.57	0.99904	526.57	0.99813	526.57	0.96082	526.57	0.92052	526.57	0.82766	526.57	0.76138	526.57	0.64993	526.57	0.60843
527.03	0.99227	527.03	0.99518	527.03	0.96708	527.03	0.9194	527.03	0.8308	527.03	0.75914	527.03	0.6519	527.03	0.61192
527.49	0.98933	527.49	1	527.49	0.97389	527.49	0.92799	527.49	0.83922	527.49	0.76227	527.49	0.65757	527.49	0.6155
527.95	0.98762	527.95	0.9992	527.95	0.97074	527.95	0.93137	527.95	0.84133	527.95	0.76694	527.95	0.66706	527.95	0.61854
528.41	0.98707	528.41	0.99573	528.41	0.97443	528.41	0.93032	528.41	0.84455	528.41	0.77242	528.41	0.66674	528.41	0.62381
528.88	0.98151	528.88	0.99538	528.88	0.97858	528.88	0.9377	528.88	0.8487	528.88	0.77732	528.88	0.67305	528.88	0.624
529.34	0.97947	529.34	0.99149	529.34	0.97313	529.34	0.9423	529.34	0.85052	529.34	0.77756	529.34	0.67682	529.34	0.62912
529.8	0.98166	529.8	0.98926	529.8	0.97774	529.8	0.94213	529.8	0.85285	529.8	0.7815	529.8	0.68201	529.8	0.63487
530.26	0.98203	530.26	0.98956	530.26	0.98091	530.26	0.93961	530.26	0.86162	530.26	0.78727	530.26	0.68665	530.26	0.63498
530.72	0.97586	530.72	0.98711	530.72	0.97589	530.72	0.94582	530.72	0.86371	530.72	0.7931	530.72	0.68952	530.72	0.64332
531.18	0.97533	531.18	0.99323	531.18	0.98026	531.18	0.95233	531.18	0.86539	531.18	0.79696	531.18	0.69395	531.18	0.64315
531.64	0.97647	531.64	0.99429	531.64	0.98585	531.64	0.9491	531.64	0.87015	531.64	0.79745	531.64	0.69494	531.64	0.64873
532.1	0.97529	532.1	0.98407	532.1	0.98275	532.1	0.95327	532.1	0.87639	532.1	0.80566	532.1	0.69979	532.1	0.65285
532.56	0.97406	532.56	0.98754	532.56	0.98503	532.56	0.95291	532.56	0.8791	532.56	0.80653	532.56	0.70631	532.56	0.65523
533.02	0.97084	533.02	0.98442	533.02	0.98785	533.02	0.95073	533.02	0.87694	533.02	0.81281	533.02	0.71306	533.02	0.66429
533.48	0.9672	533.48	0.98312	533.48	0.98896	533.48	0.95871	533.48	0.88394	533.48	0.81628	533.48	0.71759	533.48	0.66271
533.94	0.97253	533.94	0.98362	533.94	0.98848	533.94	0.96206	533.94	0.88962	533.94	0.81783	533.94	0.71918	533.94	0.67066
534.4	0.96514	534.4	0.98138	534.4	0.99311	534.4	0.96389	534.4	0.888	534.4	0.82553	534.4	0.7243	534.4	0.67398
534.86	0.96054	534.86	0.98472	534.86	0.99062	534.86	0.96802	534.86	0.89195	534.86	0.8259	534.86	0.73392	534.86	0.67887
535.32	0.96109	535.32	0.97836	535.32	0.99447	535.32	0.9663	535.32	0.89651	535.32	0.82884	535.32	0.73347	535.32	0.67991
535.78	0.95546	535.78	0.9717	535.78	0.98877	535.78	0.96681	535.78	0.90187	535.78	0.83293	535.78	0.73575	535.78	0.68337
536.24	0.95239	536.24	0.97398	536.24	0.99433	536.24	0.96804	536.24	0.907	536.24	0.83876	536.24	0.7371	536.24	0.68561
536.71	0.94733	536.71	0.97396	536.71	0.98839	536.71	0.96989	536.71	0.90768	536.71	0.84129	536.71	0.74236	536.71	0.69349
537.17	0.9461	537.17	0.96968	537.17	0.98571	537.17	0.97388	537.17	0.9142	537.17	0.84325	537.17	0.74868	537.17	0.69828
537.63	0.94328	537.63	0.97177	537.63	0.99287	537.63	0.97098	537.63	0.91311	537.63	0.8492	537.63	0.75071	537.63	0.69871
538.09	0.94049	538.09	0.96469	538.09	0.98736	538.09	0.97136	538.09	0.91734	538.09	0.85529	538.09	0.75767	538.09	0.70535
538.55	0.93546	538.55	0.96578	538.55	0.99363	538.55	0.97707	538.55	0.92015	538.55	0.85184	538.55	0.75821	538.55	0.70675
539.01	0.9328	539.01	0.96445	539.01	0.99184	539.01	0.98101	539.01	0.92086	539.01	0.85886	539.01	0.76382	539.01	0.71309
539.47	0.93377	539.47	0.96771	539.47	0.99317	539.47	0.97967	539.47	0.92578	539.47	0.86682	539.47	0.76861	539.47	0.71461
539.93	0.9282	539.93	0.96261	539.93	0.99647	539.93	0.98619	539.93	0.92934	539.93	0.86713	539.93	0.77363	539.93	0.72085
540.39	0.92731	540.39	0.96098	540.39	0.99056	540.39	0.98088	540.39	0.93331	540.39	0.87135	540.39	0.77791	540.39	0.72305
540.85	0.92124	540.85	0.95367	540.85	1	540.85	0.98483	540.85	0.93609	540.85	0.87474	540.85	0.77916	540.85	0.72704
541.31	0.92297	541.31	0.95369	541.31	0.99211	541.31	0.98741	541.31	0.93316	541.31	0.88195	541.31	0.77962	541.31	0.72776
541.77	0.91396	541.77	0.95141	541.77	0.99151	541.77	0.98305	541.77	0.93973	541.77	0.88293	541.77	0.78905	541.77	0.73371
542.23	0.91639	542.23	0.9461	542.23	0.98932	542.23	0.98886	542.23	0.94469	542.23	0.88543	542.23	0.79266	542.23	0.73875
542.69	0.90448	542.69	0.94184	542.69	0.98837	542.69	0.98733	542.69	0.94403	542.69	0.88888	542.69	0.79827	542.69	0.74161
543.15	0.89738	543.15	0.94102	543.15	0.99558	543.15	0.98447	543.15	0.94509	543.15	0.89075	543.15	0.79812	543.15	0.74494
543.61	0.90086	543.61	0.94022	543.61	0.98351	543.61	0.9889	543.61	0.94244	543.61	0.89168	543.61	0.80459	543.61	0.74824
544.07	0.893	544.07	0.94215	544.07	0.98753	544.07	0.98835	544.07	0.95252	544.07	0.896	544.07	0.80769	544.07	0.75125
544.53	0.90051	544.53	0.93338	544.53	0.98788	544.53	0.9901	544.53	0.95678	544.53	0.89731	544.53	0.80972	544.53	0.75294
544.99	0.8956	544.99	0.92958	544.99	0.98698	544.99	0.98827	544.99	0.95332	544.99	0.90277	544.99	0.82056	544.99	0.75728
545.45	0.89284	545.45	0.92843	545.45	0.98731	545.45	0.9923	545.45	0.95628	545.45	0.90548	545.45	0.81765	545.45	0.76644
545.91	0.88942	545.91	0.91953	545.91	0.98351	545.91	0.98686	545.91	0.95705	545.91	0.9007	545.91	0.82758	545.91	0.76689
546.37	0.87735	546.37	0.9211	546.37	0.9878	546.37	0.99008	546.37	0.95915	546.37	0.9115	546.37	0.82606	546.37	0.77055
546.82	0.8779	546.82	0.91665	546.82	0.98205	546.82	0.98957	546.82	0.96514	546.82	0.91641	546.82	0.83066	546.82	0.76979
547.28	0.87008	547.28	0.91474	547.28	0.98387	547.28	0.99561	547.28	0.9646	547.28	0.92049	547.28	0.83615	547.28	0.77501
547.74	0.86497	547.74	0.90981	547.74	0.9805	547.74	0.99177	547.74	0.96586	547.74	0.92166	547.74	0.83836	547.74	0.77956
548.2	0.86359	548.2	0.91146	548.2	0.98183	548.2	0.99045	548.2	0.9688	548.2	0.9239	548.2	0.83977	548.2	0.7849
548.66	0.85972	548.66	0.90823	548.66	0.9773	548.66	0.99499	548.66	0.97445	548.66	0.92705	548.66	0.84469	548.66	0.7854
549.12	0.85713	549.12	0.90599	549.12	0.97684	549.12	0.99289	549.12	0.97122	549.12	0.931	549.12	0.846	549.12	0.78839
549.58	0.8508	549.58	0.89781	549.58	0.97958	549.58	0.9924	549.58	0.97454	549.58	0.92948	549.58	0.85441	549.58	0.79362
550.04	0.84412	550.04	0.89467	550.04	0.97267	550.04	0.99173	550.04	0.97557	550.04	0.9352	550.04	0.85329	550.04	0.7986
550.5	0.84891	550.5	0.89438	550.5	0.96933	550.5	1	550.5	0.97295	550.5	0.93576	550.5	0.85981	550.5	0.79893
550.96	0.83873	550.96	0.88679	550.96	0.97356	550.96	0.99389	550.96	0.98031	550.96	0.93891	550.96	0.86611	550.96	0.80482
551.42	0.83673	551.42	0.88783	551.42	0.97269	551.42	0.99016	551.42	0.97806	551.42	0.94113	551.42	0.86472	551.42	0.80594
551.88	0.83288	551.88	0.87956	551.88	0.96499	551.88	0.99595	551.88	0.97467	551.88	0.94409	551.88	0.86774	551.88	0.80912
552.34	0.82972	552.34	0.8778	552.34	0.96879	552.34	0.99123	552.34	0.98403	552.34	0.94449	552.34	0.87436	552.34	0.81351
552.8	0.81883	552.8	0.87123	552.8	0.9645	552.8	0.98942	552.8	0.97992	552.8	0.94414	552.8	0.87303	552.8	0.81614
553.26	0.82403	553.26	0.8729	553.26	0.96499	553.26	0.98928	553.26	0.98241	553.26	0.94752	553.26	0.8766	553.26	0.81925
553.72	0.81756	553.72	0.87106	553.72	0.96478	553.72	0.98311	553.72	0.9889	553.72	0.95271	553.72	0.88476	553.72	0.82013
554.18	0.8079	554.18	0.86149	554.18	0.96103	554.18	0.99047	554.18	0.98293	554.18	0.95212	554.18	0.88478	554.18	0.82426
554.63	0.81051	554.63	0.85728	554.63	0.95553	554.63	0.98691	554.63	0.98968	554.63	0.95798	554.63	0.88853	554.63	0.82914
555.09	0.79905	555.09	0.85424	555.09	0.95499	555.09	0.98475	555.09	0.98928	555.09	0.96092	555.09	0.88834	555.09	0.82724
555.55	0.7957	555.55	0.85068	555.55	0.9526	555.55	0.98877	555.55	0.99036	555.55	0.95894	555.55	0.89421	555.55	0.83608
556.01	0.79427	556.01	0.84747	556.01	0.95054	556.01	0.9876	556.01	0.99585	556.01	0.96137	556.01	0.89826	556.01	0.83619
556.47	0.78943	556.47	0.84632	556.47	0.94707	556.47	0.98582	556.47	0.99174	556.47	0.96071	556.47	0.90148	556.47	0.8439
556.93	0.78341	556.93	0.84282	556.93	0.94943	556.93	0.982	556.93	0.98798	556.93	0.96585	556.93	0.90475	556.93	0.84621
557.39	0.7785	557.39	0.83816	557.39	0.95211	557.39	0.98332	557.39	0.99511	557.39	0.96942	557.39	0.9072	557.39	0.85143
557.85	0.7746	557.85	0.83573	557.85	0.94137	557.85	0.97791	557.85	0.99127	557.85	0.96881	557.85	0.91279	557.85	0.85197
558.31	0.76824	558.31	0.8303	558.31	0.93788	558.31	0.98034	558.31	0.9974	558.31	0.97089	558.31	0.91165	558.31	0.85331
558.77	0.76781	558.77	0.82614	558.77	0.93175	558.77	0.98416	558.77	0.9954	558.77	0.97617	558.77	0.9165	558.77	0.8563
559.22	0.76395	559.22	0.82188	559.22	0.93229	559.22	0.98174	559.22	0.99468	559.22	0.97717	559.22	0.91768	559.22	0.86244
559.68	0.75655	559.68	0.81526	559.68	0.92898	559.68	0.97509	559.68	0.99338	559.68	0.97084	559.68	0.91918	559.68	0.8657
560.14	0.75157	560.14	0.81207	560.14	0.92931	560.14	0.97881	560.14	0.99845	560.14	0.97395	560.14	0.92163	560.14	0.86534
560.6	0.75221	560.6	0.80839	560.6	0.92451	560.6	0.9791	560.6	0.99645	560.6	0.97878	560.6	0.92152	560.6	0.86761
561.06	0.74132	561.06	0.80023	561.06	0.92749	561.06	0.97306	561.06	0.99469	561.06	0.97871	561.06	0.92511	561.06	0.87224
561.52	0.73996	561.52	0.7984	561.52	0.9199	561.52	0.97272	561.52	0.99029	561.52	0.97612	561.52	0.93295	561.52	0.87179
561.98	0.73516	561.98	0.79786	561.98	0.91705	561.98	0.97394	561.98	0.99489	561.98	0.98326	561.98	0.93171	561.98	0.87849
562.44	0.72804	562.44	0.79053	562.44	0.91309	562.44	0.97065	562.44	0.99749	562.44	0.98095	562.44	0.93778	562.44	0.88338
562.89	0.72156	562.89	0.78668	562.89	0.91149	562.89	0.97314	562.89	0.99769	562.89	0.97876	562.89	0.94054	562.89	0.88191
563.35	0.72383	563.35	0.7836	563.35	0.90894	563.35	0.96701	563.35	0.99405	563.35	0.98352	563.35	0.94171	563.35	0.88651
563.81	0.71553	563.81	0.77863	563.81	0.90558	563.81	0.96334	563.81	0.99675	563.81	0.98462	563.81	0.9385	563.81	0.89173
564.27	0.71139	564.27	0.77067	564.27	0.90694	564.27	0.96544	564.27	1	564.27	0.98497	564.27	0.94305	564.27	0.89062
564.73	0.70493	564.73	0.77306	564.73	0.89723	564.73	0.95822	564.73	0.99866	564.73	0.9866	564.73	0.94468	564.73	0.89323
565.19	0.70208	565.19	0.76386	565.19	0.894	565.19	0.95975	565.19	0.99802	565.19	0.98147	565.19	0.94603	565.19	0.8989
565.65	0.69542	565.65	0.75843	565.65	0.89286	565.65	0.95587	565.65	0.99457	565.65	0.98774	565.65	0.95086	565.65	0.90027
566.1	0.69235	566.1	0.75702	566.1	0.8904	566.1	0.95608	566.1	0.99239	566.1	0.98611	566.1	0.95246	566.1	0.8989
566.56	0.69316	566.56	0.74769	566.56	0.88858	566.56	0.95556	566.56	0.99273	566.56	0.98793	566.56	0.95472	566.56	0.90245
567.02	0.68431	567.02	0.75268	567.02	0.88223	567.02	0.94893	567.02	0.99493	567.02	0.98599	567.02	0.95776	567.02	0.90329
567.48	0.67737	567.48	0.73966	567.48	0.88058	567.48	0.95094	567.48	0.99628	567.48	0.99463	567.48	0.95647	567.48	0.90848
567.94	0.67517	567.94	0.73788	567.94	0.87846	567.94	0.95201	567.94	0.99426	567.94	0.99038	567.94	0.95917	567.94	0.91183
568.4	0.66897	568.4	0.73593	568.4	0.87608	568.4	0.94454	568.4	0.99441	568.4	0.99449	568.4	0.9624	568.4	0.91669
568.85	0.66689	568.85	0.72859	568.85	0.87193	568.85	0.94574	568.85	0.99285	568.85	0.98915	568.85	0.96471	568.85	0.91855
569.31	0.65651	569.31	0.72751	569.31	0.86897	569.31	0.94351	569.31	0.99542	569.31	0.99372	569.31	0.96642	569.31	0.91802
569.77	0.65817	569.77	0.71943	569.77	0.86306	569.77	0.94385	569.77	0.98748	569.77	0.995	569.77	0.96571	569.77	0.92014
570.23	0.6527	570.23	0.7187	570.23	0.86274	570.23	0.93527	570.23	0.99121	570.23	0.9919	570.23	0.96872	570.23	0.92199
570.69	0.64755	570.69	0.71394	570.69	0.86282	570.69	0.93279	570.69	0.98926	570.69	0.99538	570.69	0.97482	570.69	0.92261
571.14	0.64168	571.14	0.70694	571.14	0.8562	571.14	0.93667	571.14	0.98681	571.14	0.99181	571.14	0.97475	571.14	0.92885
571.6	0.63377	571.6	0.70025	571.6	0.85072	571.6	0.93187	571.6	0.98925	571.6	0.99465	571.6	0.97636	571.6	0.93158
572.06	0.62818	572.06	0.69622	572.06	0.84205	572.06	0.93053	572.06	0.98506	572.06	0.98791	572.06	0.97136	572.06	0.92628
572.52	0.62654	572.52	0.69611	572.52	0.84554	572.52	0.9231	572.52	0.9823	572.52	0.99769	572.52	0.97724	572.52	0.93367
572.98	0.61771	572.98	0.69038	572.98	0.84256	572.98	0.91846	572.98	0.98428	572.98	1	572.98	0.97809	572.98	0.93051
573.43	0.61974	573.43	0.68385	573.43	0.83695	573.43	0.92018	573.43	0.98185	573.43	0.99335	573.43	0.98095	573.43	0.9395
573.89	0.61203	573.89	0.6825	573.89	0.83912	573.89	0.92243	573.89	0.97811	573.89	0.99346	573.89	0.9734	573.89	0.93723
574.35	0.60945	574.35	0.67462	574.35	0.82694	574.35	0.91284	574.35	0.98309	574.35	0.98777	574.35	0.98055	574.35	0.93815
574.81	0.60614	574.81	0.67154	574.81	0.8162	574.81	0.90885	574.81	0.97672	574.81	0.99416	574.81	0.97741	574.81	0.94584
575.27	0.60057	575.27	0.6677	575.27	0.8232	575.27	0.91156	575.27	0.97587	575.27	0.99132	575.27	0.98675	575.27	0.94387
575.72	0.59573	575.72	0.6634	575.72	0.81615	575.72	0.9073	575.72	0.97586	575.72	0.99106	575.72	0.97969	575.72	0.94574
576.18	0.58852	576.18	0.65748	576.18	0.8149	576.18	0.90776	576.18	0.97389	576.18	0.99234	576.18	0.97849	576.18	0.94968
576.64	0.58649	576.64	0.65062	576.64	0.81347	576.64	0.90174	576.64	0.97174	576.64	0.99395	576.64	0.98376	576.64	0.94886
577.1	0.58075	577.1	0.64541	577.1	0.80758	577.1	0.90075	577.1	0.9699	577.1	0.99274	577.1	0.98562	577.1	0.94997
577.55	0.57498	577.55	0.64409	577.55	0.80121	577.55	0.89878	577.55	0.97214	577.55	0.99062	577.55	0.99083	577.55	0.95692
578.01	0.57295	578.01	0.63864	578.01	0.80379	578.01	0.89727	578.01	0.96952	578.01	0.98693	578.01	0.99226	578.01	0.95324
578.47	0.56962	578.47	0.63463	578.47	0.79877	578.47	0.89192	578.47	0.96461	578.47	0.98476	578.47	0.99011	578.47	0.95885
578.93	0.56269	578.93	0.62973	578.93	0.78977	578.93	0.89223	578.93	0.96629	578.93	0.98742	578.93	0.99026	578.93	0.96022
579.38	0.56239	579.38	0.62463	579.38	0.78776	579.38	0.88252	579.38	0.96597	579.38	0.98765	579.38	0.99068	579.38	0.96127
579.84	0.55424	579.84	0.62091	579.84	0.78204	579.84	0.88336	579.84	0.9636	579.84	0.99059	579.84	0.9904	579.84	0.96407
580.3	0.55459	580.3	0.61501	580.3	0.77645	580.3	0.87899	580.3	0.96037	580.3	0.98686	580.3	0.99057	580.3	0.96017
580.76	0.549	580.76	0.61373	580.76	0.7748	580.76	0.87551	580.76	0.95823	580.76	0.98441	580.76	0.99215	580.76	0.96383
581.21	0.54041	581.21	0.6098	581.21	0.76951	581.21	0.87498	581.21	0.95873	581.21	0.98515	581.21	0.99412	581.21	0.97351
581.67	0.538	581.67	0.60555	581.67	0.76699	581.67	0.87715	581.67	0.9531	581.67	0.98938	581.67	0.99669	581.67	0.96974
582.13	0.53051	582.13	0.60112	582.13	0.76346	582.13	0.87077	582.13	0.94861	582.13	0.98737	582.13	0.99962	582.13	0.96801
582.59	0.52374	582.59	0.59505	582.59	0.75807	582.59	0.86634	582.59	0.94843	582.59	0.98193	582.59	0.99935	582.59	0.96856
583.04	0.52216	583.04	0.59153	583.04	0.75508	583.04	0.86349	583.04	0.95058	583.04	0.98333	583.04	0.9981	583.04	0.96725
583.5	0.51522	583.5	0.58535	583.5	0.75159	583.5	0.8617	583.5	0.94938	583.5	0.98032	583.5	0.99829	583.5	0.97219
583.96	0.5132	583.96	0.58372	583.96	0.74898	583.96	0.85918	583.96	0.94269	583.96	0.9788	583.96	0.9945	583.96	0.97409
584.42	0.50718	584.42	0.5766	584.42	0.74486	584.42	0.84972	584.42	0.94177	584.42	0.9746	584.42	0.99507	584.42	0.97418
584.87	0.50404	584.87	0.57202	584.87	0.74052	584.87	0.84424	584.87	0.94033	584.87	0.97747	584.87	0.99755	584.87	0.97845
585.33	0.50126	585.33	0.5659	585.33	0.73551	585.33	0.84393	585.33	0.94134	585.33	0.97519	585.33	0.99469	585.33	0.97601
585.79	0.49773	585.79	0.56621	585.79	0.72859	585.79	0.84103	585.79	0.9343	585.79	0.96916	585.79	1	585.79	0.98047
586.24	0.49337	586.24	0.55937	586.24	0.72764	586.24	0.83927	586.24	0.93064	586.24	0.9728	586.24	0.99437	586.24	0.97389
586.7	0.48928	586.7	0.55555	586.7	0.72227	586.7	0.83598	586.7	0.92894	586.7	0.97122	586.7	0.99409	586.7	0.97556
587.16	0.48128	587.16	0.55169	587.16	0.71853	587.16	0.83035	587.16	0.92638	587.16	0.97383	587.16	0.99821	587.16	0.97888
587.61	0.47953	587.61	0.54629	587.61	0.71693	587.61	0.8304	587.61	0.92362	587.61	0.97194	587.61	0.99662	587.61	0.98438
588.07	0.47488	588.07	0.54121	588.07	0.7111	588.07	0.82561	588.07	0.92407	588.07	0.96167	588.07	0.9953	588.07	0.98135
588.53	0.47273	588.53	0.54043	588.53	0.70665	588.53	0.81913	588.53	0.92098	588.53	0.96895	588.53	0.99705	588.53	0.97909
588.99	0.46631	588.99	0.53196	588.99	0.7002	588.99	0.81892	588.99	0.9179	588.99	0.96496	588.99	0.99426	588.99	0.98597
589.44	0.46384	589.44	0.52572	589.44	0.69828	589.44	0.81495	589.44	0.91559	589.44	0.95992	589.44	0.99546	589.44	0.98267
589.9	0.4567	589.9	0.52845	589.9	0.69597	589.9	0.81099	589.9	0.91182	589.9	0.95476	589.9	0.99412	589.9	0.98605
590.36	0.454	590.36	0.52083	590.36	0.69125	590.36	0.80847	590.36	0.91162	590.36	0.96337	590.36	0.99795	590.36	0.98732
590.81	0.44852	590.81	0.51823	590.81	0.68417	590.81	0.80404	590.81	0.90799	590.81	0.95763	590.81	0.9912	590.81	0.98488
591.27	0.44552	591.27	0.51209	591.27	0.68529	591.27	0.80387	591.27	0.90465	591.27	0.95378	591.27	0.99517	591.27	0.98396
591.73	0.44235	591.73	0.5041	591.73	0.68122	591.73	0.79794	591.73	0.90117	591.73	0.94832	591.73	0.99447	591.73	0.9855
592.18	0.44037	592.18	0.50323	592.18	0.67642	592.18	0.79481	592.18	0.90283	592.18	0.95338	592.18	0.99441	592.18	0.98726
592.64	0.43586	592.64	0.50202	592.64	0.67073	592.64	0.79472	592.64	0.89765	592.64	0.94089	592.64	0.99517	592.64	0.98529
593.1	0.43089	593.1	0.49457	593.1	0.66753	593.1	0.7873	593.1	0.90099	593.1	0.94575	593.1	0.99363	593.1	0.99091
593.55	0.42618	593.55	0.4916	593.55	0.66492	593.55	0.78255	593.55	0.8918	593.55	0.94346	593.55	0.99237	593.55	0.98877
594.01	0.42655	594.01	0.48453	594.01	0.6569	594.01	0.78348	594.01	0.89123	594.01	0.94426	594.01	0.9922	594.01	0.99347
594.47	0.41711	594.47	0.48155	594.47	0.65581	594.47	0.78199	594.47	0.89004	594.47	0.94393	594.47	0.98941	594.47	0.99081
594.92	0.4179	594.92	0.47993	594.92	0.64895	594.92	0.77362	594.92	0.88691	594.92	0.93508	594.92	0.98707	594.92	0.98942
595.38	0.40795	595.38	0.47541	595.38	0.64537	595.38	0.77431	595.38	0.88267	595.38	0.93517	595.38	0.99441	595.38	0.99034
595.84	0.4076	595.84	0.47279	595.84	0.63894	595.84	0.77013	595.84	0.88094	595.84	0.93809	595.84	0.99306	595.84	0.99437
596.29	0.40212	596.29	0.46649	596.29	0.64361	596.29	0.76524	596.29	0.88287	596.29	0.93296	596.29	0.98897	596.29	0.99641
596.75	0.40028	596.75	0.46252	596.75	0.6377	596.75	0.76279	596.75	0.87387	596.75	0.93382	596.75	0.98684	596.75	0.99153
597.2	0.39456	597.2	0.45938	597.2	0.63002	597.2	0.75748	597.2	0.87212	597.2	0.93011	597.2	0.9922	597.2	0.99476
597.66	0.39432	597.66	0.453	597.66	0.63095	597.66	0.75628	597.66	0.86726	597.66	0.92838	597.66	0.98758	597.66	0.9916
598.12	0.38965	598.12	0.45471	598.12	0.62032	598.12	0.74523	598.12	0.86571	598.12	0.9236	598.12	0.98266	598.12	0.99374
598.57	0.38293	598.57	0.44625	598.57	0.61961	598.57	0.74823	598.57	0.86452	598.57	0.92458	598.57	0.98203	598.57	0.99445
599.03	0.38667	599.03	0.44573	599.03	0.61039	599.03	0.74367	599.03	0.85958	599.03	0.92406	599.03	0.98654	599.03	0.99025
599.49	0.38041	599.49	0.44191	599.49	0.60936	599.49	0.74095	599.49	0.86041	599.49	0.91902	599.49	0.9822	599.49	0.992
599.94	0.37495	599.94	0.43778	599.94	0.60659	599.94	0.73513	599.94	0.85467	599.94	0.91395	599.94	0.98174	599.94	0.98846
600.4	0.37335	600.4	0.43347	600.4	0.6025	600.4	0.73079	600.4	0.85523	600.4	0.91718	600.4	0.9796	600.4	0.9935
600.85	0.3677	600.85	0.43431	600.85	0.60478	600.85	0.73306	600.85	0.85165	600.85	0.91636	600.85	0.97731	600.85	1
601.31	0.36658	601.31	0.42802	601.31	0.59201	601.31	0.72605	601.31	0.84772	601.31	0.91141	601.31	0.98146	601.31	0.99088
601.77	0.3606	601.77	0.42008	601.77	0.59014	601.77	0.72204	601.77	0.8403	601.77	0.91302	601.77	0.98055	601.77	0.99088
602.22	0.3551	602.22	0.41888	602.22	0.59054	602.22	0.71698	602.22	0.83989	602.22	0.90978	602.22	0.97351	602.22	0.98899
602.68	0.35381	602.68	0.41357	602.68	0.5804	602.68	0.71694	602.68	0.83774	602.68	0.90252	602.68	0.97745	602.68	0.99343
603.14	0.34899	603.14	0.41044	603.14	0.58111	603.14	0.71264	603.14	0.83359	603.14	0.90074	603.14	0.97381	603.14	0.99202
603.59	0.34943	603.59	0.40868	603.59	0.57256	603.59	0.71216	603.59	0.83569	603.59	0.89682	603.59	0.97201	603.59	0.99305
604.05	0.34566	604.05	0.40122	604.05	0.5733	604.05	0.70763	604.05	0.83135	604.05	0.89187	604.05	0.97378	604.05	0.99158
604.5	0.34117	604.5	0.4	604.5	0.5657	604.5	0.70108	604.5	0.82305	604.5	0.88912	604.5	0.97187	604.5	0.99145
604.96	0.34001	604.96	0.39658	604.96	0.56348	604.96	0.69636	604.96	0.8173	604.96	0.88804	604.96	0.96874	604.96	0.99101
605.41	0.33488	605.41	0.39514	605.41	0.56023	605.41	0.69237	605.41	0.82186	605.41	0.88548	605.41	0.96628	605.41	0.98996
605.87	0.3316	605.87	0.39078	605.87	0.55426	605.87	0.6887	605.87	0.81905	605.87	0.88286	605.87	0.96685	605.87	0.98806
606.33	0.32954	606.33	0.38358	606.33	0.55076	606.33	0.68847	606.33	0.81017	606.33	0.88246	606.33	0.96328	606.33	0.98811
606.78	0.32445	606.78	0.38471	606.78	0.54857	606.78	0.68182	606.78	0.80728	606.78	0.882	606.78	0.96311	606.78	0.98417
607.24	0.32086	607.24	0.37906	607.24	0.54377	607.24	0.67932	607.24	0.80546	607.24	0.87789	607.24	0.96102	607.24	0.98426
607.69	0.31775	607.69	0.37461	607.69	0.54184	607.69	0.67691	607.69	0.80254	607.69	0.87362	607.69	0.96297	607.69	0.9828
608.15	0.31293	608.15	0.37257	608.15	0.53522	608.15	0.67025	608.15	0.79806	608.15	0.87646	608.15	0.96079	608.15	0.98566
608.6	0.31444	608.6	0.36867	608.6	0.53265	608.6	0.67065	608.6	0.7953	608.6	0.87119	608.6	0.9566	608.6	0.9877
609.06	0.30798	609.06	0.366	609.06	0.52896	609.06	0.66379	609.06	0.79434	609.06	0.86538	609.06	0.94869	609.06	0.97975
609.52	0.30877	609.52	0.36155	609.52	0.52619	609.52	0.66824	609.52	0.78871	609.52	0.86337	609.52	0.95252	609.52	0.98135
609.97	0.30344	609.97	0.36205	609.97	0.52088	609.97	0.65752	609.97	0.78722	609.97	0.85917	609.97	0.94926	609.97	0.97824
610.43	0.2993	610.43	0.35678	610.43	0.51684	610.43	0.65693	610.43	0.78491	610.43	0.85452	610.43	0.9536	610.43	0.9756
610.88	0.29588	610.88	0.35038	610.88	0.51532	610.88	0.64856	610.88	0.78023	610.88	0.85317	610.88	0.94428	610.88	0.9766
611.34	0.29117	611.34	0.3481	611.34	0.50778	611.34	0.64845	611.34	0.77464	611.34	0.85097	611.34	0.94396	611.34	0.9718
611.79	0.28992	611.79	0.34384	611.79	0.5038	611.79	0.6413	611.79	0.77469	611.79	0.84297	611.79	0.94649	611.79	0.97517
612.25	0.28775	612.25	0.33898	612.25	0.50225	612.25	0.63996	612.25	0.77226	612.25	0.84518	612.25	0.93907	612.25	0.97133
612.7	0.28548	612.7	0.33759	612.7	0.49859	612.7	0.63813	612.7	0.76807	612.7	0.84915	612.7	0.93863	612.7	0.97351
613.16	0.28469	613.16	0.33501	613.16	0.4962	613.16	0.63561	613.16	0.76376	613.16	0.84003	613.16	0.93647	613.16	0.97169
613.61	0.28212	613.61	0.3315	613.61	0.49149	613.61	0.62844	613.61	0.76078	613.61	0.83491	613.61	0.93622	613.61	0.97041
614.07	0.27693	614.07	0.3292	614.07	0.48812	614.07	0.62856	614.07	0.75676	614.07	0.8401	614.07	0.93571	614.07	0.97211
614.52	0.27345	614.52	0.32757	614.52	0.48305	614.52	0.626	614.52	0.75356	614.52	0.8326	614.52	0.9342	614.52	0.97321
614.98	0.27163	614.98	0.32516	614.98	0.47953	614.98	0.62233	614.98	0.74698	614.98	0.82639	614.98	0.92996	614.98	0.97161
615.44	0.26821	615.44	0.31986	615.44	0.47467	615.44	0.61431	615.44	0.74792	615.44	0.82481	615.44	0.92466	615.44	0.96793
615.89	0.26723	615.89	0.31761	615.89	0.47071	615.89	0.61455	615.89	0.74588	615.89	0.81916	615.89	0.92437	615.89	0.9672
616.35	0.26089	616.35	0.31652	616.35	0.47158	616.35	0.61182	616.35	0.7412	616.35	0.82112	616.35	0.92253	616.35	0.96246
616.8	0.26245	616.8	0.31262	616.8	0.47044	616.8	0.60359	616.8	0.741	616.8	0.81264	616.8	0.91988	616.8	0.96609
617.26	0.25765	617.26	0.30554	617.26	0.46158	617.26	0.60363	617.26	0.73514	617.26	0.81087	617.26	0.92082	617.26	0.96471
617.71	0.25647	617.71	0.30912	617.71	0.46396	617.71	0.60309	617.71	0.72987	617.71	0.81022	617.71	0.92044	617.71	0.96468
618.17	0.25202	618.17	0.30457	618.17	0.45157	618.17	0.59407	618.17	0.72928	618.17	0.81222	618.17	0.91834	618.17	0.9587
618.62	0.25185	618.62	0.30001	618.62	0.45244	618.62	0.59392	618.62	0.72727	618.62	0.8111	618.62	0.91775	618.62	0.95954
619.08	0.24871	619.08	0.29862	619.08	0.45195	619.08	0.59184	619.08	0.72623	619.08	0.80723	619.08	0.91435	619.08	0.96333
619.53	0.24505	619.53	0.29678	619.53	0.45152	619.53	0.58995	619.53	0.72265	619.53	0.80174	619.53	0.91216	619.53	0.95954
619.99	0.24448	619.99	0.29174	619.99	0.44691	619.99	0.58765	619.99	0.71775	619.99	0.79831	619.99	0.90884	619.99	0.95989
620.44	0.24238	620.44	0.28872	620.44	0.44162	620.44	0.58122	620.44	0.71574	620.44	0.79614	620.44	0.90564	620.44	0.95894
620.89	0.23817	620.89	0.28681	620.89	0.44259	620.89	0.58062	620.89	0.71515	620.89	0.79422	620.89	0.90461	620.89	0.95726
621.35	0.23362	621.35	0.28649	621.35	0.43283	621.35	0.57789	621.35	0.70778	621.35	0.79852	621.35	0.90361	621.35	0.95448
621.8	0.23506	621.8	0.2823	621.8	0.43484	621.8	0.57862	621.8	0.7036	621.8	0.79224	621.8	0.90159	621.8	0.95339
622.26	0.23145	622.26	0.27881	622.26	0.42882	622.26	0.57277	622.26	0.70459	622.26	0.78568	622.26	0.89836	622.26	0.94949
622.71	0.23169	622.71	0.27618	622.71	0.42586	622.71	0.56897	622.71	0.69723	622.71	0.78561	622.71	0.89769	622.71	0.94795
623.17	0.22807	623.17	0.27494	623.17	0.42483	623.17	0.56838	623.17	0.69846	623.17	0.7829	623.17	0.88862	623.17	0.94994
623.62	0.2219	623.62	0.27104	623.62	0.41974	623.62	0.55844	623.62	0.69414	623.62	0.77399	623.62	0.89714	623.62	0.95038
624.08	0.22571	624.08	0.2688	624.08	0.41437	624.08	0.55879	624.08	0.69699	624.08	0.77613	624.08	0.88828	624.08	0.94726
624.53	0.22284	624.53	0.26902	624.53	0.41575	624.53	0.55821	624.53	0.68857	624.53	0.77046	624.53	0.89265	624.53	0.94971
624.99	0.21878	624.99	0.26537	624.99	0.41258	624.99	0.5512	624.99	0.68615	624.99	0.77487	624.99	0.88746	624.99	0.94332
625.44	0.21771	625.44	0.26598	625.44	0.40919	625.44	0.54973	625.44	0.68397	625.44	0.76346	625.44	0.88864	625.44	0.94143
625.9	0.21635	625.9	0.25941	625.9	0.40138	625.9	0.54362	625.9	0.68209	625.9	0.76266	625.9	0.88208	625.9	0.94344
626.35	0.2139	626.35	0.25943	626.35	0.40119	626.35	0.54312	626.35	0.67438	626.35	0.76299	626.35	0.879	626.35	0.94254
626.8	0.2112	626.8	0.25609	626.8	0.40097	626.8	0.54188	626.8	0.67491	626.8	0.75622	626.8	0.88037	626.8	0.94052
627.26	0.20939	627.26	0.25387	627.26	0.39791	627.26	0.53752	627.26	0.67227	627.26	0.75652	627.26	0.87571	627.26	0.93602
627.71	0.20717	627.71	0.24973	627.71	0.39145	627.71	0.53519	627.71	0.66722	627.71	0.75251	627.71	0.87453	627.71	0.93537
628.17	0.20634	628.17	0.24786	628.17	0.39259	628.17	0.53366	628.17	0.66778	628.17	0.75062	628.17	0.87187	628.17	0.93687
628.62	0.202	628.62	0.24617	628.62	0.3873	628.62	0.52925	628.62	0.66053	628.62	0.74637	628.62	0.8731	628.62	0.93658
629.08	0.20251	629.08	0.24331	629.08	0.38812	629.08	0.52904	629.08	0.65939	629.08	0.74214	629.08	0.86702	629.08	0.93136
629.53	0.20082	629.53	0.24085	629.53	0.37697	629.53	0.51974	629.53	0.65444	629.53	0.74483	629.53	0.86483	629.53	0.93552
629.98	0.19718	629.98	0.24083	629.98	0.38047	629.98	0.52153	629.98	0.65298	629.98	0.73673	629.98	0.86472	629.98	0.92538
630.44	0.19699	630.44	0.23892	630.44	0.3751	630.44	0.51794	630.44	0.64802	630.44	0.73005	630.44	0.85599	630.44	0.92609
630.89	0.19284	630.89	0.23441	630.89	0.37467	630.89	0.51693	630.89	0.64548	630.89	0.73297	630.89	0.86129	630.89	0.92648
631.35	0.1932	631.35	0.23241	631.35	0.37006	631.35	0.51114	631.35	0.64549	631.35	0.72286	631.35	0.85743	631.35	0.92667
631.8	0.18837	631.8	0.22998	631.8	0.36686	631.8	0.51016	631.8	0.63811	631.8	0.72368	631.8	0.85338	631.8	0.92201
632.26	0.18741	632.26	0.22892	632.26	0.36491	632.26	0.503	632.26	0.63607	632.26	0.72438	632.26	0.85371	632.26	0.91881
632.71	0.1845	632.71	0.22736	632.71	0.35815	632.71	0.50046	632.71	0.63286	632.71	0.7203	632.71	0.84648	632.71	0.91822
633.16	0.18279	633.16	0.22382	633.16	0.35455	633.16	0.49784	633.16	0.63629	633.16	0.71859	633.16	0.84372	633.16	0.91869
633.62	0.18231	633.62	0.22423	633.62	0.35335	633.62	0.49484	633.62	0.62689	633.62	0.71315	633.62	0.83636	633.62	0.91558
634.07	0.18022	634.07	0.22069	634.07	0.35512	634.07	0.49427	634.07	0.62732	634.07	0.71257	634.07	0.83838	634.07	0.91406
634.53	0.17922	634.53	0.21627	634.53	0.34758	634.53	0.48825	634.53	0.6185	634.53	0.7054	634.53	0.83872	634.53	0.90887
634.98	0.17582	634.98	0.21525	634.98	0.34454	634.98	0.4855	634.98	0.61642	634.98	0.70139	634.98	0.83342	634.98	0.91014
635.43	0.17293	635.43	0.21251	635.43	0.34625	635.43	0.48305	635.43	0.61637	635.43	0.69683	635.43	0.82995	635.43	0.90276
635.89	0.17297	635.89	0.2095	635.89	0.34121	635.89	0.48189	635.89	0.61505	635.89	0.69669	635.89	0.82885	635.89	0.90779
636.34	0.17083	636.34	0.20746	636.34	0.33755	636.34	0.47883	636.34	0.60581	636.34	0.69746	636.34	0.82199	636.34	0.90144
636.79	0.16903	636.79	0.20724	636.79	0.33752	636.79	0.47297	636.79	0.60489	636.79	0.69133	636.79	0.821	636.79	0.89688
637.25	0.16927	637.25	0.2049	637.25	0.32982	637.25	0.47207	637.25	0.60426	637.25	0.68288	637.25	0.81752	637.25	0.89514
637.7	0.16476	637.7	0.20572	637.7	0.32589	637.7	0.47148	637.7	0.59641	637.7	0.68166	637.7	0.81672	637.7	0.89401
638.16	0.1648	638.16	0.20121	638.16	0.32629	638.16	0.46494	638.16	0.59724	638.16	0.67951	638.16	0.81516	638.16	0.89014
638.61	0.16239	638.61	0.19897	638.61	0.3226	638.61	0.46108	638.61	0.58948	638.61	0.67657	638.61	0.81157	638.61	0.89189
639.06	0.16086	639.06	0.19643	639.06	0.32244	639.06	0.46074	639.06	0.5915	639.06	0.67627	639.06	0.80734	639.06	0.88485
639.52	0.16086	639.52	0.19667	639.52	0.31797	639.52	0.4568	639.52	0.58703	639.52	0.67069	639.52	0.80236	639.52	0.88598
639.97	0.15715	639.97	0.19274	639.97	0.31688	639.97	0.45443	639.97	0.58077	639.97	0.66595	639.97	0.79382	639.97	0.87676
640.42	0.1577	640.42	0.19307	640.42	0.31159	640.42	0.45071	640.42	0.57999	640.42	0.66133	640.42	0.79586	640.42	0.87829
640.88	0.15599	640.88	0.19007	640.88	0.31222	640.88	0.44815	640.88	0.57418	640.88	0.66329	640.88	0.79755	640.88	0.87797
641.33	0.15166	641.33	0.18563	641.33	0.30549	641.33	0.44261	641.33	0.57301	641.33	0.65783	641.33	0.79242	641.33	0.87383
641.78	0.14988	641.78	0.18519	641.78	0.30509	641.78	0.44312	641.78	0.57128	641.78	0.65671	641.78	0.78776	641.78	0.87476
642.24	0.15041	642.24	0.18189	642.24	0.30539	642.24	0.43898	642.24	0.56597	642.24	0.64781	642.24	0.78432	642.24	0.86767
642.69	0.14778	642.69	0.18333	642.69	0.2969	642.69	0.43781	642.69	0.56258	642.69	0.64515	642.69	0.78211	642.69	0.86767
643.14	0.14981	643.14	0.18124	643.14	0.29804	643.14	0.43019	643.14	0.5602	643.14	0.64564	643.14	0.78007	643.14	0.86083
643.6	0.14248	643.6	0.17797	643.6	0.29443	643.6	0.43006	643.6	0.55749	643.6	0.63738	643.6	0.7754	643.6	0.86265
644.05	0.14602	644.05	0.17608	644.05	0.29153	644.05	0.42847	644.05	0.55444	644.05	0.63911	644.05	0.77093	644.05	0.85665
644.5	0.14151	644.5	0.17499	644.5	0.2899	644.5	0.42241	644.5	0.54802	644.5	0.63171	644.5	0.76705	644.5	0.85679
644.96	0.14215	644.96	0.17248	644.96	0.28453	644.96	0.4189	644.96	0.5424	644.96	0.63248	644.96	0.7657	644.96	0.85219
645.41	0.14009	645.41	0.17152	645.41	0.28684	645.41	0.42054	645.41	0.5445	645.41	0.62711	645.41	0.76155	645.41	0.85143
645.86	0.13947	645.86	0.16876	645.86	0.27881	645.86	0.41676	645.86	0.54028	645.86	0.6209	645.86	0.7591	645.86	0.84894
646.32	0.13792	646.32	0.16599	646.32	0.27946	646.32	0.41191	646.32	0.53661	646.32	0.61716	646.32	0.75556	646.32	0.84751
646.77	0.13564	646.77	0.16414	646.77	0.27499	646.77	0.40866	646.77	0.53564	646.77	0.61586	646.77	0.75802	646.77	0.84429
647.22	0.13362	647.22	0.16377	647.22	0.27526	647.22	0.40822	647.22	0.52896	647.22	0.61312	647.22	0.7486	647.22	0.8417
647.68	0.13229	647.68	0.16178	647.68	0.27214	647.68	0.40342	647.68	0.52492	647.68	0.61473	647.68	0.74278	647.68	0.83785
648.13	0.12863	648.13	0.16004	648.13	0.26935	648.13	0.40417	648.13	0.52405	648.13	0.6043	648.13	0.74643	648.13	0.83527
648.58	0.12957	648.58	0.16104	648.58	0.26664	648.58	0.39685	648.58	0.52241	648.58	0.6001	648.58	0.739	648.58	0.83002
649.04	0.12867	649.04	0.15511	649.04	0.26699	649.04	0.39721	649.04	0.51783	649.04	0.60078	649.04	0.73626	649.04	0.82826
649.49	0.12734	649.49	0.15511	649.49	0.26178	649.49	0.39301	649.49	0.51397	649.49	0.59466	649.49	0.73071	649.49	0.8235
649.94	0.12449	649.94	0.15509	649.94	0.25961	649.94	0.39045	649.94	0.50843	649.94	0.59863	649.94	0.72662	649.94	0.82274
650.39	0.12587	650.39	0.15225	650.39	0.25666	650.39	0.38556	650.39	0.50565	650.39	0.5945	650.39	0.72382	650.39	0.81815
650.85	0.12412	650.85	0.15327	650.85	0.25522	650.85	0.38365	650.85	0.50511	650.85	0.58555	650.85	0.7208	650.85	0.81977
651.3	0.12295	651.3	0.14965	651.3	0.2518	651.3	0.38	651.3	0.5009	651.3	0.58541	651.3	0.71799	651.3	0.81478
651.75	0.12037	651.75	0.14709	651.75	0.25077	651.75	0.37845	651.75	0.49913	651.75	0.57897	651.75	0.71139	651.75	0.81243
652.2	0.11956	652.2	0.14737	652.2	0.25161	652.2	0.37687	652.2	0.49312	652.2	0.57736	652.2	0.71238	652.2	0.80455
652.66	0.1175	652.66	0.14431	652.66	0.24608	652.66	0.37247	652.66	0.49168	652.66	0.56868	652.66	0.70853	652.66	0.80415
653.11	0.11805	653.11	0.1442	653.11	0.24546	653.11	0.36756	653.11	0.48854	653.11	0.56781	653.11	0.70249	653.11	0.80377
653.56	0.11553	653.56	0.14157	653.56	0.23933	653.56	0.36462	653.56	0.48152	653.56	0.56977	653.56	0.70123	653.56	0.79461
654.02	0.11292	654.02	0.14112	654.02	0.23768	654.02	0.36189	654.02	0.47786	654.02	0.56116	654.02	0.69463	654.02	0.78989
654.47	0.11458	654.47	0.13914	654.47	0.23505	654.47	0.36101	654.47	0.47492	654.47	0.56132	654.47	0.69492	654.47	0.79452
654.92	0.11012	654.92	0.13699	654.92	0.23098	654.92	0.36002	654.92	0.47284	654.92	0.54872	654.92	0.68733	654.92	0.78391
655.37	0.11156	655.37	0.13331	655.37	0.23	655.37	0.35694	655.37	0.47476	655.37	0.55273	655.37	0.68431	655.37	0.7821
655.83	0.10753	655.83	0.13402	655.83	0.22656	655.83	0.35308	655.83	0.4664	655.83	0.54484	655.83	0.68252	655.83	0.78006
656.28	0.10847	656.28	0.13669	656.28	0.22642	656.28	0.35004	656.28	0.46333	656.28	0.54788	656.28	0.67763	656.28	0.77804
656.73	0.10808	656.73	0.13116	656.73	0.22599	656.73	0.34584	656.73	0.46492	656.73	0.54279	656.73	0.67539	656.73	0.77726
657.18	0.10803	657.18	0.13109	657.18	0.22328	657.18	0.34571	657.18	0.4579	657.18	0.54071	657.18	0.67465	657.18	0.7737
657.64	0.10578	657.64	0.13027	657.64	0.22062	657.64	0.33971	657.64	0.45464	657.64	0.53798	657.64	0.67227	657.64	0.76673
658.09	0.10431	658.09	0.12775	658.09	0.22089	658.09	0.33881	658.09	0.45243	658.09	0.53214	658.09	0.66858	658.09	0.76684
658.54	0.10337	658.54	0.12489	658.54	0.2175	658.54	0.33755	658.54	0.44718	658.54	0.52916	658.54	0.66075	658.54	0.75992
658.99	0.1014	658.99	0.12391	658.99	0.21463	658.99	0.33371	658.99	0.44711	658.99	0.52773	658.99	0.65934	658.99	0.7602
659.44	0.09842	659.44	0.12222	659.44	0.2124	659.44	0.33033	659.44	0.44509	659.44	0.524	659.44	0.6547	659.44	0.7629
659.9	0.09934	659.9	0.12293	659.9	0.20969	659.9	0.32668	659.9	0.43874	659.9	0.5215	659.9	0.65044	659.9	0.75443
660.35	0.10161	660.35	0.122	660.35	0.20709	660.35	0.32551	660.35	0.43536	660.35	0.51816	660.35	0.64791	660.35	0.75149
660.8	0.09704	660.8	0.12089	660.8	0.20538	660.8	0.32559	660.8	0.43403	660.8	0.51321	660.8	0.645	660.8	0.74665
661.25	0.09833	661.25	0.11881	661.25	0.20449	661.25	0.32276	661.25	0.42885	661.25	0.51242	661.25	0.63943	661.25	0.74269
661.71	0.09642	661.71	0.11775	661.71	0.204	661.71	0.31888	661.71	0.42899	661.71	0.50726	661.71	0.63424	661.71	0.74128
662.16	0.09535	662.16	0.1166	662.16	0.2015	662.16	0.31642	662.16	0.42443	662.16	0.50472	662.16	0.63211	662.16	0.73989
662.61	0.09467	662.61	0.11436	662.61	0.20196	662.61	0.31413	662.61	0.42573	662.61	0.49902	662.61	0.63074	662.61	0.73537
663.06	0.09252	663.06	0.11223	663.06	0.19722	663.06	0.3109	663.06	0.41871	663.06	0.49825	663.06	0.62357	663.06	0.72826
663.51	0.09059	663.51	0.11228	663.51	0.19518	663.51	0.30813	663.51	0.41438	663.51	0.49563	663.51	0.62479	663.51	0.7279
663.97	0.09276	663.97	0.11286	663.97	0.19437	663.97	0.30597	663.97	0.41445	663.97	0.49577	663.97	0.61636	663.97	0.72541
664.42	0.09125	664.42	0.11037	664.42	0.1916	664.42	0.30572	664.42	0.41138	664.42	0.48749	664.42	0.61672	664.42	0.72254
664.87	0.08746	664.87	0.11033	664.87	0.19147	664.87	0.30117	664.87	0.40557	664.87	0.48291	664.87	0.61098	664.87	0.71814
665.32	0.08902	665.32	0.10577	665.32	0.18979	665.32	0.30209	665.32	0.40276	665.32	0.4796	665.32	0.60807	665.32	0.71389
665.77	0.08702	665.77	0.1085	665.77	0.18594	665.77	0.29783	665.77	0.39929	665.77	0.47906	665.77	0.60653	665.77	0.71385
666.23	0.08834	666.23	0.10674	666.23	0.18542	666.23	0.29588	666.23	0.39844	666.23	0.47435	666.23	0.60427	666.23	0.70796
666.68	0.08588	666.68	0.10457	666.68	0.18358	666.68	0.29235	666.68	0.39601	666.68	0.474	666.68	0.59881	666.68	0.70974
667.13	0.08415	667.13	0.10412	667.13	0.18065	667.13	0.28757	667.13	0.39272	667.13	0.46727	667.13	0.5885	667.13	0.6998
667.58	0.08209	667.58	0.10353	667.58	0.18073	667.58	0.28719	667.58	0.387	667.58	0.46699	667.58	0.59137	667.58	0.69591
668.03	0.08352	668.03	0.10288	668.03	0.17845	668.03	0.28302	668.03	0.38783	668.03	0.46447	668.03	0.58751	668.03	0.69664
668.48	0.08152	668.48	0.10191	668.48	0.17658	668.48	0.28151	668.48	0.38296	668.48	0.45758	668.48	0.58215	668.48	0.6922
668.94	0.08203	668.94	0.10049	668.94	0.17379	668.94	0.28033	668.94	0.37991	668.94	0.4563	668.94	0.57717	668.94	0.68822
669.39	0.07997	669.39	0.09804	669.39	0.17037	669.39	0.27674	669.39	0.3743	669.39	0.45264	669.39	0.57763	669.39	0.68535
669.84	0.07863	669.84	0.09663	669.84	0.16853	669.84	0.27553	669.84	0.37455	669.84	0.44755	669.84	0.57205	669.84	0.68281
670.29	0.07887	670.29	0.09531	670.29	0.16894	670.29	0.27435	670.29	0.36818	670.29	0.44699	670.29	0.57055	670.29	0.67803
670.74	0.07596	670.74	0.09457	670.74	0.1691	670.74	0.26959	670.74	0.37174	670.74	0.44463	670.74	0.56547	670.74	0.67644
671.19	0.07951	671.19	0.09451	671.19	0.1624	671.19	0.26864	671.19	0.36795	671.19	0.43676	671.19	0.56218	671.19	0.66975
671.64	0.07521	671.64	0.0926	671.64	0.16235	671.64	0.2678	671.64	0.35965	671.64	0.43849	671.64	0.56083	671.64	0.66781
672.1	0.07517	672.1	0.09079	672.1	0.16384	672.1	0.26424	672.1	0.36131	672.1	0.43121	672.1	0.5604	672.1	0.66334
672.55	0.07567	672.55	0.09092	672.55	0.16066	672.55	0.25956	672.55	0.35705	672.55	0.43268	672.55	0.55207	672.55	0.66085
673	0.07559	673	0.09001	673	0.15768	673	0.25874	673	0.3566	673	0.42801	673	0.54859	673	0.65753
673.45	0.07346	673.45	0.09038	673.45	0.15473	673.45	0.25601	673.45	0.35236	673.45	0.42007	673.45	0.54492	673.45	0.65777
673.9	0.07366	673.9	0.08784	673.9	0.15765	673.9	0.25654	673.9	0.34954	673.9	0.42044	673.9	0.53872	673.9	0.65233
674.35	0.07202	674.35	0.08747	674.35	0.15378	674.35	0.25414	674.35	0.34552	674.35	0.41986	674.35	0.53895	674.35	0.64899
674.8	0.07125	674.8	0.08724	674.8	0.15033	674.8	0.25177	674.8	0.34274	674.8	0.41321	674.8	0.53834	674.8	0.64317
675.26	0.06785	675.26	0.08543	675.26	0.15104	675.26	0.24711	675.26	0.33946	675.26	0.41157	675.26	0.53223	675.26	0.6417
675.71	0.0698	675.71	0.0857	675.71	0.14879	675.71	0.2485	675.71	0.33614	675.71	0.40793	675.71	0.5263	675.71	0.63992
676.16	0.0689	676.16	0.08476	676.16	0.14919	676.16	0.24474	676.16	0.33345	676.16	0.40693	676.16	0.52643	676.16	0.63831
676.61	0.06897	676.61	0.08535	676.61	0.14591	676.61	0.23941	676.61	0.33153	676.61	0.40403	676.61	0.5208	676.61	0.63339
677.06	0.06954	677.06	0.08196	677.06	0.14545	677.06	0.24021	677.06	0.32995	677.06	0.40023	677.06	0.51827	677.06	0.62819
677.51	0.06768	677.51	0.08229	677.51	0.1444	677.51	0.23883	677.51	0.3271	677.51	0.39743	677.51	0.51651	677.51	0.62563
677.96	0.06522	677.96	0.08149	677.96	0.14044	677.96	0.24009	677.96	0.32569	677.96	0.39236	677.96	0.51078	677.96	0.62072
678.41	0.06606	678.41	0.08099	678.41	0.14225	678.41	0.23539	678.41	0.32224	678.41	0.39038	678.41	0.50502	678.41	0.61768
678.86	0.06446	678.86	0.07751	678.86	0.1393	678.86	0.23287	678.86	0.32029	678.86	0.38954	678.86	0.50607	678.86	0.61548
679.32	0.06507	679.32	0.07769	679.32	0.13656	679.32	0.22794	679.32	0.31843	679.32	0.38732	679.32	0.49852	679.32	0.61163
679.77	0.06404	679.77	0.07621	679.77	0.13745	679.77	0.2268	679.77	0.31513	679.77	0.38239	679.77	0.4984	679.77	0.61082
680.22	0.06284	680.22	0.0763	680.22	0.13301	680.22	0.22464	680.22	0.31111	680.22	0.38249	680.22	0.49492	680.22	0.60391
680.67	0.06259	680.67	0.07591	680.67	0.13566	680.67	0.2234	680.67	0.30912	680.67	0.37952	680.67	0.48829	680.67	0.60147
681.12	0.06273	681.12	0.07471	681.12	0.13363	681.12	0.22191	681.12	0.30768	681.12	0.37569	681.12	0.49087	681.12	0.59737
681.57	0.06075	681.57	0.07476	681.57	0.13116	681.57	0.21929	681.57	0.30501	681.57	0.37163	681.57	0.48477	681.57	0.59188
682.02	0.06073	682.02	0.0733	682.02	0.12883	682.02	0.21463	682.02	0.30162	682.02	0.36995	682.02	0.48186	682.02	0.58963
682.47	0.05898	682.47	0.07263	682.47	0.12918	682.47	0.21686	682.47	0.29665	682.47	0.36528	682.47	0.47575	682.47	0.58797
682.92	0.05992	682.92	0.07129	682.92	0.12791	682.92	0.21451	682.92	0.29572	682.92	0.36244	682.92	0.47482	682.92	0.58452
683.37	0.05834	683.37	0.07018	683.37	0.12709	683.37	0.2126	683.37	0.29527	683.37	0.3626	683.37	0.47077	683.37	0.57845
683.82	0.0588	683.82	0.06998	683.82	0.12333	683.82	0.20958	683.82	0.29104	683.82	0.35557	683.82	0.46516	683.82	0.58021
684.27	0.05782	684.27	0.07022	684.27	0.12278	684.27	0.20729	684.27	0.29173	684.27	0.35326	684.27	0.46514	684.27	0.57606
684.72	0.05674	684.72	0.07137	684.72	0.12227	684.72	0.20702	684.72	0.28453	684.72	0.3548	684.72	0.45982	684.72	0.56964
685.17	0.05692	685.17	0.0679	685.17	0.11836	685.17	0.20548	685.17	0.2837	685.17	0.34789	685.17	0.45921	685.17	0.56471
685.63	0.05699	685.63	0.06742	685.63	0.11866	685.63	0.20374	685.63	0.28231	685.63	0.3464	685.63	0.45636	685.63	0.56481
686.08	0.0553	686.08	0.06716	686.08	0.11668	686.08	0.20385	686.08	0.27949	686.08	0.34341	686.08	0.4471	686.08	0.55972
686.53	0.05471	686.53	0.06473	686.53	0.11473	686.53	0.19984	686.53	0.27695	686.53	0.3401	686.53	0.44603	686.53	0.55737
686.98	0.056	686.98	0.06651	686.98	0.11579	686.98	0.19772	686.98	0.27653	686.98	0.33839	686.98	0.44276	686.98	0.55555
687.43	0.05462	687.43	0.06567	687.43	0.1134	687.43	0.19571	687.43	0.27448	687.43	0.33769	687.43	0.44055	687.43	0.55049
687.88	0.05221	687.88	0.06406	687.88	0.11459	687.88	0.19577	687.88	0.26962	687.88	0.33445	687.88	0.44033	687.88	0.54819
688.33	0.05278	688.33	0.06376	688.33	0.11183	688.33	0.19394	688.33	0.26908	688.33	0.32989	688.33	0.43795	688.33	0.54715
688.78	0.0505	688.78	0.06343	688.78	0.11058	688.78	0.18994	688.78	0.26643	688.78	0.32968	688.78	0.43057	688.78	0.54269
689.23	0.05335	689.23	0.06452	689.23	0.10909	689.23	0.18683	689.23	0.26226	689.23	0.32621	689.23	0.42804	689.23	0.53734
689.68	0.05081	689.68	0.06254	689.68	0.10822	689.68	0.18511	689.68	0.2602	689.68	0.32434	689.68	0.42532	689.68	0.53483
690.13	0.05269	690.13	0.06137	690.13	0.10711	690.13	0.18591	690.13	0.2599	690.13	0.31876	690.13	0.41745	690.13	0.53189
690.58	0.05105	690.58	0.06011	690.58	0.10323	690.58	0.18429	690.58	0.25777	690.58	0.31869	690.58	0.41903	690.58	0.52716
691.03	0.05065	691.03	0.06159	691.03	0.106	691.03	0.18054	691.03	0.25421	691.03	0.31143	691.03	0.41536	691.03	0.52334
691.48	0.04816	691.48	0.05855	691.48	0.10516	691.48	0.18171	691.48	0.25194	691.48	0.31024	691.48	0.4137	691.48	0.52078
691.93	0.04962	691.93	0.05911	691.93	0.10196	691.93	0.17972	691.93	0.24963	691.93	0.31099	691.93	0.41133	691.93	0.51707
692.38	0.04809	692.38	0.05885	692.38	0.1041	692.38	0.17703	692.38	0.24617	692.38	0.30872	692.38	0.40596	692.38	0.51515
692.83	0.0484	692.83	0.05866	692.83	0.10131	692.83	0.17649	692.83	0.24579	692.83	0.30237	692.83	0.40503	692.83	0.51024
693.28	0.04798	693.28	0.05779	693.28	0.10139	693.28	0.17533	693.28	0.24548	693.28	0.30366	693.28	0.40309	693.28	0.50976
693.73	0.04678	693.73	0.05729	693.73	0.09968	693.73	0.17344	693.73	0.24164	693.73	0.30057	693.73	0.40144	693.73	0.50846
694.18	0.04557	694.18	0.05707	694.18	0.09835	694.18	0.16963	694.18	0.23801	694.18	0.29296	694.18	0.39716	694.18	0.50346
694.63	0.04524	694.63	0.05568	694.63	0.09702	694.63	0.16793	694.63	0.23832	694.63	0.29712	694.63	0.39259	694.63	0.49882
695.08	0.0475	695.08	0.05538	695.08	0.09713	695.08	0.16996	695.08	0.23718	695.08	0.29292	695.08	0.38725	695.08	0.49921
695.53	0.04373	695.53	0.05464	695.53	0.09336	695.53	0.1669	695.53	0.23207	695.53	0.291	695.53	0.38613	695.53	0.4938
695.98	0.0438	695.98	0.05393	695.98	0.09195	695.98	0.16769	695.98	0.23325	695.98	0.28979	695.98	0.38202	695.98	0.4933
696.43	0.04364	696.43	0.05375	696.43	0.09374	696.43	0.16419	696.43	0.22886	696.43	0.28767	696.43	0.37767	696.43	0.48838
696.88	0.04353	696.88	0.05382	696.88	0.08948	696.88	0.1615	696.88	0.22433	696.88	0.28458	696.88	0.37744	696.88	0.48072
697.33	0.04454	697.33	0.05534	697.33	0.09027	697.33	0.16062	697.33	0.22599	697.33	0.28038	697.33	0.37523	697.33	0.48109
697.78	0.04384	697.78	0.05332	697.78	0.09014	697.78	0.16002	697.78	0.22386	697.78	0.28027	697.78	0.3713	697.78	0.47822
698.23	0.04364	698.23	0.05317	698.23	0.08967	698.23	0.15752	698.23	0.22361	698.23	0.27784	698.23	0.37067	698.23	0.47664
698.68	0.04253	698.68	0.0523	698.68	0.08824	698.68	0.15506	698.68	0.22018	698.68	0.27702	698.68	0.36635	698.68	0.47279
699.13	0.04189	699.13	0.05156	699.13	0.08634	699.13	0.15487	699.13	0.21908	699.13	0.27151	699.13	0.36291	699.13	0.46774
699.58	0.04261	699.58	0.05063	699.58	0.0855	699.58	0.15525	699.58	0.21742	699.58	0.27044	699.58	0.362	699.58	0.46344
700.03	0.04058	700.03	0.05108	700.03	0.08509	700.03	0.15338	700.03	0.21287	700.03	0.26915	700.03	0.35605	700.03	0.46413
700.48	0.04299	700.48	0.05011	700.48	0.08374	700.48	0.1524	700.48	0.21197	700.48	0.2642	700.48	0.35565	700.48	0.45971
700.93	0.03979	700.93	0.04954	700.93	0.08195	700.93	0.15068	700.93	0.21098	700.93	0.26138	700.93	0.35517	700.93	0.45439
701.37	0.0415	701.37	0.04854	701.37	0.0826	701.37	0.14789	701.37	0.20701	701.37	0.26161	701.37	0.34688	701.37	0.45404
701.82	0.04106	701.82	0.04828	701.82	0.08222	701.82	0.14795	701.82	0.20627	701.82	0.26066	701.82	0.34793	701.82	0.4507
702.27	0.03924	702.27	0.04841	702.27	0.08208	702.27	0.14587	702.27	0.20344	702.27	0.25814	702.27	0.34342	702.27	0.44436
702.72	0.04003	702.72	0.04833	702.72	0.07896	702.72	0.1452	702.72	0.20484	702.72	0.25326	702.72	0.34157	702.72	0.4422
703.17	0.03952	703.17	0.04824	703.17	0.08056	703.17	0.14256	703.17	0.2006	703.17	0.25125	703.17	0.34108	703.17	0.44282
703.62	0.03948	703.62	0.04724	703.62	0.08043	703.62	0.1431	703.62	0.19773	703.62	0.24936	703.62	0.33621	703.62	0.43935
704.07	0.03948	704.07	0.04863	704.07	0.07796	704.07	0.14138	704.07	0.1997	704.07	0.24742	704.07	0.33575	704.07	0.43264
704.52	0.03854	704.52	0.04542	704.52	0.07557	704.52	0.14031	704.52	0.19721	704.52	0.24394	704.52	0.3345	704.52	0.43242
704.97	0.04029	704.97	0.04705	704.97	0.07636	704.97	0.13897	704.97	0.1938	704.97	0.24695	704.97	0.32802	704.97	0.43048
705.42	0.03895	705.42	0.04696	705.42	0.0749	705.42	0.13647	705.42	0.19185	705.42	0.24049	705.42	0.32725	705.42	0.42632
705.87	0.0374	705.87	0.04507	705.87	0.07414	705.87	0.13861	705.87	0.19097	705.87	0.24415	705.87	0.32592	705.87	0.42552
706.32	0.03832	706.32	0.04381	706.32	0.07492	706.32	0.13477	706.32	0.18896	706.32	0.23745	706.32	0.32256	706.32	0.41927
706.77	0.03784	706.77	0.04546	706.77	0.07403	706.77	0.13563	706.77	0.18656	706.77	0.23699	706.77	0.31906	706.77	0.42119
707.22	0.03711	707.22	0.04433	707.22	0.07216	707.22	0.13328	707.22	0.18314	707.22	0.23463	707.22	0.31465	707.22	0.41331
707.66	0.03746	707.66	0.04464	707.66	0.07243	707.66	0.13112	707.66	0.1849	707.66	0.22989	707.66	0.31352	707.66	0.41434
708.11	0.036	708.11	0.04442	708.11	0.0692	708.11	0.12982	708.11	0.1833	708.11	0.22821	708.11	0.31212	708.11	0.40975
708.56	0.03633	708.56	0.04394	708.56	0.07471	708.56	0.12974	708.56	0.18218	708.56	0.22592	708.56	0.30989	708.56	0.40745
709.01	0.03742	709.01	0.04466	709.01	0.07091	709.01	0.12814	709.01	0.17756	709.01	0.22454	709.01	0.30539	709.01	0.40377
709.46	0.03619	709.46	0.04501	709.46	0.07045	709.46	0.12804	709.46	0.17624	709.46	0.22583	709.46	0.30333	709.46	0.40257
709.91	0.03672	709.91	0.0442	709.91	0.06763	709.91	0.12697	709.91	0.17523	709.91	0.22025	709.91	0.29919	709.91	0.39475
710.36	0.03611	710.36	0.04199	710.36	0.06771	710.36	0.12441	710.36	0.17534	710.36	0.21952	710.36	0.30027	710.36	0.39687
710.81	0.03626	710.81	0.04301	710.81	0.06766	710.81	0.12405	710.81	0.17263	710.81	0.21794	710.81	0.29407	710.81	0.39165
711.26	0.03479	711.26	0.04182	711.26	0.06389	711.26	0.12437	711.26	0.17099	711.26	0.21633	711.26	0.29611	711.26	0.38872
711.7	0.03635	711.7	0.04286	711.7	0.06706	711.7	0.12296	711.7	0.16895	711.7	0.21866	711.7	0.29167	711.7	0.38647
712.15	0.03578	712.15	0.04401	712.15	0.06619	712.15	0.12071	712.15	0.16893	712.15	0.21556	712.15	0.28825	712.15	0.38272
712.6	0.03672	712.6	0.0419	712.6	0.06508	712.6	0.11922	712.6	0.16612	712.6	0.21226	712.6	0.28774	712.6	0.38287
713.05	0.03556	713.05	0.04344	713.05	0.06489	713.05	0.12181	713.05	0.16653	713.05	0.20799	713.05	0.28359	713.05	0.37676
713.5	0.03541	713.5	0.04106	713.5	0.06153	713.5	0.12017	713.5	0.16576	713.5	0.20834	713.5	0.28325	713.5	0.37688
713.95	0.03505	713.95	0.04175	713.95	0.06353	713.95	0.12065	713.95	0.16365	713.95	0.20673	713.95	0.28061	713.95	0.37346
714.4	0.03562	714.4	0.04208	714.4	0.06212	714.4	0.11925	714.4	0.16119	714.4	0.205	714.4	0.27905	714.4	0.37282
714.85	0.03652	714.85	0.04028	714.85	0.06242	714.85	0.11679	714.85	0.16002	714.85	0.20216	714.85	0.2765	714.85	0.36964
715.29	0.03554	715.29	0.04229	715.29	0.06028	715.29	0.11576	715.29	0.15818	715.29	0.2005	715.29	0.27416	715.29	0.36606
715.74	0.03538	715.74	0.04054	715.74	0.0612	715.74	0.11627	715.74	0.15735	715.74	0.19891	715.74	0.27024	715.74	0.36312
716.19	0.03527	716.19	0.04069	716.19	0.06001	716.19	0.11343	716.19	0.15493	716.19	0.19966	716.19	0.26414	716.19	0.35835
716.64	0.03523	716.64	0.04214	716.64	0.05906	716.64	0.11282	716.64	0.15524	716.64	0.19308	716.64	0.26577	716.64	0.35446
717.09	0.03455	717.09	0.04288	717.09	0.06033	717.09	0.11285	717.09	0.15159	717.09	0.19529	717.09	0.2641	717.09	0.3518
717.54	0.0353	717.54	0.04156	717.54	0.05822	717.54	0.11266	717.54	0.15152	717.54	0.19086	717.54	0.25771	717.54	0.3475
717.98	0.03643	717.98	0.03993	717.98	0.05944	717.98	0.11224	717.98	0.14992	717.98	0.19102	717.98	0.25881	717.98	0.34677
718.43	0.03639	718.43	0.04158	718.43	0.05827	718.43	0.11029	718.43	0.1488	718.43	0.18619	718.43	0.25471	718.43	0.34283
718.88	0.03582	718.88	0.0426	718.88	0.05776	718.88	0.10959	718.88	0.14779	718.88	0.18638	718.88	0.25583	718.88	0.33836
719.33	0.0344	719.33	0.04008	719.33	0.05534	719.33	0.10796	719.33	0.14681	719.33	0.18306	719.33	0.24799	719.33	0.33606
719.78	0.03792	719.78	0.04104	719.78	0.05835	719.78	0.10915	719.78	0.14598	719.78	0.18292	719.78	0.24721	719.78	0.332
720.23	0.03705	720.23	0.04123	720.23	0.05627	720.23	0.10615	720.23	0.14147	720.23	0.18379	720.23	0.24875	720.23	0.33061
720.67	0.03705	720.67	0.0403	720.67	0.05505	720.67	0.105	720.67	0.14078	720.67	0.18066	720.67	0.24457	720.67	0.3264
721.12	0.03736	721.12	0.04175	721.12	0.05502	721.12	0.10462	721.12	0.14021	721.12	0.17711	721.12	0.24362	721.12	0.32453
721.57	0.03681	721.57	0.04184	721.57	0.05532	721.57	0.10475	721.57	0.13792	721.57	0.17669	721.57	0.23902	721.57	0.32206
722.02	0.03777	722.02	0.04338	722.02	0.05383	722.02	0.10399	722.02	0.13674	722.02	0.17209	722.02	0.23518	722.02	0.31885
722.47	0.03874	722.47	0.04132	722.47	0.0544	722.47	0.10424	722.47	0.13566	722.47	0.17519	722.47	0.23542	722.47	0.31459
722.91	0.03909	722.91	0.04175	722.91	0.05442	722.91	0.10068	722.91	0.13438	722.91	0.1737	722.91	0.22941	722.91	0.31309
723.36	0.03961	723.36	0.04318	723.36	0.05111	723.36	0.10187	723.36	0.13321	723.36	0.17118	723.36	0.23033	723.36	0.31086
723.81	0.04099	723.81	0.0418	723.81	0.0535	723.81	0.09952	723.81	0.1333	723.81	0.17032	723.81	0.22892	723.81	0.30877
724.26	0.04156	724.26	0.04275	724.26	0.05472	724.26	0.10028	724.26	0.13012	724.26	0.17265	724.26	0.22774	724.26	0.30763
724.71	0.04259	724.71	0.04234	724.71	0.05326	724.71	0.09986	724.71	0.13019	724.71	0.1674	724.71	0.22535	724.71	0.30428
725.15	0.04329	725.15	0.04182	725.15	0.05177	725.15	0.09747	725.15	0.12821	725.15	0.16843	725.15	0.2243	725.15	0.3055
725.6	0.04406	725.6	0.04347	725.6	0.05263	725.6	0.09851	725.6	0.12759	725.6	0.16929	725.6	0.22341	725.6	0.29698
726.05	0.04323	726.05	0.04436	726.05	0.05152	726.05	0.09692	726.05	0.12655	726.05	0.16952	726.05	0.21975	726.05	0.30072
726.5	0.04448	726.5	0.04631	726.5	0.05342	726.5	0.09705	726.5	0.125	726.5	0.16581	726.5	0.21901	726.5	0.29455
726.95	0.04649	726.95	0.04555	726.95	0.05198	726.95	0.09843	726.95	0.1272	726.95	0.1653	726.95	0.2192	726.95	0.29341
727.39	0.04776	727.39	0.04702	727.39	0.05201	727.39	0.0961	727.39	0.12325	727.39	0.16296	727.39	0.21819	727.39	0.29418
727.84	0.04947	727.84	0.04752	727.84	0.05247	727.84	0.09732	727.84	0.12353	727.84	0.16618	727.84	0.21386	727.84	0.29073
728.29	0.05186	728.29	0.04922	728.29	0.05065	728.29	0.097	728.29	0.12296	728.29	0.16726	728.29	0.21365	728.29	0.28656
728.74	0.05195	728.74	0.04867	728.74	0.05187	728.74	0.09629	728.74	0.12054	728.74	0.1621	728.74	0.21224	728.74	0.28611
729.18	0.05532	729.18	0.05221	729.18	0.05323	729.18	0.09371	729.18	0.12252	729.18	0.1649	729.18	0.21219	729.18	0.28449
729.63	0.05534	729.63	0.05074	729.63	0.05374	729.63	0.09451	729.63	0.12063	729.63	0.16196	729.63	0.21239	729.63	0.28311
730.08	0.05685	730.08	0.05295	730.08	0.05158	730.08	0.09495	730.08	0.12009	730.08	0.16292	730.08	0.21283	730.08	0.28442
730.53	0.06027	730.53	0.05351	730.53	0.05355	730.53	0.09394	730.53	0.11841	730.53	0.16474	730.53	0.20886	730.53	0.27975
730.97	0.06089	730.97	0.05449	730.97	0.05122	730.97	0.09358	730.97	0.11944	730.97	0.1621	730.97	0.20852	730.97	0.28036
731.42	0.06198	731.42	0.05464	731.42	0.05429	731.42	0.09104	731.42	0.11882	731.42	0.16299	731.42	0.20627	731.42	0.27753
731.87	0.0631	731.87	0.05642	731.87	0.05201	731.87	0.09258	731.87	0.11906	731.87	0.16544	731.87	0.20652	731.87	0.27498
732.32	0.06546	732.32	0.05761	732.32	0.05345	732.32	0.09079	732.32	0.1176	732.32	0.16429	732.32	0.20437	732.32	0.27094
732.76	0.06768	732.76	0.0572	732.76	0.05063	732.76	0.09	732.76	0.11774	732.76	0.16371	732.76	0.20351	732.76	0.27172
733.21	0.07	733.21	0.05859	733.21	0.05269	733.21	0.09039	733.21	0.11704	733.21	0.16124	733.21	0.20319	733.21	0.26928
733.66	0.06976	733.66	0.06217	733.66	0.05212	733.66	0.09054	733.66	0.11577	733.66	0.16306	733.66	0.20298	733.66	0.26776
734.11	0.07024	734.11	0.06037	734.11	0.05228	734.11	0.09377	734.11	0.11422	734.11	0.16119	734.11	0.19935	734.11	0.26719
734.55	0.07418	734.55	0.06241	734.55	0.05342	734.55	0.09033	734.55	0.11402	734.55	0.16135	734.55	0.1999	734.55	0.26793
735	0.07394	735	0.0633	735	0.05274	735	0.09025	735	0.11466	735	0.16112	735	0.1977	735	0.26251
735.45	0.07532	735.45	0.06235	735.45	0.05648	735.45	0.09079	735.45	0.1131	735.45	0.16236	735.45	0.19901	735.45	0.26114
735.9	0.07673	735.9	0.06226	735.9	0.05328	735.9	0.08851	735.9	0.11238	735.9	0.15787	735.9	0.19503	735.9	0.26263
736.34	0.07793	736.34	0.06315	736.34	0.05304	736.34	0.08687	736.34	0.11182	736.34	0.16065	736.34	0.19754	736.34	0.26095
736.79	0.07583	736.79	0.06306	736.79	0.0541	736.79	0.08945	736.79	0.11125	736.79	0.15888	736.79	0.19218	736.79	0.25833
737.24	0.07771	737.24	0.06334	737.24	0.05212	737.24	0.088	737.24	0.11096	737.24	0.15939	737.24	0.19528	737.24	0.25544
737.68	0.078	737.68	0.06436	737.68	0.05149	737.68	0.08792	737.68	0.11033	737.68	0.15743	737.68	0.19313	737.68	0.25235
738.13	0.07896	738.13	0.06467	738.13	0.05147	738.13	0.08469	738.13	0.10984	738.13	0.1565	738.13	0.19011	738.13	0.25392
738.58	0.07747	738.58	0.06337	738.58	0.05372	738.58	0.08809	738.58	0.10836	738.58	0.15498	738.58	0.1894	738.58	0.24953
739.02	0.07854	739.02	0.06195	739.02	0.04981	739.02	0.08515	739.02	0.11022	739.02	0.15741	739.02	0.19047	739.02	0.24896
739.47	0.07857	739.47	0.06399	739.47	0.05236	739.47	0.08368	739.47	0.10879	739.47	0.15316	739.47	0.18849	739.47	0.2501
739.92	0.08089	739.92	0.063	739.92	0.0513	739.92	0.08328	739.92	0.10726	739.92	0.15274	739.92	0.18914	739.92	0.24545
740.37	0.07874	740.37	0.06182	740.37	0.04922	740.37	0.08265	740.37	0.10708	740.37	0.15047	740.37	0.18547	740.37	0.24246
740.81	0.07804	740.81	0.06141	740.81	0.0496	740.81	0.0824	740.81	0.10475	740.81	0.1511	740.81	0.183	740.81	0.24106
741.26	0.07905	741.26	0.06161	741.26	0.05068	741.26	0.08227	741.26	0.10322	741.26	0.14991	741.26	0.18168	741.26	0.23932
741.71	0.07681	741.71	0.06067	741.71	0.04859	741.71	0.08045	741.71	0.1026	741.71	0.14886	741.71	0.18227	741.71	0.23897
742.15	0.0769	742.15	0.05846	742.15	0.04775	742.15	0.07984	742.15	0.10166	742.15	0.14653	742.15	0.17974	742.15	0.23729
742.6	0.07361	742.6	0.06	742.6	0.04805	742.6	0.07837	742.6	0.10199	742.6	0.14487	742.6	0.18071	742.6	0.23544
743.05	0.07493	743.05	0.05796	743.05	0.04577	743.05	0.07894	743.05	0.10087	743.05	0.1437	743.05	0.17778	743.05	0.23605
743.49	0.07274	743.49	0.05662	743.49	0.04675	743.49	0.07755	743.49	0.09861	743.49	0.14277	743.49	0.17583	743.49	0.23109
743.94	0.07252	743.94	0.05772	743.94	0.04764	743.94	0.07747	743.94	0.09712	743.94	0.14233	743.94	0.17602	743.94	0.22962
744.39	0.07171	744.39	0.05607	744.39	0.04827	744.39	0.07566	744.39	0.09706	744.39	0.13689	744.39	0.17233	744.39	0.22912
744.83	0.06958	744.83	0.05536	744.83	0.04531	744.83	0.07592	744.83	0.0965	744.83	0.13789	744.83	0.1705	744.83	0.22851
745.28	0.06928	745.28	0.05594	745.28	0.04629	745.28	0.0752	745.28	0.09618	745.28	0.13504	745.28	0.16824	745.28	0.22599
745.73	0.06842	745.73	0.05429	745.73	0.04349	745.73	0.07325	745.73	0.09547	745.73	0.13523	745.73	0.1683	745.73	0.22362
746.17	0.06794	746.17	0.05217	746.17	0.0432	746.17	0.07206	746.17	0.09318	746.17	0.13187	746.17	0.16269	746.17	0.22193
746.62	0.06476	746.62	0.0528	746.62	0.042	746.62	0.07168	746.62	0.09167	746.62	0.13049	746.62	0.16375	746.62	0.21908
747.06	0.06538	747.06	0.04904	747.06	0.04341	747.06	0.06874	747.06	0.09031	747.06	0.13033	747.06	0.16345	747.06	0.21851
747.51	0.06479	747.51	0.05189	747.51	0.04271	747.51	0.0709	747.51	0.0903	747.51	0.12918	747.51	0.1604	747.51	0.21524
747.96	0.06209	747.96	0.04924	747.96	0.04157	747.96	0.06813	747.96	0.08844	747.96	0.12643	747.96	0.15748	747.96	0.21208
748.4	0.06128	748.4	0.05082	748.4	0.03964	748.4	0.06843	748.4	0.08795	748.4	0.12564	748.4	0.15525	748.4	0.21287
748.85	0.06038	748.85	0.04778	748.85	0.0404	748.85	0.06735	748.85	0.08494	748.85	0.12307	748.85	0.15356	748.85	0.2098
749.3	0.05841	749.3	0.04574	749.3	0.04	749.3	0.06582	749.3	0.0875	749.3	0.12083	749.3	0.15394	749.3	0.2069
749.74	0.05766	749.74	0.04559	749.74	0.03856	749.74	0.06452	749.74	0.08517	749.74	0.11849	749.74	0.15344	749.74	0.20508
750.19	0.05407	750.19	0.04479	750.19	0.04143	750.19	0.0653	750.19	0.08411	750.19	0.11931	750.19	0.15078	750.19	0.20344
750.64	0.05401	750.64	0.04223	750.64	0.03615	750.64	0.06496	750.64	0.08355	750.64	0.11656	750.64	0.14918	750.64	0.20232
751.08	0.05276	751.08	0.04249	751.08	0.03726	751.08	0.062	751.08	0.08135	751.08	0.11525	751.08	0.14704	751.08	0.20188
751.53	0.05138	751.53	0.04088	751.53	0.03685	751.53	0.06123	751.53	0.07987	751.53	0.11359	751.53	0.14561	751.53	0.19803
751.97	0.05026	751.97	0.04117	751.97	0.0372	751.97	0.0585	751.97	0.0812	751.97	0.11058	751.97	0.14319	751.97	0.1987
752.42	0.04824	752.42	0.03876	752.42	0.03517	752.42	0.06018	752.42	0.07822	752.42	0.10909	752.42	0.14076	752.42	0.19281
752.87	0.04989	752.87	0.04012	752.87	0.03343	752.87	0.05915	752.87	0.07793	752.87	0.1099	752.87	0.14181	752.87	0.19091
753.31	0.04726	753.31	0.03867	753.31	0.03349	753.31	0.05831	753.31	0.07784	753.31	0.10435	753.31	0.13547	753.31	0.18901
753.76	0.04686	753.76	0.0383	753.76	0.03384	753.76	0.05688	753.76	0.07694	753.76	0.10724	753.76	0.13572	753.76	0.18973
754.2	0.04456	754.2	0.03539	754.2	0.03387	754.2	0.0572	754.2	0.07557	754.2	0.10379	754.2	0.13737	754.2	0.18604
754.65	0.04445	754.65	0.03531	754.65	0.03259	754.65	0.05544	754.65	0.07397	754.65	0.1022	754.65	0.13517	754.65	0.18569
755.1	0.04272	755.1	0.03394	755.1	0.03089	755.1	0.05414	755.1	0.07301	755.1	0.10085	755.1	0.13104	755.1	0.18339
755.54	0.04125	755.54	0.03392	755.54	0.03183	755.54	0.05292	755.54	0.07171	755.54	0.10103	755.54	0.12925	755.54	0.18234
755.99	0.04106	755.99	0.03359	755.99	0.0304	755.99	0.05416	755.99	0.0698	755.99	0.09916	755.99	0.13024	755.99	0.1809
756.43	0.04119	756.43	0.03166	756.43	0.03023	756.43	0.05432	756.43	0.07005	756.43	0.09797	756.43	0.12661	756.43	0.17638
756.88	0.03803	756.88	0.03199	756.88	0.0298	756.88	0.05149	756.88	0.06947	756.88	0.09515	756.88	0.12627	756.88	0.17551
757.32	0.03749	757.32	0.03047	757.32	0.02866	757.32	0.05114	757.32	0.06877	757.32	0.0948	757.32	0.12526	757.32	0.17349
757.77	0.03624	757.77	0.03101	757.77	0.02836	757.77	0.05155	757.77	0.06808	757.77	0.09081	757.77	0.12347	757.77	0.17396
758.22	0.03486	758.22	0.03025	758.22	0.02812	758.22	0.04822	758.22	0.06556	758.22	0.09349	758.22	0.12108	758.22	0.17126
758.66	0.0342	758.66	0.02808	758.66	0.02695	758.66	0.05042	758.66	0.06561	758.66	0.09011	758.66	0.12106	758.66	0.16977
759.11	0.03398	759.11	0.02812	759.11	0.02671	759.11	0.04941	759.11	0.0642	759.11	0.08803	759.11	0.11699	759.11	0.16789
759.55	0.03269	759.55	0.02784	759.55	0.02614	759.55	0.04876	759.55	0.06397	759.55	0.08899	759.55	0.11918	759.55	0.16775
760	0.03221	760	0.02654	760	0.02638	760	0.047	760	0.06301	760	0.08749	760	0.1179	760	0.16596
760.44	0.03254	760.44	0.02606	760.44	0.0253	760.44	0.04763	760.44	0.06207	760.44	0.08516	760.44	0.1168	760.44	0.16347
760.89	0.02907	760.89	0.02422	760.89	0.02693	760.89	0.04664	760.89	0.062	760.89	0.08303	760.89	0.11311	760.89	0.16214
761.33	0.02942	761.33	0.02604	761.33	0.02362	761.33	0.04461	761.33	0.05893	761.33	0.08499	761.33	0.11475	761.33	0.16015
761.78	0.02802	761.78	0.0245	761.78	0.02581	761.78	0.04507	761.78	0.06135	761.78	0.0835	761.78	0.11134	761.78	0.1607
762.23	0.02828	762.23	0.02574	762.23	0.0243	762.23	0.04299	762.23	0.05955	762.23	0.07949	762.23	0.11208	762.23	0.15666
762.67	0.02785	762.67	0.02324	762.67	0.02465	762.67	0.04243	762.67	0.05852	762.67	0.08082	762.67	0.10836	762.67	0.15861
763.12	0.02563	763.12	0.0217	763.12	0.02495	763.12	0.04266	763.12	0.05796	763.12	0.07942	763.12	0.10877	763.12	0.15208
763.56	0.02535	763.56	0.02255	763.56	0.02102	763.56	0.04169	763.56	0.05834	763.56	0.0778	763.56	0.1075	763.56	0.15413
764.01	0.02511	764.01	0.02072	764.01	0.0227	764.01	0.04203	764.01	0.05643	764.01	0.07638	764.01	0.10594	764.01	0.15273
764.45	0.0234	764.45	0.02203	764.45	0.02215	764.45	0.04062	764.45	0.05556	764.45	0.07577	764.45	0.10316	764.45	0.15139
764.9	0.02257	764.9	0.02192	764.9	0.02045	764.9	0.04108	764.9	0.05518	764.9	0.0754	764.9	0.10256	764.9	0.15011
765.34	0.0227	765.34	0.0202	765.34	0.02229	765.34	0.04037	765.34	0.05401	765.34	0.07608	765.34	0.10316	765.34	0.14809
765.79	0.02222	765.79	0.0197	765.79	0.02215	765.79	0.03897	765.79	0.05471	765.79	0.07321	765.79	0.10096	765.79	0.14866
766.23	0.0211	766.23	0.01947	766.23	0.02134	766.23	0.03846	766.23	0.05249	766.23	0.07358	766.23	0.10075	766.23	0.14465
766.68	0.02202	766.68	0.01864	766.68	0.02023	766.68	0.03691	766.68	0.05157	766.68	0.073	766.68	0.09811	766.68	0.14399
767.12	0.02044	767.12	0.01736	767.12	0.02131	767.12	0.03926	767.12	0.0528	767.12	0.07122	767.12	0.09946	767.12	0.14188
767.57	0.02029	767.57	0.01743	767.57	0.01996	767.57	0.03775	767.57	0.05116	767.57	0.07068	767.57	0.09643	767.57	0.14477
768.01	0.01992	768.01	0.0176	768.01	0.02045	768.01	0.03714	768.01	0.05112	768.01	0.06728	768.01	0.09696	768.01	0.13768
768.46	0.01871	768.46	0.01682	768.46	0.02053	768.46	0.03666	768.46	0.05002	768.46	0.06732	768.46	0.0952	768.46	0.13983
768.9	0.01783	768.9	0.01658	768.9	0.01833	768.9	0.03559	768.9	0.04942	768.9	0.06627	768.9	0.09432	768.9	0.13841
769.35	0.01665	769.35	0.01552	769.35	0.01806	769.35	0.03575	769.35	0.04823	769.35	0.06525	769.35	0.0925	769.35	0.13616
769.79	0.01814	769.79	0.01677	769.79	0.01876	769.79	0.03521	769.79	0.04785	769.79	0.06532	769.79	0.09189	769.79	0.13518
770.24	0.01663	770.24	0.01649	770.24	0.01798	770.24	0.03273	770.24	0.04838	770.24	0.06536	770.24	0.09162	770.24	0.13366
770.68	0.01691	770.68	0.01506	770.68	0.02039	770.68	0.03527	770.68	0.04634	770.68	0.06564	770.68	0.08768	770.68	0.13378
771.13	0.01654	771.13	0.01406	771.13	0.01868	771.13	0.03452	771.13	0.04563	771.13	0.06226	771.13	0.09004	771.13	0.13048
771.57	0.01479	771.57	0.01612	771.57	0.0173	771.57	0.03492	771.57	0.04583	771.57	0.06354	771.57	0.08957	771.57	0.12989
772.02	0.01584	772.02	0.01391	772.02	0.01814	772.02	0.03357	772.02	0.04672	772.02	0.06163	772.02	0.08778	772.02	0.13087
772.46	0.01523	772.46	0.0135	772.46	0.0166	772.46	0.03246	772.46	0.04484	772.46	0.0631	772.46	0.08519	772.46	0.12889
772.91	0.0154	772.91	0.01239	772.91	0.01733	772.91	0.03332	772.91	0.0454	772.91	0.06132	772.91	0.0847	772.91	0.12826
773.35	0.01418	773.35	0.01402	773.35	0.0166	773.35	0.0321	773.35	0.04419	773.35	0.05978	773.35	0.0824	773.35	0.12671
773.8	0.01363	773.8	0.01293	773.8	0.01744	773.8	0.03311	773.8	0.04392	773.8	0.05915	773.8	0.08498	773.8	0.12799
774.24	0.01402	774.24	0.01196	774.24	0.01782	774.24	0.03089	774.24	0.04356	774.24	0.05859	774.24	0.08443	774.24	0.12268
774.68	0.01374	774.68	0.01209	774.68	0.01622	774.68	0.0312	774.68	0.0413	774.68	0.05731	774.68	0.0819	774.68	0.1227
775.13	0.01345	775.13	0.01204	775.13	0.01519	775.13	0.03076	775.13	0.04251	775.13	0.05525	775.13	0.08312	775.13	0.12016
775.57	0.01317	775.57	0.01222	775.57	0.0163	775.57	0.02975	775.57	0.041	775.57	0.05465	775.57	0.08055	775.57	0.12128
776.02	0.01264	776.02	0.01274	776.02	0.01489	776.02	0.02975	776.02	0.04035	776.02	0.05654	776.02	0.08038	776.02	0.11966
776.46	0.01174	776.46	0.01031	776.46	0.01505	776.46	0.03112	776.46	0.04017	776.46	0.05544	776.46	0.07949	776.46	0.1172
776.91	0.0124	776.91	0.01209	776.91	0.01464	776.91	0.02784	776.91	0.04044	776.91	0.05388	776.91	0.07962	776.91	0.11872
777.35	0.0108	777.35	0.01063	777.35	0.01519	777.35	0.02852	777.35	0.03952	777.35	0.05348	777.35	0.0774	777.35	0.11636
777.8	0.01198	777.8	0.01024	777.8	0.01502	777.8	0.02745	777.8	0.03892	777.8	0.05346	777.8	0.07553	777.8	0.11392
778.24	0.01115	778.24	0.01194	778.24	0.01342	778.24	0.02856	778.24	0.0375	778.24	0.05131	778.24	0.07597	778.24	0.11214
778.68	0.01111	778.68	0.01148	778.68	0.01453	778.68	0.02734	778.68	0.03878	778.68	0.05203	778.68	0.07428	778.68	0.11249
779.13	0.0106	779.13	0.01133	779.13	0.01413	779.13	0.02753	779.13	0.03708	779.13	0.04977	779.13	0.07325	779.13	0.11031
779.57	0.01028	779.57	0.01016	779.57	0.01462	779.57	0.02638	779.57	0.03759	779.57	0.04984	779.57	0.07333	779.57	0.11088
780.02	0.00922	780.02	0.00911	780.02	0.01378	780.02	0.02671	780.02	0.03665	780.02	0.05014	780.02	0.0727	780.02	0.10931
780.46	0.01098	780.46	0.01098	780.46	0.01345	780.46	0.02778	780.46	0.03566	780.46	0.04905	780.46	0.07222	780.46	0.10849
780.91	0.00846	780.91	0.00933	780.91	0.01321	780.91	0.02472	780.91	0.036	780.91	0.04984	780.91	0.0726	780.91	0.10675
781.35	0.00903	781.35	0.00927	781.35	0.0135	781.35	0.02589	781.35	0.03492	781.35	0.04708	781.35	0.07021	781.35	0.10573
781.79	0.00914	781.79	0.00972	781.79	0.01082	781.79	0.02598	781.79	0.03517	781.79	0.04825	781.79	0.06907	781.79	0.10549
782.24	0.00953	782.24	0.00955	782.24	0.01152	782.24	0.02566	782.24	0.03472	782.24	0.04804	782.24	0.06859	782.24	0.10587
782.68	0.00918	782.68	0.00905	782.68	0.01307	782.68	0.02461	782.68	0.03457	782.68	0.04659	782.68	0.06833	782.68	0.10334
783.13	0.00966	783.13	0.00972	783.13	0.01242	783.13	0.02499	783.13	0.03329	783.13	0.04475	783.13	0.06776	783.13	0.1022
783.57	0.00876	783.57	0.00825	783.57	0.01182	783.57	0.02363	783.57	0.03353	783.57	0.04498	783.57	0.0665	783.57	0.10175
784.01	0.00916	784.01	0.00914	784.01	0.01117	784.01	0.02335	784.01	0.03309	784.01	0.04438	784.01	0.06454	784.01	0.09956
784.46	0.00758	784.46	0.00818	784.46	0.01223	784.46	0.02451	784.46	0.03225	784.46	0.04288	784.46	0.06462	784.46	0.1007
784.9	0.00773	784.9	0.00812	784.9	0.01163	784.9	0.02287	784.9	0.03163	784.9	0.04391	784.9	0.06369	784.9	0.10011
785.35	0.00712	785.35	0.00866	785.35	0.01087	785.35	0.02333	785.35	0.03252	785.35	0.04512	785.35	0.06277	785.35	0.09652
785.79	0.00861	785.79	0.00812	785.79	0.01199	785.79	0.02428	785.79	0.03216	785.79	0.04347	785.79	0.06376	785.79	0.09655
786.23	0.00741	786.23	0.00844	786.23	0.01006	786.23	0.02348	786.23	0.03013	786.23	0.04286	786.23	0.06184	786.23	0.09581
786.68	0.00852	786.68	0.00872	786.68	0.01055	786.68	0.02396	786.68	0.03068	786.68	0.04239	786.68	0.06222	786.68	0.09396
787.12	0.00692	787.12	0.00757	787.12	0.01079	787.12	0.02247	787.12	0.02927	787.12	0.03898	787.12	0.06068	787.12	0.09308
787.56	0.00863	787.56	0.00731	787.56	0.01082	787.56	0.02161	787.56	0.03077	787.56	0.04043	787.56	0.05992	787.56	0.09495
788.01	0.00734	788.01	0.00773	788.01	0.01087	788.01	0.02222	788.01	0.02956	788.01	0.03936	788.01	0.06028	788.01	0.09382
788.45	0.00688	788.45	0.00681	788.45	0.01055	788.45	0.02249	788.45	0.02918	788.45	0.03957	788.45	0.06017	788.45	0.09145
788.9	0.00703	788.9	0.00699	788.9	0.00944	788.9	0.02098	788.9	0.02959	788.9	0.03952	788.9	0.05749	788.9	0.09099
789.34	0.00563	789.34	0.00686	789.34	0.00992	789.34	0.02077	789.34	0.02894	789.34	0.03887	789.34	0.05863	789.34	0.09054
789.78	0.00681	789.78	0.00653	789.78	0.0087	789.78	0.02136	789.78	0.02921	789.78	0.03814	789.78	0.05636	789.78	0.08841
790.23	0.00666	790.23	0.00812	790.23	0.0102	790.23	0.02123	790.23	0.02788	790.23	0.0377	790.23	0.05555	790.23	0.08643
790.67	0.00692	790.67	0.00697	790.67	0.01144	790.67	0.0197	790.67	0.0269	790.67	0.03728	790.67	0.05648	790.67	0.08722
791.11	0.00859	791.11	0.00543	791.11	0.00933	791.11	0.02157	791.11	0.02681	791.11	0.03772	791.11	0.05545	791.11	0.08591
791.56	0.00556	791.56	0.00642	791.56	0.00933	791.56	0.01939	791.56	0.02644	791.56	0.03646	791.56	0.05667	791.56	0.08586
792	0.00638	792	0.00456	792	0.01025	792	0.01884	792	0.02707	792	0.03492	792	0.05515	792	0.08302
792.44	0.00589	792.44	0.00653	792.44	0.00917	792.44	0.02136	792.44	0.02629	792.44	0.036	792.44	0.05336	792.44	0.08171
792.89	0.00638	792.89	0.00686	792.89	0.00968	792.89	0.01926	792.89	0.02559	792.89	0.03581	792.89	0.05435	792.89	0.08345
793.33	0.00642	793.33	0.0064	793.33	0.00976	793.33	0.01891	793.33	0.0257	793.33	0.03427	793.33	0.05247	793.33	0.08242
793.77	0.00576	793.77	0.00571	793.77	0.01025	793.77	0.01855	793.77	0.02624	793.77	0.03476	793.77	0.05226	793.77	0.08114
794.22	0.0057	794.22	0.00751	794.22	0.00906	794.22	0.01815	794.22	0.02606	794.22	0.0366	794.22	0.0503	794.22	0.08115
794.66	0.00631	794.66	0.00545	794.66	0.00757	794.66	0.01909	794.66	0.02492	794.66	0.03525	794.66	0.05218	794.66	0.0792
795.1	0.00565	795.1	0.00595	795.1	0.00889	795.1	0.01876	795.1	0.02616	795.1	0.03392	795.1	0.05041	795.1	0.07846
795.55	0.00532	795.55	0.00586	795.55	0.00808	795.55	0.0193	795.55	0.02496	795.55	0.0328	795.55	0.05026	795.55	0.07625
795.99	0.00594	795.99	0.00694	795.99	0.00689	795.99	0.01846	795.99	0.02467	795.99	0.03298	795.99	0.04946	795.99	0.07689
796.43	0.00603	796.43	0.00508	796.43	0.00925	796.43	0.01756	796.43	0.02375	796.43	0.03137	796.43	0.04883	796.43	0.07773
796.87	0.00578	796.87	0.00588	796.87	0.00727	796.87	0.01788	796.87	0.02431	796.87	0.03217	796.87	0.04785	796.87	0.07595
797.32	0.00587	797.32	0.0059	797.32	0.00868	797.32	0.01718	797.32	0.02393	797.32	0.03044	797.32	0.04752	797.32	0.07502
797.76	0.00519	797.76	0.00731	797.76	0.00713	797.76	0.01735	797.76	0.02219	797.76	0.03189	797.76	0.04824	797.76	0.07443
798.2	0.00513	798.2	0.0051	798.2	0.0074	798.2	0.01767	798.2	0.02376	798.2	0.03016	798.2	0.04729	798.2	0.07438
798.65	0.00434	798.65	0.00519	798.65	0.00681	798.65	0.01769	798.65	0.02236	798.65	0.02953	798.65	0.04699	798.65	0.07398
799.09	0.00399	799.09	0.00432	799.09	0.00773	799.09	0.01668	799.09	0.02194	799.09	0.03028	799.09	0.04509	799.09	0.07286
799.53	0.00572	799.53	0.00573	799.53	0.00803	799.53	0.01685	799.53	0.02205	799.53	0.03067	799.53	0.04631	799.53	0.07115
799.98	0.00513	799.98	0.00454	799.98	0.00751	799.98	0.01723	799.98	0.02205	799.98	0.03023	799.98	0.04322	799.98	0.0706
800.42	0.00609	800.42	0.00414	800.42	0.00811	800.42	0.01674	800.42	0.02138	800.42	0.03105	800.42	0.046	800.42	0.07153
800.86	0.00445	800.86	0.00571	800.86	0.00757	800.86	0.01607	800.86	0.0225	800.86	0.02997	800.86	0.04397	800.86	0.07075
801.3	0.00502	801.3	0.00527	801.3	0.00992	801.3	0.0153	801.3	0.02095	801.3	0.02808	801.3	0.04381	801.3	0.06899
801.75	0.00447	801.75	0.00543	801.75	0.00729	801.75	0.01561	801.75	0.02079	801.75	0.02834	801.75	0.04216	801.75	0.06733
802.19	0.00524	802.19	0.00599	802.19	0.0071	802.19	0.01712	802.19	0.02052	802.19	0.02813	802.19	0.04176	802.19	0.06622
802.63	0.00425	802.63	0.00388	802.63	0.00678	802.63	0.01551	802.63	0.02026	802.63	0.02654	802.63	0.04206	802.63	0.06802
803.07	0.00504	803.07	0.00434	803.07	0.00754	803.07	0.01578	803.07	0.02007	803.07	0.0282	803.07	0.04108	803.07	0.06634
803.52	0.00478	803.52	0.00488	803.52	0.00694	803.52	0.01473	803.52	0.02021	803.52	0.02694	803.52	0.04322	803.52	0.06446
803.96	0.00375	803.96	0.00391	803.96	0.00797	803.96	0.01475	803.96	0.01942	803.96	0.0285	803.96	0.04077	803.96	0.06567
804.4	0.00445	804.4	0.00425	804.4	0.00588	804.4	0.01448	804.4	0.02035	804.4	0.02607	804.4	0.04052	804.4	0.06486
804.85	0.00475	804.85	0.00443	804.85	0.00738	804.85	0.0158	804.85	0.02046	804.85	0.02556	804.85	0.03995	804.85	0.06394
805.29	0.0044	805.29	0.00579	805.29	0.00654	805.29	0.01488	805.29	0.019	805.29	0.02572	805.29	0.03963	805.29	0.06529
805.73	0.00383	805.73	0.00512	805.73	0.00702	805.73	0.01542	805.73	0.01896	805.73	0.02593	805.73	0.0398	805.73	0.06278
806.17	0.00567	806.17	0.00434	806.17	0.00643	806.17	0.01473	806.17	0.01857	806.17	0.02563	806.17	0.03883	806.17	0.06278
806.61	0.00392	806.61	0.00406	806.61	0.00705	806.61	0.01387	806.61	0.01862	806.61	0.02495	806.61	0.03898	806.61	0.06138
807.06	0.00445	807.06	0.00417	807.06	0.00738	807.06	0.01355	807.06	0.01815	807.06	0.02558	807.06	0.0368	807.06	0.06102
807.5	0.00399	807.5	0.00473	807.5	0.00735	807.5	0.0137	807.5	0.01754	807.5	0.02512	807.5	0.03784	807.5	0.06078
807.94	0.00454	807.94	0.00454	807.94	0.00678	807.94	0.01328	807.94	0.01806	807.94	0.0233	807.94	0.03628	807.94	0.06035
808.38	0.00372	808.38	0.00454	808.38	0.00564	808.38	0.01259	808.38	0.01839	808.38	0.02444	808.38	0.03714	808.38	0.05924
808.83	0.00427	808.83	0.00384	808.83	0.00637	808.83	0.01465	808.83	0.01743	808.83	0.02437	808.83	0.03642	808.83	0.05976
809.27	0.00405	809.27	0.00556	809.27	0.00727	809.27	0.01431	809.27	0.01797	809.27	0.0247	809.27	0.03598	809.27	0.05798
809.71	0.00362	809.71	0.00243	809.71	0.00724	809.71	0.01393	809.71	0.01734	809.71	0.02215	809.71	0.03625	809.71	0.05858
810.15	0.00464	810.15	0.00412	810.15	0.00675	810.15	0.01293	810.15	0.01694	810.15	0.02187	810.15	0.03533	810.15	0.05829
810.6	0.00449	810.6	0.00339	810.6	0.00659	810.6	0.01305	810.6	0.01862	810.6	0.02152	810.6	0.03535	810.6	0.05819
811.04	0.00462	811.04	0.00477	811.04	0.00548	811.04	0.01188	811.04	0.01671	811.04	0.02425	811.04	0.03558	811.04	0.05613
811.48	0.00412	811.48	0.00328	811.48	0.00643	811.48	0.01293	811.48	0.01666	811.48	0.02281	811.48	0.03362	811.48	0.05437
811.92	0.00425	811.92	0.00569	811.92	0.00678	811.92	0.01293	811.92	0.01732	811.92	0.02248	811.92	0.03368	811.92	0.05335
812.36	0.00388	812.36	0.00312	812.36	0.00621	812.36	0.01183	812.36	0.01653	812.36	0.02316	812.36	0.0337	812.36	0.05414
812.81	0.00383	812.81	0.00445	812.81	0.0058	812.81	0.01324	812.81	0.01548	812.81	0.02134	812.81	0.03292	812.81	0.0544
813.25	0.00418	813.25	0.00419	813.25	0.00583	813.25	0.01112	813.25	0.01602	813.25	0.02113	813.25	0.03366	813.25	0.05226
813.69	0.00302	813.69	0.00369	813.69	0.00518	813.69	0.01267	813.69	0.01534	813.69	0.02108	813.69	0.03305	813.69	0.05388
814.13	0.00392	814.13	0.00367	814.13	0.00578	814.13	0.01139	814.13	0.01602	814.13	0.02008	814.13	0.0325	814.13	0.05176
814.57	0.00259	814.57	0.00529	814.57	0.0054	814.57	0.01236	814.57	0.01445	814.57	0.02036	814.57	0.03233	814.57	0.05172
815.01	0.00359	815.01	0.00349	815.01	0.00469	815.01	0.01209	815.01	0.01507	815.01	0.02197	815.01	0.03041	815.01	0.04901
815.46	0.00375	815.46	0.00469	815.46	0.00442	815.46	0.01179	815.46	0.01577	815.46	0.0194	815.46	0.02963	815.46	0.05064
815.9	0.00333	815.9	0.00297	815.9	0.00488	815.9	0.01139	815.9	0.01471	815.9	0.01949	815.9	0.02995	815.9	0.0506
816.34	0.00267	816.34	0.00512	816.34	0.00439	816.34	0.01236	816.34	0.01489	816.34	0.01938	816.34	0.03132	816.34	0.04673
816.78	0.003	816.78	0.00356	816.78	0.0061	816.78	0.01181	816.78	0.01462	816.78	0.01818	816.78	0.02961	816.78	0.04806
817.22	0.00364	817.22	0.00271	817.22	0.00475	817.22	0.01156	817.22	0.01458	817.22	0.01917	817.22	0.02936	817.22	0.04896
817.67	0.0018	817.67	0.00449	817.67	0.00678	817.67	0.01087	817.67	0.01483	817.67	0.02022	817.67	0.02919	817.67	0.04884
818.11	0.00318	818.11	0.00378	818.11	0.00502	818.11	0.01058	818.11	0.01324	818.11	0.01793	818.11	0.02929	818.11	0.04709
818.55	0.00366	818.55	0.00302	818.55	0.0048	818.55	0.01139	818.55	0.01451	818.55	0.01949	818.55	0.02934	818.55	0.04614
818.99	0.00386	818.99	0.00445	818.99	0.00545	818.99	0.01123	818.99	0.01426	818.99	0.01748	818.99	0.02786	818.99	0.04695
819.43	0.00263	819.43	0.00503	819.43	0.00464	819.43	0.01108	819.43	0.01315	819.43	0.01872	819.43	0.02757	819.43	0.0455
819.87	0.00326	819.87	0.00319	819.87	0.00588	819.87	0.01095	819.87	0.014	819.87	0.01779	819.87	0.02835	819.87	0.04637
820.31	0.00289	820.31	0.00347	820.31	0.00499	820.31	0.01039	820.31	0.01397	820.31	0.01737	820.31	0.02773	820.31	0.04493
820.76	0.00239	820.76	0.00267	820.76	0.00656	820.76	0.01177	820.76	0.0125	820.76	0.01835	820.76	0.02797	820.76	0.04412
821.2	0.00368	821.2	0.00423	821.2	0.00523	821.2	0.01106	821.2	0.01404	821.2	0.01718	821.2	0.0271	821.2	0.04339
821.64	0.0032	821.64	0.00237	821.64	0.00437	821.64	0.01106	821.64	0.01377	821.64	0.01877	821.64	0.02603	821.64	0.04531
822.08	0.00379	822.08	0.00454	822.08	0.00488	822.08	0.01034	822.08	0.01377	822.08	0.01711	822.08	0.02799	822.08	0.04122
822.52	0.00309	822.52	0.00321	822.52	0.00578	822.52	0.01129	822.52	0.01276	822.52	0.01751	822.52	0.02512	822.52	0.04429
822.96	0.00318	822.96	0.00367	822.96	0.0054	822.96	0.01083	822.96	0.01236	822.96	0.01844	822.96	0.02596	822.96	0.0422
823.4	0.00432	823.4	0.00232	823.4	0.00423	823.4	0.00951	823.4	0.01231	823.4	0.01695	823.4	0.02535	823.4	0.04365
823.85	0.00248	823.85	0.00406	823.85	0.00428	823.85	0.01074	823.85	0.01274	823.85	0.01709	823.85	0.0255	823.85	0.04127
824.29	0.00425	824.29	0.0028	824.29	0.0039	824.29	0.00982	824.29	0.01211	824.29	0.01748	824.29	0.02544	824.29	0.04232
824.73	0.00307	824.73	0.00334	824.73	0.00469	824.73	0.00948	824.73	0.01312	824.73	0.01646	824.73	0.02493	824.73	0.04158
825.17	0.00351	825.17	0.00302	825.17	0.00382	825.17	0.01068	825.17	0.01211	825.17	0.01646	825.17	0.0259	825.17	0.04096
825.61	0.00309	825.61	0.00352	825.61	0.00355	825.61	0.01066	825.61	0.01112	825.61	0.01529	825.61	0.02508	825.61	0.03888
826.05	0.00223	826.05	0.00336	826.05	0.00399	826.05	0.01043	826.05	0.0111	826.05	0.01562	826.05	0.02432	826.05	0.03963
826.49	0.0032	826.49	0.00352	826.49	0.00393	826.49	0.00852	826.49	0.01303	826.49	0.01678	826.49	0.02533	826.49	0.03932
826.93	0.00256	826.93	0.00295	826.93	0.00456	826.93	0.00919	826.93	0.01135	826.93	0.01559	826.93	0.022	826.93	0.03849
827.37	0.00342	827.37	0.00215	827.37	0.00434	827.37	0.00869	827.37	0.01205	827.37	0.01573	827.37	0.02337	827.37	0.03842
827.82	0.00386	827.82	0.00339	827.82	0.00624	827.82	0.00757	827.82	0.01193	827.82	0.01527	827.82	0.02234	827.82	0.03816
828.26	0.00342	828.26	0.00276	828.26	0.00496	828.26	0.00797	828.26	0.01039	828.26	0.01597	828.26	0.02347	828.26	0.03802
828.7	0.0041	828.7	0.00321	828.7	0.00315	828.7	0.00894	828.7	0.01158	828.7	0.01471	828.7	0.02347	828.7	0.0375
829.14	0.00252	829.14	0.0021	829.14	0.00518	829.14	0.00804	829.14	0.01079	829.14	0.01664	829.14	0.02217	829.14	0.03811
829.58	0.00322	829.58	0.00354	829.58	0.00228	829.58	0.00812	829.58	0.01115	829.58	0.01487	829.58	0.02238	829.58	0.03837
830.02	0.00226	830.02	0.00165	830.02	0.00447	830.02	0.00875	830.02	0.00994	830.02	0.01531	830.02	0.02183	830.02	0.03735
830.46	0.00318	830.46	0.00345	830.46	0.00274	830.46	0.00969	830.46	0.01081	830.46	0.01473	830.46	0.02242	830.46	0.03736
830.9	0.00287	830.9	0.00289	830.9	0.00469	830.9	0.01005	830.9	0.00922	830.9	0.01403	830.9	0.02238	830.9	0.03565
831.34	0.00184	831.34	0.0026	831.34	0.00456	831.34	0.00785	831.34	0.0109	831.34	0.01468	831.34	0.0225	831.34	0.03563
831.78	0.0016	831.78	0.00145	831.78	0.00409	831.78	0.00871	831.78	0.0113	831.78	0.01452	831.78	0.02124	831.78	0.03641
832.22	0.00276	832.22	0.00239	832.22	0.00377	832.22	0.00835	832.22	0.00946	832.22	0.01347	832.22	0.02111	832.22	0.03453
832.66	0.00403	832.66	0.00171	832.66	0.00285	832.66	0.00766	832.66	0.01117	832.66	0.01405	832.66	0.02217	832.66	0.03498
833.1	0.00188	833.1	0.00273	833.1	0.00336	833.1	0.00785	833.1	0.00994	833.1	0.01431	833.1	0.02221	833.1	0.03455
833.55	0.00265	833.55	0.00321	833.55	0.00458	833.55	0.00844	833.55	0.01054	833.55	0.01303	833.55	0.02193	833.55	0.03322
833.99	0.00171	833.99	0.00202	833.99	0.00271	833.99	0.0073	833.99	0.00994	833.99	0.01235	833.99	0.02021	833.99	0.03311
834.43	0.00265	834.43	0.002	834.43	0.00377	834.43	0.0076	834.43	0.00967	834.43	0.0151	834.43	0.01919	834.43	0.03481
834.87	0.00307	834.87	0.00375	834.87	0.00304	834.87	0.00772	834.87	0.00955	834.87	0.01242	834.87	0.01943	834.87	0.03394
835.31	0.00333	835.31	0.00282	835.31	0.0048	835.31	0.00781	835.31	0.00956	835.31	0.01335	835.31	0.01957	835.31	0.03284
835.75	0.00221	835.75	0.00308	835.75	0.0039	835.75	0.00646	835.75	0.00973	835.75	0.01324	835.75	0.01934	835.75	0.0324
836.19	0.00215	836.19	0.00122	836.19	0.00363	836.19	0.00732	836.19	0.00879	836.19	0.01221	836.19	0.01854	836.19	0.03225
836.63	0.00333	836.63	0.00278	836.63	0.00317	836.63	0.00877	836.63	0.00908	836.63	0.01366	836.63	0.01942	836.63	0.03163
837.07	0.00145	837.07	0.00256	837.07	0.00287	837.07	0.00802	837.07	0.01029	837.07	0.01188	837.07	0.01894	837.07	0.03147
837.51	0.00289	837.51	0.00269	837.51	0.00385	837.51	0.00646	837.51	0.00937	837.51	0.01424	837.51	0.0193	837.51	0.03081
837.95	0.00213	837.95	0.00247	837.95	0.00407	837.95	0.00848	837.95	0.00924	837.95	0.0131	837.95	0.01839	837.95	0.0308
838.39	0.0023	838.39	0.00317	838.39	0.00296	838.39	0.00839	838.39	0.00992	838.39	0.01349	838.39	0.01789	838.39	0.03097
838.83	0.00318	838.83	0.00323	838.83	0.00545	838.83	0.00778	838.83	0.00929	838.83	0.01216	838.83	0.0177	838.83	0.03024
839.27	0.00226	839.27	0.00208	839.27	0.00239	839.27	0.00736	839.27	0.00929	839.27	0.01324	839.27	0.01799	839.27	0.02919
839.71	0.00197	839.71	0.00202	839.71	0.00331	839.71	0.00772	839.71	0.00841	839.71	0.01163	839.71	0.01772	839.71	0.03076
840.15	0.00283	840.15	0.00247	840.15	0.0032	840.15	0.00665	840.15	0.00924	840.15	0.01317	840.15	0.01827	840.15	0.03012
840.59	0.00081	840.59	0.00265	840.59	0.00317	840.59	0.00713	840.59	0.0094	840.59	0.01249	840.59	0.01725	840.59	0.03047
841.03	0.00182	841.03	0.00293	841.03	0.00407	841.03	0.00776	841.03	0.00911	841.03	0.01172	841.03	0.019	841.03	0.02972
841.47	0.00298	841.47	0.00189	841.47	0.00298	841.47	0.00711	841.47	0.00832	841.47	0.01209	841.47	0.01748	841.47	0.02886
841.91	0.00243	841.91	0.00219	841.91	0.0045	841.91	0.00617	841.91	0.00911	841.91	0.01172	841.91	0.01841	841.91	0.03021
842.35	0.00315	842.35	0.00273	842.35	0.00206	842.35	0.00709	842.35	0.00904	842.35	0.01214	842.35	0.01789	842.35	0.02896
842.79	0.00331	842.79	0.00271	842.79	0.00334	842.79	0.0069	842.79	0.0078	842.79	0.01121	842.79	0.01654	842.79	0.02788
843.23	0.00259	843.23	0.00128	843.23	0.00377	843.23	0.00695	843.23	0.00927	843.23	0.01216	843.23	0.01654	843.23	0.02881
843.67	0.00276	843.67	0.00252	843.67	0.00328	843.67	0.00588	843.67	0.00846	843.67	0.01251	843.67	0.01639	843.67	0.02786
844.11	0.0032	844.11	0.00202	844.11	0.00342	844.11	0.0069	844.11	0.00776	844.11	0.01113	844.11	0.01795	844.11	0.02665
844.55	0.00287	844.55	0.00256	844.55	0.0032	844.55	0.0055	844.55	0.00918	844.55	0.00959	844.55	0.01721	844.55	0.0281
844.99	0.0034	844.99	0.00197	844.99	0.00358	844.99	0.00634	844.99	0.00668	844.99	0.01025	844.99	0.01634	844.99	0.02743
845.43	0.0021	845.43	0.00263	845.43	0.00222	845.43	0.00646	845.43	0.00758	845.43	0.00978	845.43	0.01537	845.43	0.02692
845.87	0.00147	845.87	0.00228	845.87	0.00255	845.87	0.00669	845.87	0.00798	845.87	0.01046	845.87	0.01654	845.87	0.02689
846.31	0.00291	846.31	0.00219	846.31	0.00388	846.31	0.00749	846.31	0.00733	846.31	0.01167	846.31	0.01599	846.31	0.02627
846.75	0.00223	846.75	0.00169	846.75	0.00315	846.75	0.00625	846.75	0.0078	846.75	0.0102	846.75	0.0155	846.75	0.02642
847.19	0.00149	847.19	0.00315	847.19	0.00141	847.19	0.00686	847.19	0.00769	847.19	0.00945	847.19	0.01601	847.19	0.0248
847.63	0.00197	847.63	0.00341	847.63	0.0032	847.63	0.00602	847.63	0.00796	847.63	0.01102	847.63	0.0151	847.63	0.02653
848.07	0.00245	848.07	0.0025	848.07	0.00179	848.07	0.00636	848.07	0.00787	848.07	0.01083	848.07	0.01495	848.07	0.02495
848.51	0.00213	848.51	0.00219	848.51	0.00504	848.51	0.00632	848.51	0.00709	848.51	0.01165	848.51	0.01628	848.51	0.02686
848.95	0.00355	848.95	0.002	848.95	0.00344	848.95	0.00619	848.95	0.00684	848.95	0.01064	848.95	0.01487	848.95	0.02554
849.39	0.00272	849.39	0.00195	849.39	0.0022	849.39	0.00535	849.39	0.00751	849.39	0.00983	849.39	0.01403	849.39	0.02492
849.83	0.0021	849.83	0.00182	849.83	0.0038	849.83	0.00533	849.83	0.00621	849.83	0.01046	849.83	0.01569	849.83	0.02463
850.26	0.00228	850.26	0.0033	850.26	0.00144	850.26	0.00711	850.26	0.00592	850.26	0.01153	850.26	0.014	850.26	0.02445
850.7	0.00228	850.7	0.00219	850.7	0.00306	850.7	0.00594	850.7	0.00765	850.7	0.00997	850.7	0.01398	850.7	0.02463
851.14	0.00226	851.14	0.00158	851.14	0.00222	851.14	0.00575	851.14	0.00669	851.14	0.00885	851.14	0.01468	851.14	0.02394
851.58	0.00283	851.58	0.00154	851.58	0.00255	851.58	0.00491	851.58	0.00678	851.58	0.00861	851.58	0.01325	851.58	0.02226
852.02	0.00186	852.02	0.00497	852.02	0.00255	852.02	0.00474	852.02	0.00585	852.02	0.00864	852.02	0.01441	852.02	0.02492
852.46	0.00147	852.46	0.00295	852.46	0.00331	852.46	0.00546	852.46	0.00675	852.46	0.01053	852.46	0.01341	852.46	0.02158
852.9	0.00219	852.9	0.00156	852.9	0.00252	852.9	0.00548	852.9	0.00673	852.9	0.00917	852.9	0.01346	852.9	0.02516
853.34	0.00213	853.34	0.00158	853.34	0.00244	853.34	0.00592	853.34	0.0065	853.34	0.00997	853.34	0.01396	853.34	0.02181
853.78	0.00313	853.78	0.001	853.78	0.0003	853.78	0.00646	853.78	0.00619	853.78	0.00875	853.78	0.01392	853.78	0.02395
854.22	0.00248	854.22	0.00089	854.22	0.00334	854.22	0.00609	854.22	0.00617	854.22	0.00782	854.22	0.01198	854.22	0.02177
854.66	0.00269	854.66	0.00193	854.66	0.00266	854.66	0.00655	854.66	0.00709	854.66	0.00717	854.66	0.01266	854.66	0.02245
855.1	0.00193	855.1	0.00271	855.1	0.00179	855.1	0.00443	855.1	0.00675	855.1	0.00885	855.1	0.0135	855.1	0.02231
855.54	0.00188	855.54	0.00171	855.54	0.00325	855.54	0.00575	855.54	0.00796	855.54	0.00964	855.54	0.01339	855.54	0.02316
855.97	0.00263	855.97	0.00082	855.97	0.00176	855.97	0.00665	855.97	0.00691	855.97	0.0088	855.97	0.01308	855.97	0.02176
856.41	0.00182	856.41	0.00282	856.41	0.00301	856.41	0.00543	856.41	0.00682	856.41	0.00724	856.41	0.01263	856.41	0.02152
856.85	0.00267	856.85	0.00189	856.85	0.0032	856.85	0.00516	856.85	0.00621	856.85	0.00815	856.85	0.0128	856.85	0.02108
857.29	0.00156	857.29	0.00193	857.29	0.00182	857.29	0.00451	857.29	0.00639	857.29	0.00815	857.29	0.01379	857.29	0.02224
857.73	0.00265	857.73	0.00352	857.73	0.00249	857.73	0.00533	857.73	0.00709	857.73	0.00885	857.73	0.01263	857.73	0.02081
858.17	0.00164	858.17	0.00156	858.17	0.00258	858.17	0.00531	858.17	0.00626	858.17	0.00994	858.17	0.01244	858.17	0.02108
858.61	0.0021	858.61	0.00078	858.61	0.00258	858.61	0.00629	858.61	0.00617	858.61	0.00775	858.61	0.0115	858.61	0.02141
859.05	0.00202	859.05	0.00247	859.05	0.00206	859.05	0.00434	859.05	0.00666	859.05	0.00749	859.05	0.01268	859.05	0.0207
859.49	0.00245	859.49	0.00197	859.49	0.00282	859.49	0.00573	859.49	0.00581	859.49	0.00845	859.49	0.01116	859.49	0.02081
859.92	0.00175	859.92	0.00141	859.92	0.00315	859.92	0.00504	859.92	0.00628	859.92	0.00707	859.92	0.01291	859.92	0.02043
860.36	0.0018	860.36	0.00265	860.36	0.00401	860.36	0.0051	860.36	0.0063	860.36	0.00777	860.36	0.01164	860.36	0.02122
860.8	0.00223	860.8	0.00204	860.8	0.00106	860.8	0.00665	860.8	0.00628	860.8	0.00614	860.8	0.01097	860.8	0.02031
861.24	0.00202	861.24	0.00126	861.24	0.00279	861.24	0.00516	861.24	0.00648	861.24	0.0077	861.24	0.0113	861.24	0.01847
861.68	0.00241	861.68	0.00215	861.68	0.00111	861.68	0.00426	861.68	0.00568	861.68	0.007	861.68	0.0127	861.68	0.01799
862.12	0.0011	862.12	0.00106	862.12	0.00201	862.12	0.00558	862.12	0.00561	862.12	0.00679	862.12	0.01078	862.12	0.01937
862.56	0.00234	862.56	0.00213	862.56	0.00233	862.56	0.00504	862.56	0.00604	862.56	0.00873	862.56	0.01213	862.56	0.0187
863	0.00134	863	0.00126	863	0.00258	863	0.00546	863	0.00704	863	0.00654	863	0.01272	863	0.01965
863.43	0.00136	863.43	0.00206	863.43	0.00334	863.43	0.00562	863.43	0.0059	863.43	0.00752	863.43	0.01044	863.43	0.01975
863.87	0.00103	863.87	0.00156	863.87	0.00174	863.87	0.00424	863.87	0.00561	863.87	0.00747	863.87	0.0108	863.87	0.0186
864.31	0.0021	864.31	0.00111	864.31	0.00249	864.31	0.00598	864.31	0.00493	864.31	0.00768	864.31	0.01065	864.31	0.0188
864.75	0.00103	864.75	0.00098	864.75	0.00212	864.75	0.00481	864.75	0.00521	864.75	0.007	864.75	0.01067	864.75	0.0206
865.19	0.00121	865.19	0.00315	865.19	0.0016	865.19	0.00466	865.19	0.00623	865.19	0.00728	865.19	0.01156	865.19	0.0187
865.63	0.00167	865.63	0.00178	865.63	0.00268	865.63	0.00392	865.63	0.00586	865.63	0.00754	865.63	0.01211	865.63	0.01815
866.06	0.0018	866.06	0.00076	866.06	0.00296	866.06	0.00554	866.06	0.0048	866.06	0.00665	866.06	0.01	866.06	0.01823
866.5	0.00195	866.5	0.00282	866.5	0.00176	866.5	0.00512	866.5	0.00545	866.5	0.00668	866.5	0.01042	866.5	0.01661
866.94	0.00272	866.94	0.00171	866.94	0.00198	866.94	0.00487	866.94	0.00494	866.94	0.00777	866.94	0.01099	866.94	0.01714
867.38	0.00311	867.38	0.00109	867.38	0.00263	867.38	0.0051	867.38	0.00604	867.38	0.00649	867.38	0.01021	867.38	0.01752
867.82	0.00053	867.82	0.00306	867.82	0.00255	867.82	0.0052	867.82	0.00453	867.82	0.00439	867.82	0.01065	867.82	0.01821
868.26	0.00289	868.26	0.00228	868.26	0.00287	868.26	0.00529	868.26	0.00455	868.26	0.00805	868.26	0.01038	868.26	0.01739
868.69	0.00156	868.69	0.00126	868.69	0.00249	868.69	0.00508	868.69	0.00496	868.69	0.00665	868.69	0.01092	868.69	0.01726
869.13	0.00033	869.13	0.0025	869.13	0.00198	869.13	0.00384	869.13	0.00507	869.13	0.00651	869.13	0.01059	869.13	0.01683
869.57	0.0023	869.57	0.00087	869.57	0.00138	869.57	0.0038	869.57	0.00518	869.57	0.00787	869.57	0.01046	869.57	0.01543
870.01	0.00026	870.01	0.00122	870.01	0.00079	870.01	0.00388	870.01	0.00554	870.01	0.00745	870.01	0.00995	870.01	0.01662
870.45	0.00186	870.45	0.00197	870.45	0.00244	870.45	0.00525	870.45	0.00424	870.45	0.00675	870.45	0.0082	870.45	0.01576
870.88	0.00147	870.88	0.00208	870.88	0.00176	870.88	0.00436	870.88	0.00359	870.88	0.00759	870.88	0.00974	870.88	0.01545
871.32	0.0028	871.32	0.00289	871.32	0.00266	871.32	0.00441	871.32	0.00408	871.32	0.00675	871.32	0.00926	871.32	0.01538
871.76	0.00177	871.76	0.00332	871.76	0.00125	871.76	0.00348	871.76	0.00489	871.76	0.00609	871.76	0.01033	871.76	0.01604
872.2	0.00101	872.2	0.00256	872.2	0.00244	872.2	0.00487	872.2	0.00451	872.2	0.00518	872.2	0.00987	872.2	0.01605
872.64	0.00149	872.64	0.001	872.64	0.00179	872.64	0.00462	872.64	0.00429	872.64	0.00593	872.64	0.00879	872.64	0.01507
873.07	0.00197	873.07	0.00234	873.07	0.00092	873.07	0.00451	873.07	0.00521	873.07	0.00486	873.07	0.00837	873.07	0.01557
873.51	0.00169	873.51	0.0021	873.51	0.00201	873.51	0.00455	873.51	0.00489	873.51	0.00665	873.51	0.00871	873.51	0.01514
873.95	0.00175	873.95	0.00128	873.95	0.00271	873.95	0.00434	873.95	0.00429	873.95	0.0064	873.95	0.00858	873.95	0.01512
874.39	0.00199	874.39	0.00176	874.39	0.00163	874.39	0.00413	874.39	0.00446	874.39	0.00544	874.39	0.00938	874.39	0.01555
874.83	0.00066	874.83	0.00143	874.83	0.00293	874.83	0.0043	874.83	0.003	874.83	0.00567	874.83	0.00831	874.83	0.01519
875.26	0.00197	875.26	0.00137	875.26	0.00209	875.26	0.00445	875.26	0.00449	875.26	0.00598	875.26	0.00852	875.26	0.01431
875.7	0.00177	875.7	0.00195	875.7	0.00087	875.7	0.00493	875.7	0.00397	875.7	0.0071	875.7	0.00991	875.7	0.014
876.14	0.00269	876.14	0.0015	876.14	0.00252	876.14	0.00403	876.14	0.00352	876.14	0.00616	876.14	0.00839	876.14	0.01414
876.58	0.00221	876.58	0.00141	876.58	0.00203	876.58	0.00397	876.58	0.00355	876.58	0.00626	876.58	0.00804	876.58	0.01325
877.01	0.00175	877.01	0.00143	877.01	0.00144	877.01	0.00432	877.01	0.00408	877.01	0.00614	877.01	0.00871	877.01	0.01325
877.45	0.00234	877.45	0.00178	877.45	0.00141	877.45	0.00338	877.45	0.00469	877.45	0.00472	877.45	0.00808	877.45	0.01417
877.89	0.00186	877.89	0.00119	877.89	0.00285	877.89	0.00401	877.89	0.00529	877.89	0.00623	877.89	0.00814	877.89	0.01441
878.33	0.00213	878.33	0.00174	878.33	0.00287	878.33	0.00384	878.33	0.00442	878.33	0.00423	878.33	0.00749	878.33	0.01396
878.76	0.00206	878.76	0.00336	878.76	0.00016	878.76	0.00386	878.76	0.00464	878.76	0.00432	878.76	0.00774	878.76	0.01369
879.2	0.00193	879.2	0.00271	879.2	0.00176	879.2	0.0047	879.2	0.00429	879.2	0.00635	879.2	0.00827	879.2	0.01455
879.64	0.00103	879.64	0.00145	879.64	0.00046	879.64	0.00466	879.64	0.00392	879.64	0.00532	879.64	0.00776	879.64	0.01336
880.08	0.00177	880.08	0.00165	880.08	0.00174	880.08	0.00302	880.08	0.00424	880.08	0.00598	880.08	0.007	880.08	0.01251
880.51	0.00173	880.51	0.00061	880.51	0.00144	880.51	0.0026	880.51	0.00408	880.51	0.00432	880.51	0.00898	880.51	0.01325
880.95	0.00219	880.95	0.00124	880.95	0.00138	880.95	0.00462	880.95	0.00316	880.95	0.00458	880.95	0.00808	880.95	0.01255
881.39	0.00085	881.39	0.00252	881.39	0.00198	881.39	0.00283	881.39	0.00419	881.39	0.00486	881.39	0.00747	881.39	0.01211
881.83	0.00123	881.83	0.0023	881.83	0.00052	881.83	0.00481	881.83	0.00442	881.83	0.00567	881.83	0.00723	881.83	0.01258
882.26	0.00191	882.26	0.00176	882.26	0.00122	882.26	0.00325	882.26	0.00361	882.26	0.00532	882.26	0.00755	882.26	0.01182
882.7	0.00248	882.7	0.00291	882.7	0.00149	882.7	0.00248	882.7	0.00355	882.7	0.00488	882.7	0.00768	882.7	0.01177
883.14	0.00123	883.14	0.00082	883.14	0.00168	883.14	0.00338	883.14	0.00404	883.14	0.00511	883.14	0.00698	883.14	0.01253
883.57	0.00164	883.57	0.00124	883.57	0.00236	883.57	0.0029	883.57	0.00411	883.57	0.00383	883.57	0.0082	883.57	0.01301
884.01	0.00226	884.01	0.00232	884.01	0.00193	884.01	0.00373	884.01	0.00404	884.01	0.00553	884.01	0.00698	884.01	0.01201
884.45	0.00112	884.45	0.00184	884.45	0.00103	884.45	0.00321	884.45	0.00397	884.45	0.00483	884.45	0.00639	884.45	0.01123
884.89	0.00107	884.89	0.00069	884.89	0.00325	884.89	0.00441	884.89	0.00242	884.89	0.00537	884.89	0.007	884.89	0.01201
885.32	0.00099	885.32	0.00161	885.32	0.00125	885.32	0.00281	885.32	0.00262	885.32	0.00369	885.32	0.00839	885.32	0.01213
885.76	0.00046	885.76	-2e-05	885.76	0.00146	885.76	0.00457	885.76	0.00337	885.76	0.00397	885.76	0.00711	885.76	0.01144
886.2	0.00215	886.2	0.00115	886.2	0.00087	886.2	0.00332	886.2	0.00345	886.2	0.00383	886.2	0.00707	886.2	0.01118
886.63	0.00116	886.63	0.00087	886.63	0.00244	886.63	0.00319	886.63	0.00438	886.63	0.00432	886.63	0.00624	886.63	0.01184
887.07	0.00191	887.07	0.00237	887.07	0.00214	887.07	0.00285	887.07	0.00272	887.07	0.00374	887.07	0.00639	887.07	0.01142
887.51	0.00186	887.51	0.00106	887.51	0.0022	887.51	0.00336	887.51	0.00249	887.51	0.00413	887.51	0.00764	887.51	0.01234
887.94	0.00186	887.94	0.00037	887.94	0.0013	887.94	0.00336	887.94	0.00341	887.94	0.00532	887.94	0.00747	887.94	0.01218
888.38	0.0011	888.38	0.00252	888.38	0.00092	888.38	0.00411	888.38	0.00314	888.38	0.0053	888.38	0.00593	888.38	0.01122
888.82	0.00099	888.82	0.00215	888.82	0.00125	888.82	0.00367	888.82	0.00321	888.82	0.00413	888.82	0.00662	888.82	0.01085
889.25	0.0025	889.25	0.002	889.25	0.0019	889.25	0.0035	889.25	0.00319	889.25	0.00458	889.25	0.00723	889.25	0.01147
889.69	0.00153	889.69	0.00087	889.69	0.00122	889.69	0.00338	889.69	0.00294	889.69	0.00509	889.69	0.00612	889.69	0.01075
890.13	0.00123	890.13	0.00217	890.13	0.00268	890.13	0.00359	890.13	0.0041	890.13	0.00493	890.13	0.0069	890.13	0.01175
890.56	0.0007	890.56	0.00052	890.56	0.00089	890.56	0.00264	890.56	0.00314	890.56	0.00381	890.56	0.00641	890.56	0.0102
891	0.00092	891	0.00041	891	0.00068	891	0.00256	891	0.00408	891	0.00397	891	0.00763	891	0.01046
891.44	0.00162	891.44	0.00056	891.44	0.00201	891.44	0.00162	891.44	0.003	891.44	0.00275	891.44	0.00603	891.44	0.01103
891.87	0.00202	891.87	0.00011	891.87	0.0035	891.87	0.00443	891.87	0.00336	891.87	0.00296	891.87	0.00641	891.87	0.01115
892.31	0.00121	892.31	0.00184	892.31	0.0013	892.31	0.00296	892.31	0.00291	892.31	0.00355	892.31	0.00711	892.31	0.01084
892.75	0.00193	892.75	0.00148	892.75	0.00014	892.75	0.00384	892.75	0.00298	892.75	0.00446	892.75	0.00662	892.75	0.01032
893.18	0.00048	893.18	0.00041	893.18	0.00146	893.18	0.003	893.18	0.00334	893.18	0.00369	893.18	0.0057	893.18	0.01059
893.62	0.00099	893.62	0.00241	893.62	0.00249	893.62	0.00332	893.62	0.00278	893.62	0.00359	893.62	0.00546	893.62	0.01032
894.06	0.00202	894.06	0.00213	894.06	0.00098	894.06	0.0038	894.06	0.00314	894.06	0.00381	894.06	0.00521	894.06	0.00971
894.49	0.00252	894.49	0.00148	894.49	0.00222	894.49	0.00294	894.49	0.00451	894.49	0.00296	894.49	0.00618	894.49	0.00963
894.93	0.00188	894.93	0.00163	894.93	0.0013	894.93	0.00399	894.93	0.00354	894.93	0.00264	894.93	0.00639	894.93	0.01018
895.37	0.00116	895.37	0.00228	895.37	0.00163	895.37	0.0038	895.37	0.00395	895.37	0.00236	895.37	0.00618	895.37	0.00968
895.8	0.00142	895.8	0.00191	895.8	0.00122	895.8	0.00239	895.8	0.00348	895.8	0.00352	895.8	0.00483	895.8	0.01006
896.24	0.00142	896.24	0.00169	896.24	0.00071	896.24	0.00294	896.24	0.0033	896.24	0.00504	896.24	0.00527	896.24	0.00985
896.68	0.00219	896.68	0.00174	896.68	0.00127	896.68	0.00319	896.68	0.00132	896.68	0.00523	896.68	0.00561	896.68	0.01008
897.11	0.00261	897.11	0.00226	897.11	0.0032	897.11	0.00302	897.11	0.00348	897.11	0.00376	897.11	0.0047	897.11	0.00881
897.55	0.0025	897.55	0.00093	897.55	0.00212	897.55	0.00296	897.55	0.00198	897.55	0.00308	897.55	0.00481	897.55	0.00989
897.98	0.00186	897.98	0.00141	897.98	0.00241	897.98	0.00325	897.98	0.00368	897.98	0.0031	897.98	0.00525	897.98	0.00854
898.42	0.00294	898.42	0.00206	898.42	0.00301	898.42	0.00336	898.42	0.00381	898.42	0.00336	898.42	0.00563	898.42	0.01039
898.86	0.00226	898.86	0.00145	898.86	0.00236	898.86	0.00338	898.86	0.00263	898.86	0.00371	898.86	0.00647	898.86	0.00862
899.29	0.00158	899.29	0.00167	899.29	0.00209	899.29	0.00258	899.29	0.00379	899.29	0.00275	899.29	0.00502	899.29	0.00976
899.73	0.0014	899.73	0.0025	899.73	0.00071	899.73	0.0029	899.73	0.00345	899.73	0.00453	899.73	0.00612	899.73	0.0089

## Sheet: Fig. 3b
	0		0.1		0.25		0.4		0.55		0.7		0.85		1
Wavelength (nm)	Intensity	Wavelength (nm)	Intensity	Wavelength (nm)	Intensity	Wavelength (nm)	Intensity	Wavelength (nm)	Intensity	Wavelength (nm)	Intensity	Wavelength (nm)	Intensity	Wavelength (nm)	Intensity
400.08	0.01184	400.08	0.00892	400.08	0.00579	400.08	0.00472	400.08	0.00153	400.08	0.00354	400.08	0.00164	400.08	0.00258
400.55	0.01199	400.55	0.00999	400.55	0.00434	400.55	0.00343	400.55	0.00359	400.55	0.00319	400.55	0.00198	400.55	0.00245
401.02	0.0124	401.02	0.0093	401.02	0.00597	401.02	0.00491	401.02	0.00244	401.02	0.00475	401.02	0.00264	401.02	0.00106
401.49	0.01267	401.49	0.01021	401.49	0.00585	401.49	0.00628	401.49	0.00265	401.49	0.00332	401.49	0.00368	401.49	0.00138
401.96	0.01147	401.96	0.01131	401.96	0.00507	401.96	0.00475	401.96	0.00325	401.96	0.00321	401.96	0.0019	401.96	0.00171
402.43	0.01352	402.43	0.01123	402.43	0.00583	402.43	0.00486	402.43	0.00279	402.43	0.00272	402.43	0.00215	402.43	0.00137
402.9	0.0141	402.9	0.00944	402.9	0.00532	402.9	0.00517	402.9	0.00346	402.9	0.0033	402.9	0.00241	402.9	0.0019
403.37	0.01383	403.37	0.01125	403.37	0.00617	403.37	0.00441	403.37	0.00267	403.37	0.00316	403.37	0.00298	403.37	0.00161
403.84	0.01512	403.84	0.01176	403.84	0.00633	403.84	0.00729	403.84	0.0025	403.84	0.00434	403.84	0.00232	403.84	0.00184
404.3	0.01492	404.3	0.01337	404.3	0.00712	404.3	0.00539	404.3	0.00317	404.3	0.00214	404.3	0.0036	404.3	8e-05
404.77	0.01498	404.77	0.01311	404.77	0.00684	404.77	0.00631	404.77	0.00384	404.77	0.00404	404.77	0.00459	404.77	0.0019
405.24	0.01577	405.24	0.01315	405.24	0.00783	405.24	0.00639	405.24	0.00325	405.24	0.00423	405.24	0.00071	405.24	0.00152
405.71	0.01575	405.71	0.01353	405.71	0.0079	405.71	0.00483	405.71	0.00403	405.71	0.00497	405.71	0.0017	405.71	0.00163
406.18	0.01631	406.18	0.01164	406.18	0.00763	406.18	0.00679	406.18	0.0034	406.18	0.00376	406.18	0.00213	406.18	4e-05
406.65	0.01616	406.65	0.01337	406.65	0.00878	406.65	0.00581	406.65	0.00393	406.65	0.00239	406.65	0.00397	406.65	0.0021
407.12	0.01786	407.12	0.01405	407.12	0.0091	407.12	0.00729	407.12	0.00414	407.12	0.00294	407.12	0.00411	407.12	0.0025
407.59	0.01689	407.59	0.01534	407.59	0.00935	407.59	0.00693	407.59	0.00453	407.59	0.00429	407.59	0.00196	407.59	0.00294
408.05	0.01757	408.05	0.01671	408.05	0.00934	408.05	0.00673	408.05	0.00495	408.05	0.00434	408.05	0.00351	408.05	0.00207
408.52	0.0178	408.52	0.01597	408.52	0.00806	408.52	0.0067	408.52	0.00435	408.52	0.00442	408.52	0.00201	408.52	0.00163
408.99	0.02021	408.99	0.0157	408.99	0.00833	408.99	0.00665	408.99	0.00508	408.99	0.00508	408.99	0.00388	408.99	0
409.46	0.01994	409.46	0.01538	409.46	0.01013	409.46	0.00729	409.46	0.00506	409.46	0.00272	409.46	0.00153	409.46	0.00131
409.93	0.01965	409.93	0.01645	409.93	0.01029	409.93	0.00586	409.93	0.00493	409.93	0.0042	409.93	0.003	409.93	0.00212
410.4	0.02048	410.4	0.01886	410.4	0.01149	410.4	0.00947	410.4	0.00584	410.4	0.00398	410.4	0.00026	410.4	0.00343
410.86	0.02052	410.86	0.01758	410.86	0.01108	410.86	0.00849	410.86	0.00451	410.86	0.00379	410.86	0.00102	410.86	0.00307
411.33	0.02077	411.33	0.0189	411.33	0.01016	411.33	0.00944	411.33	0.00474	411.33	0.0044	411.33	0.00303	411.33	0.00146
411.8	0.02187	411.8	0.01945	411.8	0.01202	411.8	0.00966	411.8	0.00552	411.8	0.00341	411.8	0.00227	411.8	0.00076
412.27	0.02177	412.27	0.01836	412.27	0.01196	412.27	0.00958	412.27	0.00445	412.27	0.00442	412.27	0.00145	412.27	0.00197
412.74	0.02422	412.74	0.02019	412.74	0.01288	412.74	0.01033	412.74	0.00554	412.74	0.0056	412.74	0.00346	412.74	0.00218
413.21	0.02472	413.21	0.02194	413.21	0.01257	413.21	0.01025	413.21	0.00502	413.21	0.00588	413.21	0.00275	413.21	0.00127
413.67	0.02536	413.67	0.02134	413.67	0.01396	413.67	0.00969	413.67	0.00563	413.67	0.00431	413.67	0.00309	413.67	0.00229
414.14	0.0262	414.14	0.02164	414.14	0.01446	414.14	0.01022	414.14	0.00596	414.14	0.00621	414.14	0.0047	414.14	0.00279
414.61	0.02588	414.61	0.02323	414.61	0.01445	414.61	0.01086	414.61	0.00481	414.61	0.00615	414.61	0.00391	414.61	0.00133
415.08	0.02684	415.08	0.0245	415.08	0.01473	415.08	0.0134	415.08	0.00724	415.08	0.00464	415.08	0.00346	415.08	0.00152
415.55	0.02572	415.55	0.02472	415.55	0.01603	415.55	0.0129	415.55	0.00619	415.55	0.00582	415.55	0.00247	415.55	0.00303
416.02	0.02896	416.02	0.0239	416.02	0.01437	416.02	0.01382	416.02	0.00775	416.02	0.00426	416.02	0.0047	416.02	0.00341
416.48	0.02894	416.48	0.02478	416.48	0.01606	416.48	0.01271	416.48	0.00745	416.48	0.007	416.48	0.00405	416.48	0.00199
416.95	0.02968	416.95	0.02567	416.95	0.01687	416.95	0.01178	416.95	0.00823	416.95	0.00799	416.95	0.00558	416.95	0.00169
417.42	0.02873	417.42	0.02712	417.42	0.01799	417.42	0.01446	417.42	0.00728	417.42	0.00744	417.42	0.00357	417.42	0.00262
417.89	0.0307	417.89	0.02877	417.89	0.01822	417.89	0.01581	417.89	0.00735	417.89	0.00549	417.89	0.00482	417.89	0.00345
418.36	0.0311	418.36	0.02891	418.36	0.01914	418.36	0.01508	418.36	0.00815	418.36	0.00742	418.36	0.00572	418.36	0.0032
418.82	0.03106	418.82	0.03016	418.82	0.02033	418.82	0.01488	418.82	0.00995	418.82	0.00852	418.82	0.00519	418.82	0.00301
419.29	0.03291	419.29	0.03125	419.29	0.01982	419.29	0.01547	419.29	0.0077	419.29	0.00791	419.29	0.00442	419.29	0.00339
419.76	0.03415	419.76	0.03004	419.76	0.02	419.76	0.01701	419.76	0.01012	419.76	0.00673	419.76	0.00465	419.76	0.0025
420.23	0.03448	420.23	0.03288	420.23	0.0208	420.23	0.01687	420.23	0.00938	420.23	0.00918	420.23	0.00448	420.23	0.00273
420.69	0.03561	420.69	0.03175	420.69	0.0213	420.69	0.01681	420.69	0.01012	420.69	0.00835	420.69	0.0038	420.69	0.00383
421.16	0.03625	421.16	0.03445	421.16	0.02272	421.16	0.01882	421.16	0.01039	421.16	0.00945	421.16	0.00691	421.16	0.00271
421.63	0.03901	421.63	0.03386	421.63	0.02398	421.63	0.02002	421.63	0.01018	421.63	0.00736	421.63	0.00643	421.63	0.00313
422.1	0.03924	422.1	0.03608	422.1	0.02333	422.1	0.01971	422.1	0.01182	422.1	0.00816	422.1	0.00606	422.1	0.00368
422.57	0.04051	422.57	0.03618	422.57	0.02459	422.57	0.01974	422.57	0.0119	422.57	0.00948	422.57	0.00655	422.57	0.00372
423.03	0.04092	423.03	0.03847	423.03	0.02513	423.03	0.02111	423.03	0.01134	423.03	0.01135	423.03	0.00683	423.03	0.00415
423.5	0.04267	423.5	0.03789	423.5	0.02671	423.5	0.02094	423.5	0.01165	423.5	0.00852	423.5	0.00697	423.5	0.00514
423.97	0.04435	423.97	0.03819	423.97	0.02661	423.97	0.02209	423.97	0.01199	423.97	0.01132	423.97	0.00796	423.97	0.00427
424.44	0.04402	424.44	0.04057	424.44	0.02659	424.44	0.02348	424.44	0.01215	424.44	0.00994	424.44	0.00802	424.44	0.00319
424.9	0.04439	424.9	0.04063	424.9	0.02801	424.9	0.02315	424.9	0.01411	424.9	0.01264	424.9	0.0072	424.9	0.00472
425.37	0.0463	425.37	0.0427	425.37	0.02869	425.37	0.02309	425.37	0.0127	425.37	0.01135	425.37	0.00876	425.37	0.0058
425.84	0.04605	425.84	0.04347	425.84	0.02875	425.84	0.02234	425.84	0.014	425.84	0.01288	425.84	0.00853	425.84	0.00472
426.31	0.04902	426.31	0.04397	426.31	0.0308	426.31	0.02471	426.31	0.01453	426.31	0.012	426.31	0.00833	426.31	0.00436
426.77	0.04876	426.77	0.04588	426.77	0.03168	426.77	0.02558	426.77	0.014	426.77	0.01195	426.77	0.00983	426.77	0.00612
427.24	0.05146	427.24	0.04628	427.24	0.03339	427.24	0.02714	427.24	0.01514	427.24	0.01275	427.24	0.00966	427.24	0.00563
427.71	0.05038	427.71	0.04773	427.71	0.03499	427.71	0.02667	427.71	0.01604	427.71	0.01264	427.71	0.01054	427.71	0.00529
428.18	0.05208	428.18	0.0512	428.18	0.03574	428.18	0.02837	428.18	0.01585	428.18	0.01264	428.18	0.00864	428.18	0.00639
428.64	0.05644	428.64	0.04967	428.64	0.03621	428.64	0.02991	428.64	0.01822	428.64	0.01428	428.64	0.01009	428.64	0.00506
429.11	0.05576	429.11	0.05186	429.11	0.03592	429.11	0.02932	429.11	0.01755	429.11	0.0145	429.11	0.011	429.11	0.00764
429.58	0.05621	429.58	0.05436	429.58	0.03959	429.58	0.031	429.58	0.01757	429.58	0.01272	429.58	0.01034	429.58	0.00739
430.04	0.05958	430.04	0.05544	430.04	0.04042	430.04	0.02966	430.04	0.01967	430.04	0.01426	430.04	0.0104	430.04	0.00677
430.51	0.06178	430.51	0.05724	430.51	0.04128	430.51	0.03225	430.51	0.01975	430.51	0.01634	430.51	0.01117	430.51	0.00715
430.98	0.06111	430.98	0.0575	430.98	0.04184	430.98	0.03357	430.98	0.01927	430.98	0.01338	430.98	0.01295	430.98	0.00834
431.45	0.0646	431.45	0.05993	431.45	0.04405	431.45	0.03493	431.45	0.0198	431.45	0.01519	431.45	0.01173	431.45	0.00827
431.91	0.06423	431.91	0.06032	431.91	0.04584	431.91	0.03477	431.91	0.0211	431.91	0.01588	431.91	0.01165	431.91	0.00986
432.38	0.06749	432.38	0.06066	432.38	0.04715	432.38	0.03622	432.38	0.02164	432.38	0.0175	432.38	0.0138	432.38	0.00906
432.85	0.06855	432.85	0.06412	432.85	0.04733	432.85	0.03812	432.85	0.02179	432.85	0.01805	432.85	0.01437	432.85	0.01054
433.31	0.06934	433.31	0.06384	433.31	0.04884	433.31	0.03834	433.31	0.02259	433.31	0.01912	433.31	0.01326	433.31	0.00821
433.78	0.07046	433.78	0.06652	433.78	0.04954	433.78	0.04124	433.78	0.02481	433.78	0.0192	433.78	0.01559	433.78	0.00992
434.25	0.07296	434.25	0.06672	434.25	0.04972	434.25	0.04077	434.25	0.02448	434.25	0.02137	434.25	0.01675	434.25	0.01174
434.71	0.07669	434.71	0.07026	434.71	0.05159	434.71	0.04161	434.71	0.02439	434.71	0.01849	434.71	0.01491	434.71	0.01107
435.18	0.07856	435.18	0.07069	435.18	0.05456	435.18	0.04049	435.18	0.02576	435.18	0.0209	435.18	0.01649	435.18	0.01048
435.65	0.07962	435.65	0.07352	435.65	0.05537	435.65	0.0461	435.65	0.02431	435.65	0.01994	435.65	0.01601	435.65	0.01122
436.12	0.08264	436.12	0.0759	436.12	0.05506	436.12	0.04384	436.12	0.02616	436.12	0.02497	436.12	0.01624	436.12	0.01183
436.58	0.08241	436.58	0.07656	436.58	0.05909	436.58	0.04529	436.58	0.02761	436.58	0.0256	436.58	0.01828	436.58	0.0121
437.05	0.08517	437.05	0.07946	437.05	0.06059	437.05	0.04767	437.05	0.02882	437.05	0.02239	437.05	0.01907	437.05	0.01266
437.52	0.08739	437.52	0.08192	437.52	0.06165	437.52	0.04884	437.52	0.02813	437.52	0.02329	437.52	0.01771	437.52	0.0128
437.98	0.08912	437.98	0.08343	437.98	0.06278	437.98	0.05188	437.98	0.02815	437.98	0.02404	437.98	0.01856	437.98	0.01392
438.45	0.09097	438.45	0.085	438.45	0.06276	438.45	0.05289	438.45	0.03075	438.45	0.02371	438.45	0.02035	438.45	0.01543
438.92	0.09275	438.92	0.08673	438.92	0.06659	438.92	0.05339	438.92	0.03019	438.92	0.02527	438.92	0.02026	438.92	0.01496
439.38	0.0966	439.38	0.08878	439.38	0.06791	439.38	0.0537	439.38	0.03149	439.38	0.02917	439.38	0.02193	439.38	0.01481
439.85	0.09751	439.85	0.09207	439.85	0.07021	439.85	0.05381	439.85	0.03241	439.85	0.02665	439.85	0.02242	439.85	0.01646
440.32	0.09919	440.32	0.09243	440.32	0.07019	440.32	0.05736	440.32	0.03451	440.32	0.02805	440.32	0.02304	440.32	0.01536
440.78	0.1026	440.78	0.09645	440.78	0.07311	440.78	0.06009	440.78	0.0351	440.78	0.02972	440.78	0.02482	440.78	0.0168
441.25	0.10655	441.25	0.09949	441.25	0.07512	441.25	0.06007	441.25	0.0346	441.25	0.02821	441.25	0.02482	441.25	0.01702
441.71	0.10761	441.71	0.09931	441.71	0.07588	441.71	0.06166	441.71	0.03663	441.71	0.03134	441.71	0.02488	441.71	0.01608
442.18	0.11031	442.18	0.10143	442.18	0.07838	442.18	0.06297	442.18	0.03777	442.18	0.03099	442.18	0.02613	442.18	0.01886
442.65	0.11378	442.65	0.10394	442.65	0.08239	442.65	0.06481	442.65	0.03835	442.65	0.03401	442.65	0.02689	442.65	0.01943
443.11	0.11677	443.11	0.10813	443.11	0.08207	443.11	0.06618	443.11	0.03816	443.11	0.03329	443.11	0.02902	443.11	0.01875
443.58	0.11861	443.58	0.1095	443.58	0.0837	443.58	0.06819	443.58	0.04102	443.58	0.03519	443.58	0.02837	443.58	0.0201
444.05	0.11959	444.05	0.11097	444.05	0.08689	444.05	0.06908	444.05	0.04199	444.05	0.03445	444.05	0.02845	444.05	0.02072
444.51	0.12279	444.51	0.11669	444.51	0.08836	444.51	0.07165	444.51	0.04085	444.51	0.03615	444.51	0.02891	444.51	0.02063
444.98	0.12765	444.98	0.11757	444.98	0.09099	444.98	0.0733	444.98	0.04169	444.98	0.03615	444.98	0.03066	444.98	0.02248
445.45	0.12992	445.45	0.11854	445.45	0.09327	445.45	0.07512	445.45	0.04497	445.45	0.03469	445.45	0.02967	445.45	0.02277
445.91	0.13301	445.91	0.12192	445.91	0.09635	445.91	0.07752	445.91	0.04385	445.91	0.03678	445.91	0.03041	445.91	0.02417
446.38	0.13671	446.38	0.12679	446.38	0.098	446.38	0.07752	446.38	0.04574	446.38	0.04041	446.38	0.03197	446.38	0.02533
446.84	0.13955	446.84	0.12653	446.84	0.09869	446.84	0.08148	446.84	0.04709	446.84	0.03909	446.84	0.03409	446.84	0.02573
447.31	0.14146	447.31	0.13086	447.31	0.10122	447.31	0.08143	447.31	0.04816	447.31	0.03975	447.31	0.03398	447.31	0.02559
447.78	0.14597	447.78	0.13541	447.78	0.10799	447.78	0.08419	447.78	0.05074	447.78	0.04409	447.78	0.03423	447.78	0.02609
448.24	0.14923	448.24	0.13714	448.24	0.1075	448.24	0.08852	448.24	0.0511	448.24	0.04327	448.24	0.03735	448.24	0.02884
448.71	0.1531	448.71	0.14139	448.71	0.1106	448.71	0.08696	448.71	0.05278	448.71	0.04382	448.71	0.03588	448.71	0.02849
449.17	0.15472	449.17	0.14695	449.17	0.11409	449.17	0.09061	449.17	0.0524	449.17	0.04527	449.17	0.03681	449.17	0.02776
449.64	0.15966	449.64	0.14602	449.64	0.1161	449.64	0.09212	449.64	0.05418	449.64	0.04362	449.64	0.04001	449.64	0.03012
450.11	0.16178	450.11	0.15017	450.11	0.11858	450.11	0.09478	450.11	0.05599	450.11	0.04813	450.11	0.03897	450.11	0.02958
450.57	0.16606	450.57	0.15252	450.57	0.12097	450.57	0.09933	450.57	0.05672	450.57	0.04791	450.57	0.0388	450.57	0.03071
451.04	0.16911	451.04	0.15615	451.04	0.1231	451.04	0.09849	451.04	0.06042	451.04	0.04857	451.04	0.04191	451.04	0.03107
451.5	0.17582	451.5	0.15885	451.5	0.12752	451.5	0.10173	451.5	0.05861	451.5	0.04967	451.5	0.04424	451.5	0.03259
451.97	0.17859	451.97	0.16255	451.97	0.13051	451.97	0.10388	451.97	0.06182	451.97	0.04901	451.97	0.04296	451.97	0.035
452.43	0.18069	452.43	0.16817	452.43	0.13233	452.43	0.10553	452.43	0.06545	452.43	0.05074	452.43	0.045	452.43	0.03418
452.9	0.1869	452.9	0.17187	452.9	0.13564	452.9	0.10907	452.9	0.06237	452.9	0.05167	452.9	0.04517	452.9	0.03547
453.37	0.19016	453.37	0.17364	453.37	0.13866	453.37	0.10784	453.37	0.06564	453.37	0.05695	453.37	0.04571	453.37	0.03661
453.83	0.19475	453.83	0.17841	453.83	0.14233	453.83	0.11494	453.83	0.06871	453.83	0.05747	453.83	0.04738	453.83	0.03849
454.3	0.19838	454.3	0.18371	454.3	0.14555	454.3	0.11494	454.3	0.06701	454.3	0.05758	454.3	0.04869	454.3	0.03985
454.76	0.20239	454.76	0.18463	454.76	0.14846	454.76	0.1191	454.76	0.07079	454.76	0.05928	454.76	0.05189	454.76	0.04006
455.23	0.20775	455.23	0.18846	455.23	0.15093	455.23	0.11915	455.23	0.07284	455.23	0.0587	455.23	0.05118	455.23	0.04031
455.69	0.21137	455.69	0.19243	455.69	0.15427	455.69	0.12197	455.69	0.07394	455.69	0.06313	455.69	0.0541	455.69	0.04256
456.16	0.21569	456.16	0.19512	456.16	0.15756	456.16	0.12683	456.16	0.07727	456.16	0.06401	456.16	0.05339	456.16	0.04279
456.63	0.22094	456.63	0.19917	456.63	0.16145	456.63	0.12868	456.63	0.07681	456.63	0.06458	456.63	0.05305	456.63	0.04421
457.09	0.22607	457.09	0.20674	457.09	0.16523	457.09	0.12965	457.09	0.07897	457.09	0.06425	457.09	0.05404	457.09	0.04542
457.56	0.23139	457.56	0.21099	457.56	0.16874	457.56	0.13281	457.56	0.0799	457.56	0.06664	457.56	0.05447	457.56	0.04395
458.02	0.23723	458.02	0.21357	458.02	0.17196	458.02	0.13811	458.02	0.08078	458.02	0.07137	458.02	0.05764	458.02	0.04785
458.49	0.23715	458.49	0.21636	458.49	0.17491	458.49	0.13982	458.49	0.08303	458.49	0.06986	458.49	0.05917	458.49	0.04876
458.95	0.24188	458.95	0.21965	458.95	0.178	458.95	0.14012	458.95	0.08588	458.95	0.07227	458.95	0.06192	458.95	0.04975
459.42	0.24957	459.42	0.22828	459.42	0.18363	459.42	0.14437	459.42	0.08785	459.42	0.07282	459.42	0.06064	459.42	0.04901
459.88	0.25449	459.88	0.23185	459.88	0.18467	459.88	0.14727	459.88	0.08758	459.88	0.07458	459.88	0.06107	459.88	0.0539
460.35	0.25653	460.35	0.23702	460.35	0.19007	460.35	0.14898	460.35	0.09027	460.35	0.07414	460.35	0.06319	460.35	0.05288
460.81	0.26546	460.81	0.23819	460.81	0.19352	460.81	0.15442	460.81	0.09386	460.81	0.07659	460.81	0.06453	460.81	0.05375
461.28	0.26914	461.28	0.24397	461.28	0.19835	461.28	0.15523	461.28	0.09453	461.28	0.07903	461.28	0.06574	461.28	0.05466
461.74	0.27516	461.74	0.25095	461.74	0.20254	461.74	0.15816	461.74	0.09625	461.74	0.08008	461.74	0.06762	461.74	0.05557
462.21	0.2768	462.21	0.25407	462.21	0.20556	462.21	0.16157	462.21	0.09801	462.21	0.08153	462.21	0.06943	462.21	0.05801
462.67	0.28711	462.67	0.26192	462.67	0.21047	462.67	0.16794	462.67	0.10087	462.67	0.08203	462.67	0.06827	462.67	0.05705
463.14	0.29182	463.14	0.26347	463.14	0.21385	463.14	0.16875	463.14	0.10177	463.14	0.08642	463.14	0.07391	463.14	0.06004
463.6	0.29729	463.6	0.27143	463.6	0.2147	463.6	0.17193	463.6	0.10524	463.6	0.08433	463.6	0.07192	463.6	0.06158
464.07	0.30067	464.07	0.27358	464.07	0.22195	464.07	0.17648	464.07	0.10599	464.07	0.08815	464.07	0.07498	464.07	0.06196
464.53	0.3094	464.53	0.28167	464.53	0.22666	464.53	0.1788	464.53	0.10862	464.53	0.08865	464.53	0.07467	464.53	0.064
465	0.31195	465	0.28383	465	0.23038	465	0.18048	465	0.11057	465	0.09013	465	0.07527	465	0.06474
465.46	0.3186	465.46	0.28713	465.46	0.23576	465.46	0.18648	465.46	0.11227	465.46	0.09293	465.46	0.07804	465.46	0.06544
465.93	0.32319	465.93	0.29289	465.93	0.23657	465.93	0.18963	465.93	0.11586	465.93	0.09219	465.93	0.07926	465.93	0.06853
466.39	0.33196	466.39	0.29718	466.39	0.24387	466.39	0.19307	466.39	0.11733	466.39	0.09417	466.39	0.08139	466.39	0.06874
466.86	0.33844	466.86	0.30509	466.86	0.24603	466.86	0.19223	466.86	0.11852	466.86	0.09716	466.86	0.0838	466.86	0.07204
467.32	0.34315	467.32	0.31044	467.32	0.25069	467.32	0.20298	467.32	0.11932	467.32	0.10062	467.32	0.08312	467.32	0.0709
467.79	0.34685	467.79	0.31769	467.79	0.25846	467.79	0.20173	467.79	0.12505	467.79	0.1015	467.79	0.08411	467.79	0.07246
468.25	0.35229	468.25	0.31948	468.25	0.26177	468.25	0.20686	468.25	0.12598	468.25	0.10411	468.25	0.0866	468.25	0.07382
468.72	0.35892	468.72	0.32812	468.72	0.26465	468.72	0.20709	468.72	0.12963	468.72	0.10551	468.72	0.08907	468.72	0.07752
469.18	0.36577	469.18	0.33136	469.18	0.26875	469.18	0.2115	469.18	0.13255	469.18	0.10549	469.18	0.0908	469.18	0.07818
469.65	0.37172	469.65	0.33756	469.65	0.27359	469.65	0.21644	469.65	0.13156	469.65	0.11095	469.65	0.08989	469.65	0.07947
470.11	0.37643	470.11	0.3438	470.11	0.27813	470.11	0.21904	470.11	0.13465	470.11	0.11156	470.11	0.09224	470.11	0.08055
470.58	0.38505	470.58	0.34739	470.58	0.28759	470.58	0.22381	470.58	0.1379	470.58	0.10985	470.58	0.09561	470.58	0.08165
471.04	0.38864	471.04	0.35498	471.04	0.28982	471.04	0.22722	471.04	0.1391	471.04	0.1143	471.04	0.09488	471.04	0.08154
471.51	0.39477	471.51	0.35844	471.51	0.29327	471.51	0.23255	471.51	0.14237	471.51	0.11524	471.51	0.09757	471.51	0.08321
471.97	0.40381	471.97	0.36003	471.97	0.29959	471.97	0.23764	471.97	0.14453	471.97	0.11749	471.97	0.09811	471.97	0.08497
472.43	0.40788	472.43	0.37144	472.43	0.30509	472.43	0.24121	472.43	0.14747	472.43	0.11922	472.43	0.10049	472.43	0.08747
472.9	0.41627	472.9	0.37982	472.9	0.30788	472.9	0.24565	472.9	0.1501	472.9	0.12189	472.9	0.10332	472.9	0.08958
473.36	0.42201	473.36	0.38352	473.36	0.31741	473.36	0.24515	473.36	0.15423	473.36	0.12499	473.36	0.10284	473.36	0.08996
473.83	0.4282	473.83	0.38985	473.83	0.31912	473.83	0.25112	473.83	0.15402	473.83	0.12581	473.83	0.10797	473.83	0.0921
474.29	0.43613	474.29	0.39739	474.29	0.32346	474.29	0.25855	474.29	0.15849	474.29	0.12999	474.29	0.10695	474.29	0.09534
474.76	0.44185	474.76	0.39967	474.76	0.3288	474.76	0.26037	474.76	0.15988	474.76	0.12971	474.76	0.10879	474.76	0.09695
475.22	0.44421	475.22	0.40895	475.22	0.33265	475.22	0.26606	475.22	0.16385	475.22	0.13219	475.22	0.11077	475.22	0.09627
475.68	0.45213	475.68	0.41366	475.68	0.34125	475.68	0.26696	475.68	0.16744	475.68	0.13584	475.68	0.11225	475.68	0.09862
476.15	0.46254	476.15	0.42037	476.15	0.34611	476.15	0.27458	476.15	0.16985	476.15	0.13557	476.15	0.11502	476.15	0.10082
476.61	0.46947	476.61	0.42866	476.61	0.35193	476.61	0.27659	476.61	0.17401	476.61	0.13903	476.61	0.11383	476.61	0.10156
477.08	0.474	477.08	0.42981	477.08	0.35936	477.08	0.28109	477.08	0.17653	477.08	0.14197	477.08	0.12078	477.08	0.10266
477.54	0.48464	477.54	0.43907	477.54	0.36188	477.54	0.28463	477.54	0.17902	477.54	0.14496	477.54	0.121	477.54	0.1027
478.01	0.48512	478.01	0.44275	478.01	0.36676	478.01	0.29318	478.01	0.18016	478.01	0.14526	478.01	0.12044	478.01	0.10753
478.47	0.49677	478.47	0.45411	478.47	0.37496	478.47	0.29712	478.47	0.18604	478.47	0.15073	478.47	0.12344	478.47	0.10857
478.93	0.50003	478.93	0.4588	478.93	0.38023	478.93	0.29918	478.93	0.18746	478.93	0.14974	478.93	0.12545	478.93	0.1084
479.4	0.50957	479.4	0.46607	479.4	0.38642	479.4	0.30583	479.4	0.1924	479.4	0.15186	479.4	0.12251	479.4	0.11123
479.86	0.51769	479.86	0.47096	479.86	0.39079	479.86	0.30767	479.86	0.19788	479.86	0.15661	479.86	0.12925	479.86	0.11417
480.33	0.52496	480.33	0.4767	480.33	0.39923	480.33	0.31337	480.33	0.19863	480.33	0.16095	480.33	0.13081	480.33	0.11453
480.79	0.52749	480.79	0.4828	480.79	0.40088	480.79	0.31831	480.79	0.20182	480.79	0.16301	480.79	0.13361	480.79	0.1157
481.25	0.53979	481.25	0.4901	481.25	0.40982	481.25	0.32443	481.25	0.20346	481.25	0.16353	481.25	0.13645	481.25	0.11705
481.72	0.54116	481.72	0.49659	481.72	0.41146	481.72	0.32901	481.72	0.2077	481.72	0.16782	481.72	0.13804	481.72	0.11991
482.18	0.54883	482.18	0.50092	482.18	0.42146	482.18	0.3316	482.18	0.21114	482.18	0.16804	482.18	0.13948	482.18	0.12061
482.64	0.55616	482.64	0.51016	482.64	0.42567	482.64	0.33529	482.64	0.21597	482.64	0.1707	482.64	0.13886	482.64	0.12336
483.11	0.56071	483.11	0.51799	483.11	0.4309	483.11	0.34001	483.11	0.21792	483.11	0.17614	483.11	0.14356	483.11	0.12562
483.57	0.57135	483.57	0.52095	483.57	0.43925	483.57	0.34241	483.57	0.22151	483.57	0.17787	483.57	0.14305	483.57	0.12681
484.04	0.57918	484.04	0.53043	484.04	0.44127	484.04	0.35221	484.04	0.22481	484.04	0.17817	484.04	0.1475	484.04	0.1306
484.5	0.58362	484.5	0.53987	484.5	0.45031	484.5	0.35506	484.5	0.231	484.5	0.18227	484.5	0.1494	484.5	0.12977
484.96	0.59108	484.96	0.54674	484.96	0.4601	484.96	0.35721	484.96	0.23058	484.96	0.18336	484.96	0.15059	484.96	0.13273
485.43	0.60159	485.43	0.54968	485.43	0.46246	485.43	0.36704	485.43	0.2343	485.43	0.19141	485.43	0.15546	485.43	0.13411
485.89	0.60537	485.89	0.55868	485.89	0.46996	485.89	0.37349	485.89	0.24011	485.89	0.19031	485.89	0.1562	485.89	0.13481
486.35	0.61171	486.35	0.56327	486.35	0.47244	486.35	0.37851	486.35	0.24257	486.35	0.19427	486.35	0.15841	486.35	0.13802
486.82	0.61781	486.82	0.57208	486.82	0.47897	486.82	0.38242	486.82	0.24689	486.82	0.19699	486.82	0.15918	486.82	0.1409
487.28	0.62587	487.28	0.57673	487.28	0.4877	487.28	0.387	487.28	0.24943	487.28	0.2007	487.28	0.16229	487.28	0.14232
487.74	0.63306	487.74	0.58573	487.74	0.49232	487.74	0.39273	487.74	0.25441	487.74	0.20465	487.74	0.16535	487.74	0.14384
488.21	0.63487	488.21	0.59	488.21	0.49843	488.21	0.39929	488.21	0.25882	488.21	0.20858	488.21	0.16533	488.21	0.14551
488.67	0.64274	488.67	0.59481	488.67	0.50691	488.67	0.4013	488.67	0.26102	488.67	0.2121	488.67	0.16612	488.67	0.14623
489.14	0.65253	489.14	0.60629	489.14	0.51561	489.14	0.4065	489.14	0.269	489.14	0.21292	489.14	0.17009	489.14	0.14865
489.6	0.65456	489.6	0.6073	489.6	0.51963	489.6	0.41135	489.6	0.26852	489.6	0.21798	489.6	0.1742	489.6	0.15159
490.06	0.668	490.06	0.61613	490.06	0.5272	490.06	0.41699	490.06	0.27548	490.06	0.21691	490.06	0.17782	490.06	0.15351
490.53	0.66979	490.53	0.6232	490.53	0.5309	490.53	0.42317	490.53	0.27851	490.53	0.22325	490.53	0.17847	490.53	0.15406
490.99	0.67586	490.99	0.63476	490.99	0.53806	490.99	0.428	490.99	0.28304	490.99	0.2238	490.99	0.18083	490.99	0.15806
491.45	0.68743	491.45	0.63411	491.45	0.54204	491.45	0.42948	491.45	0.2898	491.45	0.22998	491.45	0.18193	491.45	0.15938
491.92	0.68884	491.92	0.64327	491.92	0.54853	491.92	0.44062	491.92	0.2923	491.92	0.2335	491.92	0.18644	491.92	0.16251
492.38	0.70176	492.38	0.64851	492.38	0.55353	492.38	0.44685	492.38	0.29627	492.38	0.23476	492.38	0.19035	492.38	0.16435
492.84	0.70446	492.84	0.65505	492.84	0.56019	492.84	0.45009	492.84	0.29776	492.84	0.24061	492.84	0.19108	492.84	0.16659
493.3	0.71341	493.3	0.66051	493.3	0.56938	493.3	0.45581	493.3	0.30286	493.3	0.24146	493.3	0.19412	493.3	0.1679
493.77	0.7189	493.77	0.66864	493.77	0.57426	493.77	0.46497	493.77	0.30517	493.77	0.2469	493.77	0.19627	493.77	0.17061
494.23	0.72648	494.23	0.67693	494.23	0.57647	494.23	0.46569	494.23	0.31205	494.23	0.24935	494.23	0.19786	494.23	0.17379
494.69	0.73024	494.69	0.68253	494.69	0.5853	494.69	0.47268	494.69	0.31336	494.69	0.25322	494.69	0.20259	494.69	0.17343
495.16	0.73805	495.16	0.68978	495.16	0.59383	495.16	0.47575	495.16	0.32053	495.16	0.25404	495.16	0.20667	495.16	0.17698
495.62	0.74239	495.62	0.69648	495.62	0.59962	495.62	0.48533	495.62	0.32641	495.62	0.26152	495.62	0.20585	495.62	0.17616
496.08	0.74761	496.08	0.70431	496.08	0.60444	496.08	0.48868	496.08	0.33166	496.08	0.26501	496.08	0.21336	496.08	0.17906
496.55	0.7583	496.55	0.70711	496.55	0.6145	496.55	0.49881	496.55	0.33634	496.55	0.26959	496.55	0.21327	496.55	0.18416
497.01	0.76167	497.01	0.71641	497.01	0.62056	497.01	0.50225	497.01	0.33859	497.01	0.27075	497.01	0.21871	497.01	0.1853
497.47	0.76665	497.47	0.72314	497.47	0.62281	497.47	0.50875	497.47	0.34533	497.47	0.27547	497.47	0.21959	497.47	0.18536
497.93	0.7755	497.93	0.72336	497.93	0.6322	497.93	0.50831	497.93	0.34757	497.93	0.27869	497.93	0.22107	497.93	0.19068
498.4	0.78057	498.4	0.73329	498.4	0.63443	498.4	0.51677	498.4	0.35265	498.4	0.28564	498.4	0.22529	498.4	0.19099
498.86	0.7846	498.86	0.73955	498.86	0.64409	498.86	0.52263	498.86	0.35614	498.86	0.28684	498.86	0.22481	498.86	0.19647
499.32	0.79233	499.32	0.7475	499.32	0.64861	499.32	0.53157	499.32	0.36055	499.32	0.28561	499.32	0.2313	499.32	0.19777
499.79	0.79644	499.79	0.75171	499.79	0.65485	499.79	0.53928	499.79	0.36886	499.79	0.2955	499.79	0.23144	499.79	0.19906
500.25	0.80214	500.25	0.7536	500.25	0.66138	500.25	0.53646	500.25	0.37388	500.25	0.29704	500.25	0.2377	500.25	0.19923
500.71	0.80625	500.71	0.7623	500.71	0.66892	500.71	0.54422	500.71	0.37436	500.71	0.30261	500.71	0.24048	500.71	0.20335
501.17	0.81306	501.17	0.76787	501.17	0.67183	501.17	0.55271	501.17	0.38292	501.17	0.30857	501.17	0.24408	501.17	0.20957
501.64	0.81639	501.64	0.76968	501.64	0.67856	501.64	0.55852	501.64	0.38708	501.64	0.30824	501.64	0.24493	501.64	0.20786
502.1	0.82121	502.1	0.78148	502.1	0.6841	502.1	0.56106	502.1	0.38832	502.1	0.3125	502.1	0.25147	502.1	0.21139
502.56	0.833	502.56	0.78178	502.56	0.6898	502.56	0.56625	502.56	0.39856	502.56	0.3197	502.56	0.25258	502.56	0.21302
503.02	0.83492	503.02	0.79334	503.02	0.69888	503.02	0.57103	503.02	0.40096	503.02	0.31918	503.02	0.25788	503.02	0.21605
503.49	0.83583	503.49	0.79602	503.49	0.702	503.49	0.57756	503.49	0.4057	503.49	0.32893	503.49	0.25544	503.49	0.21705
503.95	0.84111	503.95	0.80337	503.95	0.70558	503.95	0.58326	503.95	0.41112	503.95	0.33228	503.95	0.26173	503.95	0.21931
504.41	0.85091	504.41	0.81035	504.41	0.71347	504.41	0.58719	504.41	0.41454	504.41	0.33459	504.41	0.26335	504.41	0.22329
504.87	0.85423	504.87	0.81158	504.87	0.71603	504.87	0.59498	504.87	0.41756	504.87	0.33835	504.87	0.2678	504.87	0.2246
505.34	0.85787	505.34	0.81482	505.34	0.72191	505.34	0.60632	505.34	0.42651	505.34	0.34401	505.34	0.26845	505.34	0.22826
505.8	0.86213	505.8	0.82086	505.8	0.73324	505.8	0.6083	505.8	0.43203	505.8	0.3453	505.8	0.27661	505.8	0.23129
506.26	0.86462	506.26	0.82521	506.26	0.73591	506.26	0.6159	506.26	0.43482	506.26	0.34753	506.26	0.27828	506.26	0.23361
506.72	0.86884	506.72	0.83322	506.72	0.74531	506.72	0.61811	506.72	0.44047	506.72	0.35577	506.72	0.28395	506.72	0.23495
507.18	0.87698	507.18	0.83441	507.18	0.74735	507.18	0.61987	507.18	0.44513	507.18	0.35728	507.18	0.28505	507.18	0.23842
507.65	0.87846	507.65	0.83671	507.65	0.75139	507.65	0.62699	507.65	0.4488	507.65	0.3622	507.65	0.28395	507.65	0.24115
508.11	0.88138	508.11	0.84721	508.11	0.75424	508.11	0.63447	508.11	0.45617	508.11	0.36805	508.11	0.29157	508.11	0.24741
508.57	0.88652	508.57	0.85088	508.57	0.75963	508.57	0.63157	508.57	0.46089	508.57	0.37096	508.57	0.29494	508.57	0.24398
509.03	0.88986	509.03	0.85563	509.03	0.76426	509.03	0.64377	509.03	0.46448	509.03	0.37618	509.03	0.29684	509.03	0.24805
509.5	0.89663	509.5	0.85698	509.5	0.77028	509.5	0.65287	509.5	0.46826	509.5	0.38535	509.5	0.30121	509.5	0.25292
509.96	0.90419	509.96	0.86243	509.96	0.78309	509.96	0.65703	509.96	0.47491	509.96	0.38593	509.96	0.29948	509.96	0.25357
510.42	0.90297	510.42	0.86582	510.42	0.78095	510.42	0.65754	510.42	0.47714	510.42	0.39313	510.42	0.31305	510.42	0.25419
510.88	0.90498	510.88	0.86966	510.88	0.78804	510.88	0.66466	510.88	0.4873	510.88	0.39359	510.88	0.3147	510.88	0.25946
511.34	0.91306	511.34	0.87765	511.34	0.79451	511.34	0.66829	511.34	0.49284	511.34	0.39813	511.34	0.31495	511.34	0.26091
511.81	0.91101	511.81	0.87737	511.81	0.80183	511.81	0.67538	511.81	0.49727	511.81	0.40362	511.81	0.31912	511.81	0.26305
512.27	0.9155	512.27	0.88404	512.27	0.80703	512.27	0.67795	512.27	0.5029	512.27	0.41043	512.27	0.32107	512.27	0.26813
512.73	0.92069	512.73	0.88053	512.73	0.80781	512.73	0.68289	512.73	0.50556	512.73	0.41164	512.73	0.32861	512.73	0.26703
513.19	0.9253	513.19	0.89332	513.19	0.81326	513.19	0.69576	513.19	0.51087	513.19	0.41672	513.19	0.32634	513.19	0.27427
513.65	0.92775	513.65	0.89471	513.65	0.81702	513.65	0.69646	513.65	0.5132	513.65	0.4181	513.65	0.33428	513.65	0.27821
514.11	0.92827	514.11	0.90202	514.11	0.82509	514.11	0.69967	514.11	0.52269	514.11	0.42837	514.11	0.33652	514.11	0.2773
514.58	0.93581	514.58	0.90197	514.58	0.82686	514.58	0.7097	514.58	0.53025	514.58	0.43488	514.58	0.34717	514.58	0.28536
515.04	0.93783	515.04	0.91061	515.04	0.83528	515.04	0.71255	515.04	0.53604	515.04	0.43672	515.04	0.34816	515.04	0.28606
515.5	0.94048	515.5	0.91715	515.5	0.83565	515.5	0.71746	515.5	0.53541	515.5	0.4406	515.5	0.35244	515.5	0.29188
515.96	0.9419	515.96	0.91522	515.96	0.84042	515.96	0.71975	515.96	0.54547	515.96	0.44252	515.96	0.35434	515.96	0.29145
516.42	0.93822	516.42	0.92068	516.42	0.84945	516.42	0.73265	516.42	0.5494	516.42	0.44749	516.42	0.35686	516.42	0.29327
516.88	0.94543	516.88	0.91691	516.88	0.84639	516.88	0.7372	516.88	0.55567	516.88	0.45776	516.88	0.36219	516.88	0.2938
517.35	0.94593	517.35	0.92581	517.35	0.85355	517.35	0.73966	517.35	0.56184	517.35	0.46026	517.35	0.37109	517.35	0.30023
517.81	0.94888	517.81	0.92549	517.81	0.86276	517.81	0.74441	517.81	0.56993	517.81	0.46581	517.81	0.3716	517.81	0.30388
518.27	0.95621	518.27	0.93135	518.27	0.86426	518.27	0.75122	518.27	0.57295	518.27	0.46947	518.27	0.37423	518.27	0.30483
518.73	0.95856	518.73	0.93264	518.73	0.86791	518.73	0.75441	518.73	0.57555	518.73	0.474	518.73	0.37704	518.73	0.31084
519.19	0.95839	519.19	0.93769	519.19	0.87179	519.19	0.76482	519.19	0.58091	519.19	0.47944	519.19	0.38115	519.19	0.31473
519.65	0.96263	519.65	0.93908	519.65	0.87976	519.65	0.76479	519.65	0.58861	519.65	0.48947	519.65	0.38546	519.65	0.31951
520.11	0.96921	520.11	0.94443	520.11	0.88246	520.11	0.77172	520.11	0.59526	520.11	0.49471	520.11	0.39461	520.11	0.32009
520.58	0.96861	520.58	0.94856	520.58	0.89151	520.58	0.77613	520.58	0.60238	520.58	0.49977	520.58	0.39282	520.58	0.32419
521.04	0.97009	521.04	0.95615	521.04	0.89504	521.04	0.78473	521.04	0.60962	521.04	0.50405	521.04	0.4015	521.04	0.32682
521.5	0.97198	521.5	0.95579	521.5	0.89689	521.5	0.7897	521.5	0.61315	521.5	0.50795	521.5	0.40388	521.5	0.33219
521.96	0.97461	521.96	0.9603	521.96	0.89822	521.96	0.79157	521.96	0.61802	521.96	0.51185	521.96	0.41042	521.96	0.33769
522.42	0.97719	522.42	0.96412	522.42	0.9079	522.42	0.80914	522.42	0.6243	522.42	0.51493	522.42	0.41371	522.42	0.33818
522.88	0.98199	522.88	0.96791	522.88	0.91015	522.88	0.80207	522.88	0.63572	522.88	0.52773	522.88	0.42	522.88	0.34011
523.34	0.97819	523.34	0.96936	523.34	0.9145	523.34	0.81037	523.34	0.63771	523.34	0.5329	523.34	0.42425	523.34	0.34465
523.81	0.98492	523.81	0.97538	523.81	0.91802	523.81	0.81461	523.81	0.64172	523.81	0.5366	523.81	0.4287	523.81	0.34921
524.27	0.98999	524.27	0.97214	524.27	0.92247	524.27	0.82106	524.27	0.64812	524.27	0.54358	524.27	0.4355	524.27	0.35248
524.73	0.99231	524.73	0.97896	524.73	0.9231	524.73	0.82134	524.73	0.65073	524.73	0.54778	524.73	0.43791	524.73	0.35653
525.19	0.98639	525.19	0.98146	525.19	0.92758	525.19	0.83396	525.19	0.6566	525.19	0.55078	525.19	0.44182	525.19	0.35801
525.65	0.98513	525.65	0.98099	525.65	0.9304	525.65	0.83273	525.65	0.66525	525.65	0.55399	525.65	0.44723	525.65	0.36493
526.11	0.9942	526.11	0.98174	526.11	0.94195	526.11	0.83712	526.11	0.66884	526.11	0.56424	526.11	0.45194	526.11	0.36796
526.57	0.99391	526.57	0.98287	526.57	0.93871	526.57	0.84952	526.57	0.67642	526.57	0.56798	526.57	0.45792	526.57	0.37138
527.03	0.98947	527.03	0.98534	527.03	0.94107	527.03	0.85055	527.03	0.67995	527.03	0.57089	527.03	0.46752	527.03	0.37145
527.49	0.99406	527.49	0.98536	527.49	0.94202	527.49	0.85236	527.49	0.68488	527.49	0.57866	527.49	0.46781	527.49	0.37775
527.95	0.99173	527.95	0.98655	527.95	0.95202	527.95	0.85242	527.95	0.6899	527.95	0.57861	527.95	0.46956	527.95	0.38247
528.41	0.99826	528.41	0.98842	528.41	0.95121	528.41	0.85795	528.41	0.69515	528.41	0.58569	528.41	0.47294	528.41	0.38433
528.88	0.9972	528.88	0.99183	528.88	0.95407	528.88	0.8675	528.88	0.69842	528.88	0.5947	528.88	0.4788	528.88	0.39028
529.34	0.99125	529.34	0.98937	529.34	0.95638	529.34	0.8639	529.34	0.70705	529.34	0.59363	529.34	0.47889	529.34	0.38954
529.8	0.98876	529.8	0.9911	529.8	0.95769	529.8	0.8732	529.8	0.71257	529.8	0.60415	529.8	0.48637	529.8	0.39617
530.26	0.98897	530.26	0.99416	530.26	0.95643	530.26	0.8713	530.26	0.71904	530.26	0.60748	530.26	0.4932	530.26	0.40139
530.72	1	530.72	0.99462	530.72	0.96114	530.72	0.87599	530.72	0.71897	530.72	0.61212	530.72	0.49445	530.72	0.40285
531.18	0.99283	531.18	0.9967	531.18	0.96078	531.18	0.88646	531.18	0.73029	531.18	0.62039	531.18	0.5019	531.18	0.40768
531.64	0.99175	531.64	0.99336	531.64	0.96976	531.64	0.88934	531.64	0.72766	531.64	0.62357	531.64	0.51077	531.64	0.40831
532.1	0.98812	532.1	0.99434	532.1	0.96908	532.1	0.88925	532.1	0.73906	532.1	0.62984	532.1	0.51139	532.1	0.41054
532.56	0.99138	532.56	0.99513	532.56	0.96692	532.56	0.89651	532.56	0.7436	532.56	0.63635	532.56	0.51975	532.56	0.41794
533.02	0.99493	533.02	0.99539	533.02	0.97377	533.02	0.89621	533.02	0.74706	533.02	0.63695	533.02	0.52191	533.02	0.4204
533.48	0.99219	533.48	0.99458	533.48	0.97458	533.48	0.90137	533.48	0.74973	533.48	0.64162	533.48	0.52616	533.48	0.42315
533.94	0.99454	533.94	0.99638	533.94	0.97746	533.94	0.90333	533.94	0.75298	533.94	0.64761	533.94	0.53063	533.94	0.43
534.4	0.98737	534.4	0.99964	534.4	0.97933	534.4	0.90939	534.4	0.76006	534.4	0.65286	534.4	0.5378	534.4	0.43176
534.86	0.99115	534.86	0.99724	534.86	0.98582	534.86	0.91087	534.86	0.76696	534.86	0.66335	534.86	0.54432	534.86	0.43354
535.32	0.98889	535.32	0.99402	535.32	0.98561	535.32	0.9131	535.32	0.76635	535.32	0.6622	535.32	0.54548	535.32	0.43684
535.78	0.98357	535.78	0.99416	535.78	0.98174	535.78	0.91776	535.78	0.77748	535.78	0.67132	535.78	0.54803	535.78	0.43936
536.24	0.98413	536.24	1	536.24	0.98341	536.24	0.92259	536.24	0.78384	536.24	0.67074	536.24	0.55449	536.24	0.44676
536.71	0.9824	536.71	0.99597	536.71	0.98532	536.71	0.92176	536.71	0.78361	536.71	0.68198	536.71	0.55914	536.71	0.45
537.17	0.98413	537.17	0.99996	537.17	0.98451	537.17	0.9272	537.17	0.78583	537.17	0.68612	537.17	0.56294	537.17	0.4551
537.63	0.98108	537.63	0.99756	537.63	0.98685	537.63	0.92818	537.63	0.7936	537.63	0.68786	537.63	0.56665	537.63	0.45824
538.09	0.97998	538.09	0.99074	538.09	0.9857	538.09	0.93474	538.09	0.79784	538.09	0.6889	538.09	0.57306	538.09	0.46078
538.55	0.97759	538.55	0.99764	538.55	0.99252	538.55	0.93865	538.55	0.80466	538.55	0.69538	538.55	0.57895	538.55	0.46516
539.01	0.97405	539.01	0.99305	539.01	0.99315	539.01	0.94245	539.01	0.80265	539.01	0.69851	539.01	0.58737	539.01	0.46829
539.47	0.97513	539.47	0.9944	539.47	0.99379	539.47	0.94074	539.47	0.8143	539.47	0.70582	539.47	0.59128	539.47	0.47388
539.93	0.97081	539.93	0.99291	539.93	0.99561	539.93	0.94831	539.93	0.81737	539.93	0.71489	539.93	0.59459	539.93	0.47978
540.39	0.97653	540.39	0.99585	540.39	0.99464	540.39	0.9398	540.39	0.82194	540.39	0.71876	540.39	0.59575	540.39	0.48494
540.85	0.96429	540.85	0.99283	540.85	0.99811	540.85	0.94678	540.85	0.82723	540.85	0.72272	540.85	0.60562	540.85	0.48471
541.31	0.96793	541.31	0.99416	541.31	0.99586	541.31	0.95043	541.31	0.8279	541.31	0.73093	541.31	0.60516	541.31	0.49191
541.77	0.96446	541.77	0.99362	541.77	0.99394	541.77	0.95574	541.77	0.83521	541.77	0.72788	541.77	0.61432	541.77	0.49497
542.23	0.96319	542.23	0.98691	542.23	0.99302	542.23	0.95691	542.23	0.83922	542.23	0.73785	542.23	0.61588	542.23	0.49675
542.69	0.96321	542.69	0.98816	542.69	0.99946	542.69	0.95549	542.69	0.84073	542.69	0.74337	542.69	0.61865	542.69	0.50293
543.15	0.95974	543.15	0.99009	543.15	0.9923	543.15	0.95641	543.15	0.84615	543.15	0.74582	543.15	0.62545	543.15	0.50572
543.61	0.95403	543.61	0.98325	543.61	0.99448	543.61	0.96484	543.61	0.85347	543.61	0.75049	543.61	0.63469	543.61	0.50513
544.07	0.95617	544.07	0.9794	544.07	0.99442	544.07	0.96585	544.07	0.85414	544.07	0.7606	544.07	0.63588	544.07	0.51533
544.53	0.95147	544.53	0.97838	544.53	0.99737	544.53	0.96616	544.53	0.85593	544.53	0.75889	544.53	0.64144	544.53	0.52168
544.99	0.94408	544.99	0.97445	544.99	0.99286	544.99	0.96688	544.99	0.85691	544.99	0.76496	544.99	0.64305	544.99	0.52564
545.45	0.9451	545.45	0.97808	545.45	1	545.45	0.96669	545.45	0.86445	545.45	0.76582	545.45	0.64855	545.45	0.52763
545.91	0.94277	545.91	0.97288	545.91	0.99403	545.91	0.97353	545.91	0.87423	545.91	0.76917	545.91	0.65722	545.91	0.53175
546.37	0.94107	546.37	0.9733	546.37	0.99352	546.37	0.97562	546.37	0.87304	546.37	0.77546	546.37	0.66096	546.37	0.53402
546.82	0.93884	546.82	0.96888	546.82	0.99399	546.82	0.97498	546.82	0.88041	546.82	0.7832	546.82	0.66048	546.82	0.5369
547.28	0.93604	547.28	0.96737	547.28	0.99495	547.28	0.97677	547.28	0.882	547.28	0.78494	547.28	0.67045	547.28	0.54151
547.74	0.93592	547.74	0.96847	547.74	0.99165	547.74	0.97261	547.74	0.88114	547.74	0.78903	547.74	0.67298	547.74	0.54483
548.2	0.92625	548.2	0.96883	548.2	0.99257	548.2	0.9766	548.2	0.89065	548.2	0.79482	548.2	0.68015	548.2	0.55116
548.66	0.92524	548.66	0.96098	548.66	0.99074	548.66	0.97844	548.66	0.89237	548.66	0.79768	548.66	0.68649	548.66	0.55694
549.12	0.92324	549.12	0.96231	549.12	0.99054	549.12	0.97741	549.12	0.89548	549.12	0.8085	549.12	0.68998	549.12	0.55958
549.58	0.91664	549.58	0.9603	549.58	0.98913	549.58	0.98383	549.58	0.89804	549.58	0.80452	549.58	0.69049	549.58	0.56858
550.04	0.91645	550.04	0.95571	550.04	0.98924	550.04	0.98813	550.04	0.90715	550.04	0.81381	550.04	0.69279	550.04	0.56627
550.5	0.91799	550.5	0.95349	550.5	0.99021	550.5	0.98956	550.5	0.90982	550.5	0.81383	550.5	0.6976	550.5	0.57313
550.96	0.91074	550.96	0.94677	550.96	0.98937	550.96	0.99377	550.96	0.90642	550.96	0.81628	550.96	0.70778	550.96	0.57628
551.42	0.90937	551.42	0.94842	551.42	0.99079	551.42	0.98654	551.42	0.91112	551.42	0.8226	551.42	0.71543	551.42	0.57996
551.88	0.90237	551.88	0.94564	551.88	0.99002	551.88	0.99363	551.88	0.91991	551.88	0.82647	551.88	0.71475	551.88	0.58244
552.34	0.90052	552.34	0.93906	552.34	0.98361	552.34	0.98671	552.34	0.91609	552.34	0.82639	552.34	0.71993	552.34	0.58746
552.8	0.8957	552.8	0.93813	552.8	0.98698	552.8	0.98408	552.8	0.92329	552.8	0.83207	552.8	0.72027	552.8	0.59634
553.26	0.89304	553.26	0.94091	553.26	0.9828	553.26	0.99025	553.26	0.92546	553.26	0.83691	553.26	0.72778	553.26	0.59402
553.72	0.88851	553.72	0.93843	553.72	0.98354	553.72	0.99388	553.72	0.92306	553.72	0.84213	553.72	0.73158	553.72	0.60176
554.18	0.88323	554.18	0.93127	554.18	0.97715	554.18	0.98861	554.18	0.93081	554.18	0.84845	554.18	0.73682	554.18	0.60464
554.63	0.87819	554.63	0.93034	554.63	0.97856	554.63	0.99025	554.63	0.92965	554.63	0.8521	554.63	0.73339	554.63	0.60853
555.09	0.87542	555.09	0.92472	555.09	0.97764	555.09	0.9943	555.09	0.93284	555.09	0.85196	555.09	0.74793	555.09	0.61397
555.55	0.87303	555.55	0.92402	555.55	0.978	555.55	0.99617	555.55	0.93658	555.55	0.86037	555.55	0.74768	555.55	0.61977
556.01	0.86996	556.01	0.91569	556.01	0.97582	556.01	0.9909	556.01	0.93832	556.01	0.86268	556.01	0.75479	556.01	0.62163
556.47	0.86865	556.47	0.91556	556.47	0.97588	556.47	0.99536	556.47	0.94521	556.47	0.8727	556.47	0.76193	556.47	0.62694
556.93	0.86078	556.93	0.91407	556.93	0.9662	556.93	0.99483	556.93	0.94634	556.93	0.8696	556.93	0.75949	556.93	0.62934
557.39	0.8629	557.39	0.90898	557.39	0.9712	557.39	0.99827	557.39	0.94716	557.39	0.87372	557.39	0.76918	557.39	0.63346
557.85	0.85374	557.85	0.90987	557.85	0.96638	557.85	0.99263	557.85	0.95149	557.85	0.87369	557.85	0.77063	557.85	0.637
558.31	0.85124	558.31	0.90512	558.31	0.97053	558.31	0.99213	558.31	0.95063	558.31	0.88067	558.31	0.7706	558.31	0.64445
558.77	0.84956	558.77	0.90409	558.77	0.95956	558.77	1	558.77	0.95014	558.77	0.88441	558.77	0.77976	558.77	0.64625
559.22	0.84773	559.22	0.89873	559.22	0.95731	559.22	0.9928	559.22	0.95736	559.22	0.89174	559.22	0.7842	559.22	0.64743
559.68	0.84086	559.68	0.89738	559.68	0.95519	559.68	0.99542	559.68	0.95953	559.68	0.88957	559.68	0.78953	559.68	0.65539
560.14	0.83541	560.14	0.88949	560.14	0.95388	560.14	0.99009	560.14	0.96272	560.14	0.89416	560.14	0.79112	560.14	0.66076
560.6	0.83481	560.6	0.89052	560.6	0.95708	560.6	0.9893	560.6	0.95904	560.6	0.89438	560.6	0.79523	560.6	0.665
561.06	0.82806	561.06	0.88726	561.06	0.95211	561.06	0.98554	561.06	0.96492	561.06	0.89718	561.06	0.79928	561.06	0.66889
561.52	0.82575	561.52	0.88229	561.52	0.95049	561.52	0.99154	561.52	0.96423	561.52	0.9002	561.52	0.80347	561.52	0.67285
561.98	0.81832	561.98	0.87751	561.98	0.94485	561.98	0.98679	561.98	0.96977	561.98	0.90693	561.98	0.81138	561.98	0.67655
562.44	0.81408	562.44	0.87288	562.44	0.94109	562.44	0.98928	562.44	0.96925	562.44	0.90457	562.44	0.81351	562.44	0.67721
562.89	0.80953	562.89	0.87437	562.89	0.94352	562.89	0.98995	562.89	0.9721	562.89	0.90982	562.89	0.81447	562.89	0.68097
563.35	0.81173	563.35	0.86356	563.35	0.94492	563.35	0.99601	563.35	0.97197	563.35	0.91457	563.35	0.81509	563.35	0.68986
563.81	0.80029	563.81	0.86119	563.81	0.93555	563.81	0.9902	563.81	0.97831	563.81	0.91723	563.81	0.81895	563.81	0.69229
564.27	0.80238	564.27	0.85899	564.27	0.93805	564.27	0.99014	564.27	0.97638	564.27	0.92253	564.27	0.8313	564.27	0.7022
564.73	0.79356	564.73	0.85446	564.73	0.93231	564.73	0.98735	564.73	0.97787	564.73	0.91907	564.73	0.83031	564.73	0.7008
565.19	0.79065	565.19	0.8515	565.19	0.92621	565.19	0.98473	565.19	0.98048	565.19	0.9163	565.19	0.83122	565.19	0.70656
565.65	0.78408	565.65	0.84407	565.65	0.92722	565.65	0.98593	565.65	0.97936	565.65	0.93256	565.65	0.83802	565.65	0.70958
566.1	0.78016	566.1	0.84478	566.1	0.92439	566.1	0.98648	566.1	0.98096	566.1	0.93105	566.1	0.83731	566.1	0.71231
566.56	0.78009	566.56	0.84037	566.56	0.9204	566.56	0.98107	566.56	0.98325	566.56	0.9363	566.56	0.84632	566.56	0.71437
567.02	0.77548	567.02	0.83369	567.02	0.91597	567.02	0.98165	567.02	0.97989	567.02	0.93245	567.02	0.84998	567.02	0.7197
567.48	0.76936	567.48	0.83224	567.48	0.91403	567.48	0.98263	567.48	0.97939	567.48	0.9388	567.48	0.85097	567.48	0.72537
567.94	0.7674	567.94	0.82819	567.94	0.90968	567.94	0.98118	567.94	0.98896	567.94	0.94022	567.94	0.8536	567.94	0.72563
568.4	0.76427	568.4	0.82434	568.4	0.90664	568.4	0.97822	568.4	0.98503	568.4	0.94196	568.4	0.85352	568.4	0.73187
568.85	0.75481	568.85	0.81611	568.85	0.90322	568.85	0.97381	568.85	0.98766	568.85	0.94602	568.85	0.85873	568.85	0.73623
569.31	0.7513	569.31	0.81706	569.31	0.90484	569.31	0.97554	569.31	0.9873	569.31	0.94984	569.31	0.86403	569.31	0.74167
569.77	0.74669	569.77	0.81138	569.77	0.89926	569.77	0.97464	569.77	0.98856	569.77	0.94921	569.77	0.86933	569.77	0.74182
570.23	0.74293	570.23	0.80854	570.23	0.89806	570.23	0.97786	570.23	0.99192	570.23	0.95151	570.23	0.87004	570.23	0.74867
570.69	0.73934	570.69	0.80093	570.69	0.8939	570.69	0.97473	570.69	0.99169	570.69	0.95234	570.69	0.87571	570.69	0.75324
571.14	0.73439	571.14	0.79962	571.14	0.88723	571.14	0.97903	571.14	0.99345	571.14	0.95261	571.14	0.88106	571.14	0.75576
571.6	0.72953	571.6	0.79344	571.6	0.88536	571.6	0.97132	571.6	0.99735	571.6	0.95929	571.6	0.87922	571.6	0.7611
572.06	0.72305	572.06	0.7902	572.06	0.88376	572.06	0.96278	572.06	0.98919	572.06	0.95797	572.06	0.88183	572.06	0.76255
572.52	0.71836	572.52	0.78412	572.52	0.88106	572.52	0.96381	572.52	0.99215	572.52	0.96467	572.52	0.88387	572.52	0.76772
572.98	0.71173	572.98	0.78152	572.98	0.87807	572.98	0.96199	572.98	0.99364	572.98	0.9658	572.98	0.88999	572.98	0.77022
573.43	0.70955	573.43	0.77534	573.43	0.87253	573.43	0.96395	573.43	0.99297	573.43	0.96184	573.43	0.89574	573.43	0.77675
573.89	0.7003	573.89	0.77164	573.89	0.87098	573.89	0.95504	573.89	0.99444	573.89	0.97313	573.89	0.89155	573.89	0.77987
574.35	0.69947	574.35	0.76673	574.35	0.87017	574.35	0.95619	574.35	0.99419	574.35	0.96404	574.35	0.8998	574.35	0.78319
574.81	0.69723	574.81	0.76399	574.81	0.85616	574.81	0.95253	574.81	0.9975	574.81	0.96824	574.81	0.89702	574.81	0.78621
575.27	0.6909	575.27	0.76157	575.27	0.86032	575.27	0.9501	575.27	0.99775	575.27	0.97316	575.27	0.90334	575.27	0.79079
575.72	0.68716	575.72	0.75622	575.72	0.85215	575.72	0.95384	575.72	0.99332	575.72	0.96857	575.72	0.90671	575.72	0.79464
576.18	0.67646	576.18	0.75289	576.18	0.84778	576.18	0.94647	576.18	1	576.18	0.97434	576.18	0.91056	576.18	0.79341
576.64	0.6738	576.64	0.74563	576.64	0.84346	576.64	0.94097	576.64	0.99484	576.64	0.97602	576.64	0.90827	576.64	0.80151
577.1	0.66919	577.1	0.73941	577.1	0.84227	577.1	0.94789	577.1	0.99095	577.1	0.97682	577.1	0.9164	577.1	0.80289
577.55	0.66993	577.55	0.73788	577.55	0.84058	577.55	0.9437	577.55	0.99559	577.55	0.9775	577.55	0.91847	577.55	0.80702
578.01	0.66248	578.01	0.73244	578.01	0.83546	578.01	0.94108	578.01	0.99513	578.01	0.97901	578.01	0.92057	578.01	0.81068
578.47	0.65774	578.47	0.72926	578.47	0.83236	578.47	0.93857	578.47	0.99131	578.47	0.98127	578.47	0.91853	578.47	0.81859
578.93	0.65489	578.93	0.72551	578.93	0.82754	578.93	0.93482	578.93	0.99074	578.93	0.97649	578.93	0.9276	578.93	0.81531
579.38	0.65298	579.38	0.72044	579.38	0.82508	579.38	0.93829	579.38	0.99034	579.38	0.98533	579.38	0.92964	579.38	0.82164
579.84	0.64131	579.84	0.71955	579.84	0.82382	579.84	0.93237	579.84	0.99028	579.84	0.98646	579.84	0.92921	579.84	0.83049
580.3	0.64308	580.3	0.71003	580.3	0.81734	580.3	0.93164	580.3	0.98776	580.3	0.9811	580.3	0.93122	580.3	0.82405
580.76	0.63423	580.76	0.70864	580.76	0.81542	580.76	0.92405	580.76	0.99429	580.76	0.98942	580.76	0.94006	580.76	0.83294
581.21	0.63254	581.21	0.70073	581.21	0.8095	581.21	0.92458	581.21	0.99055	581.21	0.9917	581.21	0.92952	581.21	0.83758
581.67	0.62579	581.67	0.69864	581.67	0.80541	581.67	0.91977	581.67	0.99307	581.67	0.98605	581.67	0.9395	581.67	0.84081
582.13	0.625	582.13	0.69417	582.13	0.80248	582.13	0.92379	582.13	0.99335	582.13	0.985	582.13	0.93978	582.13	0.83984
582.59	0.62022	582.59	0.69346	582.59	0.79592	582.59	0.90975	582.59	0.98999	582.59	0.98893	582.59	0.94174	582.59	0.84742
583.04	0.61403	583.04	0.68589	583.04	0.79568	583.04	0.91866	583.04	0.98665	583.04	0.99291	583.04	0.94366	583.04	0.84551
583.5	0.60718	583.5	0.68138	583.5	0.78638	583.5	0.9107	583.5	0.99047	583.5	0.99604	583.5	0.94681	583.5	0.85404
583.96	0.60321	583.96	0.67754	583.96	0.7834	583.96	0.90455	583.96	0.98776	583.96	0.99541	583.96	0.94882	583.96	0.85182
584.42	0.5996	584.42	0.67104	584.42	0.78322	584.42	0.90564	584.42	0.98955	584.42	0.99684	584.42	0.95432	584.42	0.86022
584.87	0.59193	584.87	0.67055	584.87	0.77624	584.87	0.89609	584.87	0.98281	584.87	0.99239	584.87	0.9529	584.87	0.85997
585.33	0.58782	585.33	0.66339	585.33	0.77607	585.33	0.89836	585.33	0.98117	585.33	0.99256	585.33	0.95381	585.33	0.86117
585.79	0.5808	585.79	0.66073	585.79	0.76773	585.79	0.89473	585.79	0.9755	585.79	0.99159	585.79	0.95296	585.79	0.86767
586.24	0.58441	586.24	0.6572	586.24	0.76472	586.24	0.89414	586.24	0.978	586.24	0.99291	586.24	0.95786	586.24	0.86847
586.7	0.57762	586.7	0.64988	586.7	0.76444	586.7	0.88989	586.7	0.98197	586.7	0.99278	586.7	0.95695	586.7	0.87414
587.16	0.57022	587.16	0.64621	587.16	0.75656	587.16	0.8823	587.16	0.98197	587.16	0.99775	587.16	0.96072	587.16	0.86987
587.61	0.56975	587.61	0.63896	587.61	0.75535	587.61	0.88411	587.61	0.9747	587.61	0.99838	587.61	0.95792	587.61	0.87561
588.07	0.56466	588.07	0.63488	588.07	0.75168	588.07	0.87761	588.07	0.97758	588.07	0.99596	588.07	0.96155	588.07	0.87806
588.53	0.55818	588.53	0.63017	588.53	0.74364	588.53	0.87588	588.53	0.97147	588.53	0.99868	588.53	0.96699	588.53	0.88193
588.99	0.55315	588.99	0.62674	588.99	0.74067	588.99	0.87588	588.99	0.9691	588.99	0.99063	588.99	0.96565	588.99	0.88591
589.44	0.54812	589.44	0.62489	589.44	0.73146	589.44	0.87283	589.44	0.97183	589.44	0.98973	589.44	0.96642	589.44	0.88547
589.9	0.54567	589.9	0.61549	589.9	0.73457	589.9	0.86937	589.9	0.96591	589.9	0.99093	589.9	0.97002	589.9	0.8927
590.36	0.54181	590.36	0.6137	590.36	0.72788	590.36	0.85965	590.36	0.97011	590.36	0.99511	590.36	0.97047	590.36	0.893
590.81	0.53765	590.81	0.60993	590.81	0.72366	590.81	0.86744	590.81	0.97069	590.81	0.98931	590.81	0.96914	590.81	0.89743
591.27	0.53364	591.27	0.60405	591.27	0.72029	591.27	0.85993	591.27	0.96597	591.27	0.9944	591.27	0.97705	591.27	0.8992
591.73	0.52656	591.73	0.60007	591.73	0.71671	591.73	0.85583	591.73	0.96645	591.73	0.99346	591.73	0.97348	591.73	0.90107
592.18	0.52646	592.18	0.5955	592.18	0.71364	592.18	0.85303	592.18	0.96414	592.18	0.99541	592.18	0.97469	592.18	0.90621
592.64	0.51509	592.64	0.59151	592.64	0.71049	592.64	0.84985	592.64	0.96076	592.64	0.99124	592.64	0.97362	592.64	0.90308
593.1	0.51393	593.1	0.593	593.1	0.70658	593.1	0.84533	593.1	0.96425	593.1	0.98986	593.1	0.9707	593.1	0.90617
593.55	0.51272	593.55	0.5865	593.55	0.70164	593.55	0.83896	593.55	0.95953	593.55	1	593.55	0.97682	593.55	0.91304
594.01	0.50479	594.01	0.58336	594.01	0.69252	594.01	0.83807	594.01	0.95333	594.01	0.99058	594.01	0.97631	594.01	0.91232
594.47	0.50275	594.47	0.57561	594.47	0.6905	594.47	0.83519	594.47	0.95636	594.47	0.99192	594.47	0.98099	594.47	0.91598
594.92	0.49933	594.92	0.57152	594.92	0.68385	594.92	0.83251	594.92	0.95537	594.92	0.98703	594.92	0.98022	594.92	0.91865
595.38	0.49476	595.38	0.56572	595.38	0.68383	595.38	0.82821	595.38	0.95092	595.38	0.99278	595.38	0.9862	595.38	0.91969
595.84	0.49089	595.84	0.56158	595.84	0.67901	595.84	0.83083	595.84	0.94955	595.84	0.98816	595.84	0.98473	595.84	0.92362
596.29	0.48763	596.29	0.55978	596.29	0.67611	596.29	0.82609	596.29	0.94804	596.29	0.98739	596.29	0.98937	596.29	0.92771
596.75	0.48507	596.75	0.56027	596.75	0.67066	596.75	0.81871	596.75	0.94775	596.75	0.9853	596.75	0.99173	596.75	0.9304
597.2	0.47982	597.2	0.55374	597.2	0.66928	597.2	0.81676	597.2	0.94414	597.2	0.99379	597.2	0.98688	597.2	0.9315
597.66	0.47269	597.66	0.54603	597.66	0.66427	597.66	0.81307	597.66	0.94055	597.66	0.98876	597.66	0.98813	597.66	0.93078
598.12	0.4717	598.12	0.54404	598.12	0.658	598.12	0.81006	598.12	0.93667	598.12	0.98997	598.12	0.98946	598.12	0.93188
598.57	0.46438	598.57	0.53705	598.57	0.65375	598.57	0.80129	598.57	0.93776	598.57	0.98808	598.57	0.98229	598.57	0.9334
599.03	0.46557	599.03	0.53617	599.03	0.65141	599.03	0.80347	599.03	0.93274	599.03	0.99096	599.03	0.99467	599.03	0.93916
599.49	0.46073	599.49	0.52771	599.49	0.64607	599.49	0.79727	599.49	0.93018	599.49	0.98863	599.49	0.99147	599.49	0.94532
599.94	0.45396	599.94	0.52695	599.94	0.64307	599.94	0.79654	599.94	0.92932	599.94	0.98566	599.94	0.99243	599.94	0.9454
600.4	0.45188	600.4	0.52216	600.4	0.63821	600.4	0.7918	600.4	0.92854	600.4	0.99272	600.4	0.99396	600.4	0.9475
600.85	0.44959	600.85	0.51833	600.85	0.63312	600.85	0.7906	600.85	0.92682	600.85	0.98615	600.85	0.99923	600.85	0.94923
601.31	0.44351	601.31	0.51579	601.31	0.62911	601.31	0.78669	601.31	0.9218	601.31	0.97992	601.31	0.99399	601.31	0.94678
601.77	0.43206	601.77	0.51134	601.77	0.62749	601.77	0.77728	601.77	0.92214	601.77	0.98692	601.77	0.99396	601.77	0.95082
602.22	0.43312	602.22	0.50714	602.22	0.62466	602.22	0.77471	602.22	0.92268	602.22	0.98659	602.22	0.99348	602.22	0.95126
602.68	0.43073	602.68	0.50319	602.68	0.61527	602.68	0.77331	602.68	0.91622	602.68	0.98239	602.68	0.99436	602.68	0.95088
603.14	0.42969	603.14	0.49904	603.14	0.61554	603.14	0.76828	603.14	0.91475	603.14	0.97813	603.14	0.99501	603.14	0.95217
603.59	0.42452	603.59	0.49612	603.59	0.61	603.59	0.76541	603.59	0.91687	603.59	0.98423	603.59	0.99167	603.59	0.95816
604.05	0.42024	604.05	0.49371	604.05	0.60772	604.05	0.76289	604.05	0.91076	604.05	0.97657	604.05	0.99872	604.05	0.9523
604.5	0.41631	604.5	0.48417	604.5	0.60556	604.5	0.75742	604.5	0.91007	604.5	0.97239	604.5	1	604.5	0.95605
604.96	0.41239	604.96	0.48427	604.96	0.59779	604.96	0.75136	604.96	0.90446	604.96	0.97182	604.96	0.99456	604.96	0.95987
605.41	0.40732	605.41	0.47434	605.41	0.59271	605.41	0.75262	605.41	0.89829	605.41	0.96841	605.41	0.99943	605.41	0.95867
605.87	0.40219	605.87	0.47186	605.87	0.59081	605.87	0.74231	605.87	0.90222	605.87	0.96962	605.87	0.99031	605.87	0.96
606.33	0.40177	606.33	0.47505	606.33	0.58815	606.33	0.74181	606.33	0.8988	606.33	0.96816	606.33	0.99238	606.33	0.96351
606.78	0.39523	606.78	0.4688	606.78	0.58503	606.78	0.74039	606.78	0.8976	606.78	0.96877	606.78	0.99266	606.78	0.96064
607.24	0.39369	607.24	0.46067	607.24	0.57942	607.24	0.73773	607.24	0.89109	607.24	0.96726	607.24	0.99034	607.24	0.96498
607.69	0.39008	607.69	0.46291	607.69	0.57107	607.69	0.73142	607.69	0.88574	607.69	0.97127	607.69	0.99977	607.69	0.96716
608.15	0.38459	608.15	0.45364	608.15	0.56805	608.15	0.72849	608.15	0.88601	608.15	0.95948	608.15	0.99467	608.15	0.96694
608.6	0.3836	608.6	0.45268	608.6	0.56314	608.6	0.72478	608.6	0.88456	608.6	0.96377	608.6	0.99011	608.6	0.96752
609.06	0.37815	609.06	0.44797	609.06	0.5594	609.06	0.72064	609.06	0.87808	609.06	0.96	609.06	0.99011	609.06	0.96967
609.52	0.37435	609.52	0.4406	609.52	0.55706	609.52	0.7193	609.52	0.87921	609.52	0.95621	609.52	0.9909	609.52	0.96978
609.97	0.37491	609.97	0.43838	609.97	0.55048	609.97	0.71324	609.97	0.87226	609.97	0.96083	609.97	0.98677	609.97	0.97151
610.43	0.36941	610.43	0.43685	610.43	0.5478	610.43	0.7061	610.43	0.86928	610.43	0.95569	610.43	0.9883	610.43	0.97052
610.88	0.36661	610.88	0.43275	610.88	0.54693	610.88	0.7061	610.88	0.87446	610.88	0.94761	610.88	0.99476	610.88	0.96929
611.34	0.3615	611.34	0.43136	611.34	0.54193	611.34	0.69741	611.34	0.86529	611.34	0.95042	611.34	0.9934	611.34	0.97304
611.79	0.35938	611.79	0.42838	611.79	0.53637	611.79	0.70054	611.79	0.86233	611.79	0.94421	611.79	0.98801	611.79	0.97272
612.25	0.35518	612.25	0.4194	612.25	0.53251	612.25	0.69171	612.25	0.86281	612.25	0.94679	612.25	0.98594	612.25	0.98017
612.7	0.3519	612.7	0.41982	612.7	0.53053	612.7	0.68515	612.7	0.85566	612.7	0.94097	612.7	0.9913	612.7	0.9814
613.16	0.34618	613.16	0.41465	613.16	0.52527	613.16	0.69104	613.16	0.85133	613.16	0.94152	613.16	0.98711	613.16	0.97668
613.61	0.34506	613.61	0.4102	613.61	0.52049	613.61	0.68256	613.61	0.85162	613.61	0.9447	613.61	0.98855	613.61	0.97816
614.07	0.34222	614.07	0.40688	614.07	0.51608	614.07	0.68303	614.07	0.84869	614.07	0.93902	614.07	0.98949	614.07	0.9811
614.52	0.33831	614.52	0.40714	614.52	0.5109	614.52	0.67365	614.52	0.84449	614.52	0.9363	614.52	0.9883	614.52	0.98263
614.98	0.33871	614.98	0.39854	614.98	0.51331	614.98	0.66664	614.98	0.84671	614.98	0.93764	614.98	0.98818	614.98	0.9785
615.44	0.33223	615.44	0.39888	615.44	0.5063	615.44	0.66683	615.44	0.84207	615.44	0.93891	615.44	0.98847	615.44	0.98205
615.89	0.3294	615.89	0.39685	615.89	0.50014	615.89	0.66505	615.89	0.83479	615.89	0.93808	615.89	0.98923	615.89	0.97778
616.35	0.32701	616.35	0.3914	616.35	0.49802	616.35	0.66128	616.35	0.83687	616.35	0.93506	616.35	0.99062	616.35	0.98307
616.8	0.32539	616.8	0.38634	616.8	0.49516	616.8	0.65823	616.8	0.83214	616.8	0.9333	616.8	0.9856	616.8	0.98362
617.26	0.32144	617.26	0.38248	617.26	0.49189	617.26	0.65069	617.26	0.82698	617.26	0.92808	617.26	0.98473	617.26	0.97837
617.71	0.31619	617.71	0.38018	617.71	0.48842	617.71	0.64547	617.71	0.82375	617.71	0.9255	617.71	0.98368	617.71	0.98508
618.17	0.31436	618.17	0.3776	618.17	0.48462	618.17	0.64807	618.17	0.82236	618.17	0.92973	618.17	0.98419	618.17	0.98311
618.62	0.31249	618.62	0.37535	618.62	0.48043	618.62	0.64042	618.62	0.81823	618.62	0.92179	618.62	0.97883	618.62	0.98453
619.08	0.30856	619.08	0.37134	619.08	0.47908	619.08	0.63947	619.08	0.82406	619.08	0.92322	619.08	0.98195	619.08	0.98781
619.53	0.30748	619.53	0.36989	619.53	0.47383	619.53	0.63335	619.53	0.81308	619.53	0.92218	619.53	0.98422	619.53	0.98709
619.99	0.30362	619.99	0.36335	619.99	0.47419	619.99	0.63494	619.99	0.81422	619.99	0.91789	619.99	0.98084	619.99	0.98809
620.44	0.30202	620.44	0.3651	620.44	0.47102	620.44	0.63112	620.44	0.81195	620.44	0.91877	620.44	0.98167	620.44	0.9909
620.89	0.29832	620.89	0.35888	620.89	0.46568	620.89	0.62735	620.89	0.80853	620.89	0.9188	620.89	0.98572	620.89	0.98555
621.35	0.29643	621.35	0.35955	621.35	0.46176	621.35	0.62135	621.35	0.80353	621.35	0.91113	621.35	0.98257	621.35	0.98953
621.8	0.29191	621.8	0.35121	621.8	0.4569	621.8	0.61713	621.8	0.80261	621.8	0.91517	621.8	0.98022	621.8	0.98919
622.26	0.29109	622.26	0.34767	622.26	0.45496	622.26	0.61869	622.26	0.80057	622.26	0.91045	622.26	0.97495	622.26	0.99018
622.71	0.28931	622.71	0.34698	622.71	0.45192	622.71	0.6102	622.71	0.7966	622.71	0.91105	622.71	0.98339	622.71	0.99056
623.17	0.28638	623.17	0.34737	623.17	0.45082	623.17	0.61286	623.17	0.78814	623.17	0.9066	623.17	0.97617	623.17	0.99107
623.62	0.28511	623.62	0.3435	623.62	0.4481	623.62	0.6047	623.62	0.79154	623.62	0.90374	623.62	0.97172	623.62	0.98914
624.08	0.27788	624.08	0.338	624.08	0.44271	624.08	0.60085	624.08	0.78489	624.08	0.90542	624.08	0.979	624.08	0.99291
624.53	0.27813	624.53	0.33668	624.53	0.43992	624.53	0.60303	624.53	0.78764	624.53	0.90435	624.53	0.97696	624.53	0.99564
624.99	0.27579	624.99	0.33382	624.99	0.43547	624.99	0.59384	624.99	0.78865	624.99	0.90281	624.99	0.9701	624.99	0.99393
625.44	0.27084	625.44	0.3285	625.44	0.43153	625.44	0.59518	625.44	0.78031	625.44	0.89734	625.44	0.97246	625.44	0.99465
625.9	0.27067	625.9	0.3308	625.9	0.42866	625.9	0.59046	625.9	0.77532	625.9	0.89723	625.9	0.97212	625.9	1
626.35	0.26883	626.35	0.32524	626.35	0.42783	626.35	0.58633	626.35	0.77318	626.35	0.89243	626.35	0.96704	626.35	0.9917
626.8	0.26548	626.8	0.32103	626.8	0.42445	626.8	0.58678	626.8	0.76833	626.8	0.89199	626.8	0.96381	626.8	0.99653
627.26	0.26517	627.26	0.32121	627.26	0.42155	627.26	0.58303	627.26	0.76952	627.26	0.89361	627.26	0.97019	627.26	0.99564
627.71	0.25877	627.71	0.3187	627.71	0.41642	627.71	0.57672	627.71	0.76337	627.71	0.88982	627.71	0.97319	627.71	0.99541
628.17	0.25767	628.17	0.31596	628.17	0.41576	628.17	0.57192	628.17	0.76608	628.17	0.88531	628.17	0.96577	628.17	0.99691
628.62	0.25403	628.62	0.30968	628.62	0.40851	628.62	0.57136	628.62	0.75674	628.62	0.886	628.62	0.96928	628.62	0.99391
629.08	0.25295	629.08	0.30797	629.08	0.40808	629.08	0.57077	629.08	0.75707	629.08	0.88454	629.08	0.96429	629.08	0.99996
629.53	0.2525	629.53	0.31012	629.53	0.40201	629.53	0.55949	629.53	0.75498	629.53	0.886	629.53	0.96438	629.53	0.99718
629.98	0.24784	629.98	0.30108	629.98	0.40047	629.98	0.5598	629.98	0.75183	629.98	0.87545	629.98	0.96155	629.98	0.99577
630.44	0.24265	630.44	0.30221	630.44	0.39863	630.44	0.55567	630.44	0.74738	630.44	0.87204	630.44	0.95894	630.44	0.99799
630.89	0.24512	630.89	0.30042	630.89	0.39379	630.89	0.55522	630.89	0.74589	630.89	0.87097	630.89	0.96424	630.89	0.99822
631.35	0.2386	631.35	0.29363	631.35	0.38897	631.35	0.55209	631.35	0.73921	631.35	0.86968	631.35	0.96155	631.35	0.99312
631.8	0.23814	631.8	0.29248	631.8	0.38797	631.8	0.54444	631.8	0.73919	631.8	0.86556	631.8	0.9595	631.8	0.99714
632.26	0.23494	632.26	0.28824	632.26	0.38291	632.26	0.54229	632.26	0.73499	632.26	0.86364	632.26	0.95214	632.26	0.99168
632.71	0.23137	632.71	0.28888	632.71	0.38093	632.71	0.53919	632.71	0.73381	632.71	0.86567	632.71	0.95126	632.71	0.98917
633.16	0.2306	633.16	0.28397	633.16	0.37672	633.16	0.53539	633.16	0.72993	633.16	0.86718	633.16	0.95191	633.16	0.9919
633.62	0.22726	633.62	0.2831	633.62	0.37516	633.62	0.5321	633.62	0.72714	633.62	0.85713	633.62	0.95262	633.62	0.99261
634.07	0.22558	634.07	0.28276	634.07	0.37043	634.07	0.52663	634.07	0.72449	634.07	0.85452	634.07	0.95129	634.07	0.99395
634.53	0.22319	634.53	0.27656	634.53	0.36607	634.53	0.52364	634.53	0.71366	634.53	0.85356	634.53	0.94199	634.53	0.99338
634.98	0.21984	634.98	0.27275	634.98	0.36611	634.98	0.52059	634.98	0.71738	634.98	0.84924	634.98	0.94182	634.98	0.99437
635.43	0.22126	635.43	0.27282	635.43	0.35926	635.43	0.51576	635.43	0.70942	635.43	0.84551	635.43	0.94128	635.43	0.98809
635.89	0.21816	635.89	0.27221	635.89	0.35825	635.89	0.51386	635.89	0.70822	635.89	0.84015	635.89	0.93822	635.89	0.98735
636.34	0.21565	636.34	0.26512	636.34	0.35512	636.34	0.51308	636.34	0.70749	636.34	0.8404	636.34	0.92825	636.34	0.98134
636.79	0.21238	636.79	0.26488	636.79	0.35465	636.79	0.50945	636.79	0.69968	636.79	0.84092	636.79	0.92813	636.79	0.98698
637.25	0.20809	637.25	0.26221	637.25	0.34904	637.25	0.50202	637.25	0.69513	637.25	0.83647	637.25	0.92629	637.25	0.98432
637.7	0.20673	637.7	0.25864	637.7	0.34578	637.7	0.49948	637.7	0.69924	637.7	0.83284	637.7	0.93125	637.7	0.98692
638.16	0.20626	638.16	0.25542	638.16	0.34348	638.16	0.49962	638.16	0.69597	638.16	0.83117	638.16	0.92524	638.16	0.98379
638.61	0.20509	638.61	0.25383	638.61	0.34256	638.61	0.49906	638.61	0.69011	638.61	0.82628	638.61	0.92853	638.61	0.97676
639.06	0.2036	639.06	0.25309	639.06	0.33824	639.06	0.49267	639.06	0.68465	639.06	0.81677	639.06	0.92604	639.06	0.97388
639.52	0.19978	639.52	0.2492	639.52	0.33677	639.52	0.48896	639.52	0.68326	639.52	0.8226	639.52	0.92193	639.52	0.97975
639.97	0.19554	639.97	0.24731	639.97	0.33526	639.97	0.48675	639.97	0.67722	639.97	0.81817	639.97	0.91799	639.97	0.9756
640.42	0.19558	640.42	0.24403	640.42	0.3311	640.42	0.48005	640.42	0.67029	640.42	0.81708	640.42	0.91629	640.42	0.97418
[truncated: 583 more rows]

## Sheet: Fig. 3d
Sr content	PL peak (nm)		Sr content	PersL peak (nm)		Sr content	PL widths (nm)		Sr content	PersL widths (nm)
[truncated: 8 more rows]

[truncated: 49 more sheets: Fig. 3e, Fig. 4a, Fig. 4b, Fig. 4c, Fig. 4d, Fig. 4e, Fig. 4f, Fig. 5b, Fig. 5c, Fig. 5g, Supplementary Fig. 1, Supplementary Fig. 2, Supplementary Fig. 3, Supplementary Fig. 4, Supplementary Fig. 6, Supplementary Fig. 7, Supplementary Fig. 8, Supplementary Fig. 9, Supplementary Fig. 10, Supplementary Fig. 11 …]
